# Supplementary material for: Lipid transfer proteins and PI4KIIα generate a phosphoinositide-linked proteome
Source: J Biol Chem. 2026 May 5;302(6):113089. doi: 10.1016/j.jbc.2026.113089 (PMC13266111; doi:10.1016/j.jbc.2026.113089)
Supplement: Table S1 [file mmc1.xlsx]

## Sheet: All Data
Proteins Unique Sequence ID	Checked	Protein FDR Confidence: Combined	Master	Accession	Description	Exp. q-value: Combined	Sum PEP Score	Coverage [%]	# Peptides	# PSMs	# Unique Peptides	# AAs	MW [kDa]	calc. pI	Score Sequest HT: Sequest HT	# Peptides (by Search Engine): Sequest HT	# Razor Peptides	Abundance Ratio: (antiPIP2) / (IgM)	Abundance Ratio P-Value: (antiPIP2) / (IgM)	Abundance Ratio Adj. P-Value: (antiPIP2) / (IgM)	Abundances (Grouped): antiPIP2	Abundances (Grouped): IgM	Abundances (Grouped) CV [%]: antiPIP2	Abundances (Grouped) CV [%]: IgM	Found in Sample: [S4] F4: Sample, antiPIP2	Found in Sample: [S5] F5: Sample, antiPIP2	Found in Sample: [S6] F6: Sample, antiPIP2	Found in Sample: [S1] F1: Sample, IgM	Found in Sample: [S2] F2: Sample, IgM	Found in Sample: [S3] F3: Sample, IgM	# Protein Groups	Modifications					Accession	Abundance Ratio: (antiPIP2) / (IgM)
-4.13767e+18	FALSE	High	IsMasterProtein	999999	Trypsin	0	150.973	29	7	3767	7	231	24.4	7.18	9552.77	7	0	0.899	0.0828092	0.191951	2.04841e+10	2.27809e+10	8.87	6.32	High	High	High	High	High	High	1						999999	0.899
2.94369e+18	FALSE	High	IsMasterProtein	P10412	Histone H1.4 OS=Homo sapiens OX=9606 GN=HIST1H1E PE=1 SV=2	0	78.627	36	16	853	5	219	21.9	11.03	1514.31	16	10	0.759	0.338864	0.468137	2.14603e+09	2.82893e+09	25.47	12.64	High	High	High	High	High	High	1	Phospho [T146]					P10412	0.759
-7.52797e+18	FALSE	High	IsMasterProtein	Q16778	Histone H2B type 2-E OS=Homo sapiens OX=9606 GN=HIST2H2BE PE=1 SV=3	0	68.65	50	9	1170	2	126	13.9	10.32	1773.27	9	10	0.875	0.113646	0.225772	1.43099e+09	1.63543e+09	9.99	8.73	High	High	High	High	High	High	1						Q16778	0.875
4.06741e+17	FALSE	High	IsMasterProtein	10	bovineserumalbumin[Bostaurus]	0	187.524	42	30	1416	26	607	69.3	6.18	2815.53	30	4	1.043	0.590387	0.69474	6.90443e+08	6.61823e+08	7.85	33.68	High	High	High	High	High	High	1						10	1.043
8.75254e+18	FALSE	High	IsMasterProtein	17318569	keratin1[Homosapiens]	0	293.53	55	46	1263	1	644	66	8.12	2496.54	46	51	0.601	0.101247	0.211138	2.40474e+08	3.99932e+08	21.9	63.49	High	Peak Found	Peak Found	Peak Found	Not Found	Peak Found	1						17318569	0.601
-7.11514e+18	FALSE	High	IsMasterProtein	P08670	Vimentin OS=Homo sapiens OX=9606 GN=VIM PE=1 SV=4	0	336.289	84	43	1751	40	466	53.6	5.12	3290.24	43	3	1.161	0.148157	0.267746	4.61517e+08	3.97679e+08	14.97	7.19	High	High	High	High	High	High	1	Phospho [S55; S56]					P08670	1.161
-4.10325e+17	FALSE	High	IsMasterProtein	P68104	Elongation factor 1-alpha 1 OS=Homo sapiens OX=9606 GN=EEF1A1 PE=1 SV=1	0	155.248	44	18	1472	7	462	50.1	9.01	3217.96	18	12	1.47	0.000560553	0.0435532	5.30465e+08	3.60952e+08	4.77	4	High	High	High	High	High	High	1						P68104	1.47
-4.15537e+18	FALSE	High	IsMasterProtein	P13645	Keratin, type I cytoskeletal 10 OS=Homo sapiens OX=9606 GN=KRT10 PE=1 SV=6	0	323.56	53	37	1117	31	584	58.8	5.21	2057.26	37	8	0.425	0.16706	0.289127	1.46939e+08	3.4584e+08	11.11	78.8	High	High	High	High	High	High	1	Phospho [S569]					P13645	0.425
7.6914e+17	FALSE	High	IsMasterProtein	P07910	Heterogeneous nuclear ribonucleoproteins C1/C2 OS=Homo sapiens OX=9606 GN=HNRNPC PE=1 SV=4	0	81.77	45	15	398	15	306	33.7	5.08	694.69	15	0	0.962	0.614361	0.71175	3.204e+08	3.32989e+08	12.55	3.01	High	High	High	High	High	High	1						P07910	0.962
-6.60519e+18	FALSE	High	IsMasterProtein	P35908	Keratin, type II cytoskeletal 2 epidermal OS=Homo sapiens OX=9606 GN=KRT2 PE=1 SV=2	0	303.942	80	47	827	1	639	65.4	8	1628.99	47	50	0.376	0.0651846	0.170016	1.02824e+08	2.73483e+08	19.39	38.6	High	High	High	High	High	High	1						P35908	0.376
-6.5756e+18	FALSE	High	IsMasterProtein	P39019	40S ribosomal protein S19 OS=Homo sapiens OX=9606 GN=RPS19 PE=1 SV=2	0	76.17	55	11	912	11	145	16.1	10.32	1388.98	11	0	0.956	0.667428	0.757735	2.45479e+08	2.56857e+08	6.93	21.18	High	High	High	High	High	High	1						P39019	0.956
1.24553e+18	FALSE	High	IsMasterProtein	P61353	60S ribosomal protein L27 OS=Homo sapiens OX=9606 GN=RPL27 PE=1 SV=2	0	73.078	46	8	545	8	136	15.8	10.56	693.76	8	0	0.686	0.012756	0.0867098	1.75621e+08	2.55855e+08	8.97	9.9	High	High	High	High	High	High	1						P61353	0.686
-1.7449e+17	FALSE	High	IsMasterProtein	P60709	Actin, cytoplasmic 1 OS=Homo sapiens OX=9606 GN=ACTB PE=1 SV=1	0	208	57	18	1032	7	375	41.7	5.48	1976.94	18	15	1.847	0.0414529	0.137347	4.67436e+08	2.53116e+08	29.94	7.47	High	High	High	High	High	High	1						P60709	1.847
-6.10082e+18	FALSE	High	IsMasterProtein	Q5QNW6	Histone H2B type 2-F OS=Homo sapiens OX=9606 GN=HIST2H2BF PE=1 SV=3	0	69.472	50	9	1163	2	126	13.9	10.32	1826.2	9	0	0.815	0.0889939	0.19846	1.63385e+08	2.0049e+08	12.9	8.04	High	High	High	High	High	High	1						Q5QNW6	0.815
-3.87626e+18	FALSE	High	IsMasterProtein	P62269	40S ribosomal protein S18 OS=Homo sapiens OX=9606 GN=RPS18 PE=1 SV=3	0	67.002	54	14	658	14	152	17.7	10.99	964.06	14	0	1.046	0.399598	0.52431	2.07859e+08	1.98623e+08	6.16	20.84	High	High	High	High	High	High	1						P62269	1.046
3.97204e+18	FALSE	High	IsMasterProtein	P61254	60S ribosomal protein L26 OS=Homo sapiens OX=9606 GN=RPL26 PE=1 SV=1	0	52.885	47	9	697	2	145	17.2	10.55	948.38	9	9	0.596	0.0110874	0.0834066	1.15592e+08	1.93984e+08	14.35	10.21	High	High	High	High	High	High	1						P61254	0.596
4.15436e+18	FALSE	High	IsMasterProtein	P46781	40S ribosomal protein S9 OS=Homo sapiens OX=9606 GN=RPS9 PE=1 SV=3	0	46.252	43	14	363	14	194	22.6	10.65	499.85	14	0	1.04	0.395111	0.520359	2.01384e+08	1.93703e+08	24.17	34.71	High	High	High	High	High	High	1						P46781	1.04
-9.04164e+18	FALSE	High	IsMasterProtein	Q7L7L0	Histone H2A type 3 OS=Homo sapiens OX=9606 GN=HIST3H2A PE=1 SV=3	0	44.204	36	6	290	3	130	14.1	11.05	523.72	6	3	0.957	0.556313	0.666961	1.80243e+08	1.88244e+08	1.95	28.95	High	High	High	High	High	High	1						Q7L7L0	0.957
5.6232e+17	FALSE	High	IsMasterProtein	P04406	Glyceraldehyde-3-phosphate dehydrogenase OS=Homo sapiens OX=9606 GN=GAPDH PE=1 SV=3	0	275.249	73	19	783	18	335	36	8.46	1773	19	1	1.667	0.0465488	0.146218	2.96233e+08	1.77727e+08	24.98	8.62	High	High	High	High	High	High	1						P04406	1.667
4.75128e+18	FALSE	High	IsMasterProtein	P06748	Nucleophosmin OS=Homo sapiens OX=9606 GN=NPM1 PE=1 SV=2	0	153.65	43	13	365	13	294	32.6	4.78	988.98	13	0	0.86	0.791084	0.859962	1.51857e+08	1.76617e+08	34.77	4.85	High	High	High	High	High	High	1						P06748	0.86
5.56799e+17	FALSE	High	IsMasterProtein	Q13596	Sorting nexin-1 OS=Homo sapiens OX=9606 GN=SNX1 PE=1 SV=3	0	24.298	14	6	29	5	522	59	5.15	51.4	6	1	0.929	0.640704	0.736523	1.63758e+08	1.76184e+08	9.95	15.71	High	High	High	High	High	High	1						Q13596	0.929
3.28962e+18	FALSE	High	IsMasterProtein	P62851	40S ribosomal protein S25 OS=Homo sapiens OX=9606 GN=RPS25 PE=1 SV=1	0	17.121	24	4	225	4	125	13.7	10.11	317.24	4	0	0.689	0.640401	0.736474	1.13502e+08	1.64847e+08	25.25	28.67	High	High	High	High	High	High	1						P62851	0.689
-1.01451e+18	FALSE	High	IsMasterProtein	P62899	60S ribosomal protein L31 OS=Homo sapiens OX=9606 GN=RPL31 PE=1 SV=1	0	36.58	47	7	468	7	125	14.5	10.54	652.78	7	0	0.723	0.0284866	0.114177	1.17898e+08	1.63028e+08	10.21	4.41	High	High	High	High	High	High	1						P62899	0.723
7.98979e+18	FALSE	High	IsMasterProtein	55956899	keratin9[Homosapiens]	0	262.861	63	30	1102	29	623	62	5.24	1853.51	30	0	0.867	0.347702	0.477076	1.28031e+08	1.47672e+08	34.03	23.8	High	High	High	High	High	High	1						55956899	0.867
-7.72083e+17	FALSE	High	IsMasterProtein	P11142	Heat shock cognate 71 kDa protein OS=Homo sapiens OX=9606 GN=HSPA8 PE=1 SV=1	0	245.338	46	28	960	22	646	70.9	5.52	2149.18	28	4	1.501	0.0732003	0.178953	2.05984e+08	1.37206e+08	23.04	2.51	High	High	High	High	High	High	1						P11142	1.501
2.75838e+18	FALSE	High	IsMasterProtein	Q86V81	THO complex subunit 4 OS=Homo sapiens OX=9606 GN=ALYREF PE=1 SV=3	0	132.205	56	10	257	10	257	26.9	11.15	656.96	10	0	0.797	0.0594351	0.162783	1.09135e+08	1.36921e+08	6.24	9.22	High	High	High	High	High	High	1						Q86V81	0.797
-4.6294e+18	FALSE	High	IsMasterProtein	P62987	Ubiquitin-60S ribosomal protein L40 OS=Homo sapiens OX=9606 GN=UBA52 PE=1 SV=2	0	41.538	40	6	471	6	128	14.7	9.83	789.53	6	0	0.914	0.41814	0.537916	1.23572e+08	1.35188e+08	11.09	4.84	High	High	High	High	High	High	1						P62987	0.914
-8.80435e+17	FALSE	High	IsMasterProtein	Q09666	Neuroblast differentiation-associated protein AHNAK OS=Homo sapiens OX=9606 GN=AHNAK PE=1 SV=2	0	698.386	49	143	1128	143	5890	628.7	6.15	2167.97	143	0	1.101	0.0634477	0.167433	1.40834e+08	1.27967e+08	6.18	5.99	High	High	High	High	High	High	1						Q09666	1.101
1.52016e+18	FALSE	High	IsMasterProtein	P07737	Profilin-1 OS=Homo sapiens OX=9606 GN=PFN1 PE=1 SV=2	0	59.582	65	9	264	9	140	15	8.27	369.62	9	0	1.345	0.0719583	0.177443	1.64254e+08	1.22131e+08	13.5	5.33	High	High	High	High	High	High	1						P07737	1.345
4.36633e+18	FALSE	High	IsMasterProtein	P68363	Tubulin alpha-1B chain OS=Homo sapiens OX=9606 GN=TUBA1B PE=1 SV=1	0	128.535	43	14	445	4	451	50.1	5.06	977.72	14	13	1.624	0.0369387	0.130261	1.87416e+08	1.15378e+08	27.01	7.03	High	High	High	High	High	High	1						P68363	1.624
1.6035e+18	FALSE	High	IsMasterProtein	P62805	Histone H4 OS=Homo sapiens OX=9606 GN=HIST1H4A PE=1 SV=2	0	57.216	56	11	301	11	103	11.4	11.36	595.42	11	0	0.927	0.998997	0.999091	1.0484e+08	1.1305e+08	32.79	11.96	High	High	High	High	High	High	1						P62805	0.927
3.61995e+17	FALSE	High	IsMasterProtein	P07355	Annexin A2 OS=Homo sapiens OX=9606 GN=ANXA2 PE=1 SV=2	0	166.725	58	26	618	26	339	38.6	7.75	1225.38	26	0	1.881	0.00272729	0.0553476	2.03458e+08	1.08161e+08	9.72	12.31	High	High	High	High	High	High	1						P07355	1.881
7.00188e+18	FALSE	High	IsMasterProtein	P11940	Polyadenylate-binding protein 1 OS=Homo sapiens OX=9606 GN=PABPC1 PE=1 SV=2	0	150.704	45	25	469	19	636	70.6	9.5	897.39	25	9	1.102	0.447353	0.568059	1.12663e+08	1.02193e+08	6.15	8.45	High	High	High	High	High	High	1						P11940	1.102
-4.03131e+18	FALSE	High	IsMasterProtein	P18077	60S ribosomal protein L35a OS=Homo sapiens OX=9606 GN=RPL35A PE=1 SV=2	0	23.132	46	6	129	6	110	12.5	11.06	173.77	6	0	0.831	0.32144	0.44957	8.38727e+07	1.00937e+08	26.45	30.67	High	High	High	High	High	High	1						P18077	0.831
5.31401e+18	FALSE	High	IsMasterProtein	P18124	60S ribosomal protein L7 OS=Homo sapiens OX=9606 GN=RPL7 PE=1 SV=1	0	91.934	42	15	323	15	248	29.2	10.65	633.82	15	0	1.068	0.155797	0.277288	1.07329e+08	1.00475e+08	4.91	9.44	High	High	High	High	High	High	1						P18124	1.068
2.25624e+18	FALSE	High	IsMasterProtein	P62937	Peptidyl-prolyl cis-trans isomerase A OS=Homo sapiens OX=9606 GN=PPIA PE=1 SV=2	0	28.859	19	4	514	4	165	18	7.81	943.49	4	0	1.355	0.149878	0.269656	1.35401e+08	9.99506e+07	23.56	13.88	High	High	High	High	High	High	1						P62937	1.355
-7.01787e+18	FALSE	High	IsMasterProtein	P18206	Vinculin OS=Homo sapiens OX=9606 GN=VCL PE=1 SV=4	0	328.131	59	59	890	59	1134	123.7	5.66	1800.56	59	0	0.98	0.834533	0.890123	9.58858e+07	9.78144e+07	5.17	3.96	High	High	High	High	High	High	1						P18206	0.98
-1.69771e+18	FALSE	High	IsMasterProtein	4557888	keratin18[Homosapiens];Keratin,typeIcytoskeletal18(Cytokeratin18)(K18)(CK18);Keratin, type I cytoskeletal 18 OS=Homo sapiens OX=9606 GN=KRT18 PE=1 SV=2	0	197.428	67	28	620	25	430	48	5.45	995.5	28	2	1.355	0.00196393	0.0519681	1.32154e+08	9.75402e+07	4.69	5.63	High	High	High	High	High	High	1						4557888	1.355
-8.67096e+18	FALSE	High	IsMasterProtein	P26373	60S ribosomal protein L13 OS=Homo sapiens OX=9606 GN=RPL13 PE=1 SV=4	0	41.773	50	11	321	11	211	24.2	11.65	564.96	11	0	0.791	0.135456	0.251938	7.18536e+07	9.07938e+07	13.76	3.5	High	High	High	High	High	High	1						P26373	0.791
-6.42499e+18	FALSE	High	IsMasterProtein	P04792	Heat shock protein beta-1 OS=Homo sapiens OX=9606 GN=HSPB1 PE=1 SV=2	0	112.087	83	13	225	13	205	22.8	6.4	541.85	13	0	1.063	0.827534	0.885948	9.39549e+07	8.83819e+07	8.74	2.59	High	High	High	High	High	High	1						P04792	1.063
-8.80912e+18	FALSE	High	IsMasterProtein	P29692	Elongation factor 1-delta OS=Homo sapiens OX=9606 GN=EEF1D PE=1 SV=5	0	107.516	50	13	417	13	281	31.1	5.01	924.13	13	0	1.232	0.210397	0.338002	1.08202e+08	8.78066e+07	19.2	36.17	High	High	High	High	High	High	1	Phospho [S133]					P29692	1.232
-4.64254e+18	FALSE	High	IsMasterProtein	P38159	RNA-binding motif protein, X chromosome OS=Homo sapiens OX=9606 GN=RBMX PE=1 SV=3	0	103.802	53	23	569	8	391	42.3	10.05	851.27	23	15	0.909	0.366581	0.493145	7.77409e+07	8.55236e+07	7.88	12.8	High	High	High	High	High	High	1						P38159	0.909
7.13354e+18	FALSE	High	IsMasterProtein	P05787	Keratin, type II cytoskeletal 8 OS=Homo sapiens OX=9606 GN=KRT8 PE=1 SV=7	0	218.27	67	36	757	28	483	53.7	5.59	1433.64	36	3	1.033	0.296899	0.424291	8.80432e+07	8.52614e+07	9.94	9.52	High	High	High	High	High	High	1						P05787	1.033
8.36912e+18	FALSE	High	IsMasterProtein	Q07065	Cytoskeleton-associated protein 4 OS=Homo sapiens OX=9606 GN=CKAP4 PE=1 SV=2	0	216.418	56	33	500	33	602	66	5.92	1160.57	33	0	0.852	0.129164	0.244873	7.23923e+07	8.49925e+07	6.18	6.98	High	High	High	High	High	High	1						Q07065	0.852
-1.03708e+18	FALSE	High	IsMasterProtein	P21796	Voltage-dependent anion-selective channel protein 1 OS=Homo sapiens OX=9606 GN=VDAC1 PE=1 SV=2	0	103.05	58	12	233	11	283	30.8	8.54	603.95	12	1	1.028	0.219629	0.345744	8.13568e+07	7.91105e+07	3.64	4.08	High	High	High	High	High	High	1						P21796	1.028
-8.43169e+18	FALSE	High	IsMasterProtein	P15531	Nucleoside diphosphate kinase A OS=Homo sapiens OX=9606 GN=NME1 PE=1 SV=1	0	86.43	64	8	527	5	152	17.1	6.19	1059.21	8	4	1.291	0.204775	0.331804	9.79835e+07	7.59121e+07	3.95	21.49	High	High	High	High	High	High	1						P15531	1.291
4.3886e+18	FALSE	High	IsMasterProtein	P04083	Annexin A1 OS=Homo sapiens OX=9606 GN=ANXA1 PE=1 SV=2	0	156.134	58	20	362	20	346	38.7	7.02	816.02	20	0	1.35	0.0484788	0.148515	9.90115e+07	7.33616e+07	18.49	20.8	High	High	High	High	High	High	1						P04083	1.35
3.96813e+18	FALSE	High	IsMasterProtein	P61247	40S ribosomal protein S3a OS=Homo sapiens OX=9606 GN=RPS3A PE=1 SV=2	0	95.489	48	15	312	15	264	29.9	9.73	594.27	15	0	1.051	0.690772	0.776981	7.49938e+07	7.13408e+07	5.51	13.17	High	High	High	High	High	High	1						P61247	1.051
6.82896e+17	FALSE	High	IsMasterProtein	P11021	Endoplasmic reticulum chaperone BiP OS=Homo sapiens OX=9606 GN=HSPA5 PE=1 SV=2	0	199.807	52	32	482	30	654	72.3	5.16	1010.67	32	2	1.364	0.0619063	0.165812	9.41264e+07	6.9003e+07	17.16	4.22	High	High	High	High	High	High	1						P11021	1.364
6.22293e+18	FALSE	High	IsMasterProtein	P23284	Peptidyl-prolyl cis-trans isomerase B OS=Homo sapiens OX=9606 GN=PPIB PE=1 SV=2	0	68.018	47	13	238	13	216	23.7	9.41	406.33	13	0	1.02	0.609969	0.707534	6.93331e+07	6.79724e+07	14.97	1.44	High	High	High	High	High	High	1						P23284	1.02
1.07422e+18	FALSE	High	IsMasterProtein	P22626	Heterogeneous nuclear ribonucleoproteins A2/B1 OS=Homo sapiens OX=9606 GN=HNRNPA2B1 PE=1 SV=2	0	136.832	59	18	332	17	353	37.4	8.95	735.28	18	1	1.149	0.406987	0.529816	7.77507e+07	6.76921e+07	10.83	2.46	High	High	High	High	High	High	1						P22626	1.149
2.72668e+18	FALSE	High	IsMasterProtein	P00338	L-lactate dehydrogenase A chain OS=Homo sapiens OX=9606 GN=LDHA PE=1 SV=2	0	99.543	44	15	330	14	332	36.7	8.27	593.99	15	1	1.408	0.00753716	0.0735417	9.41258e+07	6.68491e+07	5.21	8.64	High	High	High	High	High	High	1						P00338	1.408
5.77524e+18	FALSE	High	IsMasterProtein	P62750	60S ribosomal protein L23a OS=Homo sapiens OX=9606 GN=RPL23A PE=1 SV=1	0	46.485	42	9	277	9	156	17.7	10.45	492.93	9	0	0.879	0.594319	0.695369	5.81631e+07	6.61818e+07	17.64	15.64	High	High	High	High	High	High	1						P62750	0.879
1.61948e+18	FALSE	High	IsMasterProtein	P24534	Elongation factor 1-beta OS=Homo sapiens OX=9606 GN=EEF1B2 PE=1 SV=3	0	78.51	48	8	153	8	225	24.7	4.67	340.34	8	0	1.199	0.171559	0.294563	7.88744e+07	6.57612e+07	4.64	21.96	High	High	High	High	High	High	1						P24534	1.199
-1.70393e+18	FALSE	High	IsMasterProtein	P07477	Trypsin-1 OS=Homo sapiens OX=9606 GN=PRSS1 PE=1 SV=1	0	19.806	12	2	75	2	247	26.5	6.51	145.31	2	0	0.731	0.0383157	0.132807	4.76545e+07	6.51642e+07	0.85	10.1	High	High	High	High	High	High	1						P07477	0.731
6.67439e+18	FALSE	High	IsMasterProtein	P68371	Tubulin beta-4B chain OS=Homo sapiens OX=9606 GN=TUBB4B PE=1 SV=1	0	174.103	50	17	656	1	445	49.8	4.89	1493.32	17	25	2.154	0.0290092	0.115261	1.37106e+08	6.36568e+07	25.55	9.34	High	High	High	High	High	High	1						P68371	2.154
1.40007e+18	FALSE	High	IsMasterProtein	P62424	60S ribosomal protein L7a OS=Homo sapiens OX=9606 GN=RPL7A PE=1 SV=2	0	55.889	29	10	279	10	266	30	10.61	610.29	10	0	1.087	0.109962	0.222049	6.89181e+07	6.33771e+07	13.76	9.61	High	High	High	High	High	High	1						P62424	1.087
-4.73631e+18	FALSE	High	IsMasterProtein	P62277	40S ribosomal protein S13 OS=Homo sapiens OX=9606 GN=RPS13 PE=1 SV=2	0	51.153	37	10	148	10	151	17.2	10.54	249.61	10	0	0.631	0.196989	0.324216	3.97599e+07	6.29962e+07	10.9	33.15	High	High	High	High	High	High	1						P62277	0.631
-5.66924e+18	FALSE	High	IsMasterProtein	P46783	40S ribosomal protein S10 OS=Homo sapiens OX=9606 GN=RPS10 PE=1 SV=1	0	63.869	58	11	427	11	165	18.9	10.15	615.93	11	0	0.921	0.518618	0.635819	5.74182e+07	6.23578e+07	1.84	23.19	High	High	High	High	High	High	1						P46783	0.921
2.38135e+18	FALSE	High	IsMasterProtein	P51572	B-cell receptor-associated protein 31 OS=Homo sapiens OX=9606 GN=BCAP31 PE=1 SV=3	0	98.781	43	14	613	14	246	28	8.44	1020.65	14	0	0.941	0.356324	0.483736	5.81652e+07	6.18436e+07	5.26	11.37	High	High	High	High	High	High	1						P51572	0.941
-7.57518e+18	FALSE	High	IsMasterProtein	P18669	Phosphoglycerate mutase 1 OS=Homo sapiens OX=9606 GN=PGAM1 PE=1 SV=2	0	124.469	69	13	534	13	254	28.8	7.18	1095.02	13	0	7.18	0.0199276	0.100028	4.41942e+08	6.15534e+07	53.9	14.01	High	High	High	High	High	High	1						P18669	7.18
3.73934e+18	FALSE	High	IsMasterProtein	Q92804	TATA-binding protein-associated factor 2N OS=Homo sapiens OX=9606 GN=TAF15 PE=1 SV=1	0	49.386	27	10	95	8	592	61.8	8.02	212.79	10	2	0.852	0.165506	0.288307	5.16952e+07	6.06681e+07	4.35	12.42	High	High	High	High	High	High	1						Q92804	0.852
-1.09689e+16	FALSE	High	IsMasterProtein	P62081	40S ribosomal protein S7 OS=Homo sapiens OX=9606 GN=RPS7 PE=1 SV=1	0	92.073	52	9	223	9	194	22.1	10.1	478.47	9	0	1.055	0.533535	0.647914	6.34875e+07	6.01866e+07	25.48	8.59	High	High	High	High	High	High	1						P62081	1.055
3.24567e+18	FALSE	High	IsMasterProtein	P62263	40S ribosomal protein S14 OS=Homo sapiens OX=9606 GN=RPS14 PE=1 SV=3	0	70.275	40	9	295	9	151	16.3	10.05	592.79	9	0	1.007	0.795831	0.862482	5.95897e+07	5.91883e+07	11.84	6.58	High	High	High	High	High	High	1						P62263	1.007
-1.5389e+18	FALSE	High	IsMasterProtein	P23528	Cofilin-1 OS=Homo sapiens OX=9606 GN=CFL1 PE=1 SV=3	0	51.281	47	7	112	4	166	18.5	8.09	269.12	7	3	1.352	0.0301279	0.116861	7.61974e+07	5.6339e+07	10.46	9.34	High	High	High	High	High	High	1						P23528	1.352
8.28885e+18	FALSE	High	IsMasterProtein	P62258	14-3-3 protein epsilon OS=Homo sapiens OX=9606 GN=YWHAE PE=1 SV=1	0	93.289	56	14	463	12	255	29.2	4.74	872.79	14	3	1.348	0.135723	0.25198	7.48907e+07	5.55419e+07	11.45	18.8	High	High	High	High	High	High	1						P62258	1.348
-1.03482e+18	FALSE	High	IsMasterProtein	P50990	T-complex protein 1 subunit theta OS=Homo sapiens OX=9606 GN=CCT8 PE=1 SV=4	0	114.759	49	26	222	26	548	59.6	5.6	392.52	26	0	1.074	0.36325	0.490066	5.83271e+07	5.43034e+07	11.17	4.59	High	High	High	High	High	High	1						P50990	1.074
-8.62368e+18	FALSE	High	IsMasterProtein	P07305	Histone H1.0 OS=Homo sapiens OX=9606 GN=H1F0 PE=1 SV=3	0	31.198	21	5	195	5	194	20.9	10.84	399.88	5	0	0.913	0.280788	0.408511	4.74954e+07	5.20316e+07	7.45	13.13	High	High	High	High	High	High	1						P07305	0.913
4.15718e+18	FALSE	High	IsMasterProtein	Q07955	Serine/arginine-rich splicing factor 1 OS=Homo sapiens OX=9606 GN=SRSF1 PE=1 SV=2	0	71.115	47	15	344	15	248	27.7	10.36	619.78	15	0	0.646	0.0665386	0.171577	3.32591e+07	5.14725e+07	21.26	1.57	High	High	High	High	High	High	1						Q07955	0.646
5.00586e+17	FALSE	High	IsMasterProtein	P67809	Nuclease-sensitive element-binding protein 1 OS=Homo sapiens OX=9606 GN=YBX1 PE=1 SV=3	0	106.246	49	11	259	8	324	35.9	9.88	621.42	11	4	1.057	0.699464	0.783837	5.2617e+07	4.97679e+07	7.87	5.63	High	High	High	High	High	High	1						P67809	1.057
4.92103e+18	FALSE	High	IsMasterProtein	Q8WXX5	DnaJ homolog subfamily C member 9 OS=Homo sapiens OX=9606 GN=DNAJC9 PE=1 SV=1	0	74.315	45	12	152	12	260	29.9	5.73	321.73	12	0	1.182	0.0515449	0.151625	5.87982e+07	4.97529e+07	6.3	8.55	High	High	High	High	High	High	1						Q8WXX5	1.182
2.40712e+17	FALSE	High	IsMasterProtein	P23396	40S ribosomal protein S3 OS=Homo sapiens OX=9606 GN=RPS3 PE=1 SV=2	0	99.015	71	17	354	17	243	26.7	9.66	731.86	17	0	1.425	0.0405604	0.13654	7.00227e+07	4.91532e+07	14.84	3.02	High	High	High	High	High	High	1						P23396	1.425
-5.30808e+18	FALSE	High	IsMasterProtein	P42766	60S ribosomal protein L35 OS=Homo sapiens OX=9606 GN=RPL35 PE=1 SV=2	0	12.339	16	3	134	3	123	14.5	11.05	183.09	3	0	0.723	0.0519226	0.15226	3.52758e+07	4.87776e+07	10.42	19	High	High	High	High	High	High	1						P42766	0.723
7.00249e+18	FALSE	High	IsMasterProtein	P22392	Nucleoside diphosphate kinase B OS=Homo sapiens OX=9606 GN=NME2 PE=1 SV=1	0	88.612	64	8	504	5	152	17.3	8.41	1029.48	8	0	1.1	0.277036	0.406195	5.28575e+07	4.80655e+07	20.32	1.05	High	High	High	High	High	High	1						P22392	1.1
-1.11929e+18	FALSE	High	IsMasterProtein	P00558	Phosphoglycerate kinase 1 OS=Homo sapiens OX=9606 GN=PGK1 PE=1 SV=3	0	115.7	50	17	246	17	417	44.6	8.1	471.18	17	0	1.172	0.201767	0.327881	5.55078e+07	4.73759e+07	12.58	12.58	High	High	High	High	High	High	1						P00558	1.172
6.48886e+18	FALSE	High	IsMasterProtein	P14618	Pyruvate kinase PKM OS=Homo sapiens OX=9606 GN=PKM PE=1 SV=4	0	192.078	54	27	365	26	531	57.9	7.84	819.56	27	1	1.947	0.0464142	0.146143	9.08265e+07	4.66608e+07	32.48	2.05	High	High	High	High	High	High	1						P14618	1.947
3.33807e+18	FALSE	High	IsMasterProtein	P83731	60S ribosomal protein L24 OS=Homo sapiens OX=9606 GN=RPL24 PE=1 SV=1	0	26.016	36	6	304	6	157	17.8	11.25	593.28	6	0	0.755	0.211636	0.33921	3.49338e+07	4.62526e+07	9.69	19.15	High	High	High	High	High	High	1						P83731	0.755
1.87977e+18	FALSE	High	IsMasterProtein	O95208	Epsin-2 OS=Homo sapiens OX=9606 GN=EPN2 PE=1 SV=3	0	5.94	3	2	3	2	641	68.4	7.52	6.13	2	0	1.099	0.451666	0.571881	4.99972e+07	4.55049e+07	20.81	15.38	High	Peak Found	High	Peak Found	Peak Found	Peak Found	1						O95208	1.099
-3.20833e+18	FALSE	High	IsMasterProtein	Q9NW15	Anoctamin-10 OS=Homo sapiens OX=9606 GN=ANO10 PE=1 SV=2	0	6.869	5	2	4	2	660	76.3	7.4	9.44	2	0	1.1	0.44744	0.568059	4.99098e+07	4.53847e+07	20.88	15.49	High	High	Peak Found	Peak Found	Peak Found	High	1						Q9NW15	1.1
5.57973e+18	FALSE	High	IsMasterProtein	P06733	Alpha-enolase OS=Homo sapiens OX=9606 GN=ENO1 PE=1 SV=2	0	146.213	56	20	241	20	434	47.1	7.39	540.73	20	0	1.422	0.0655131	0.170134	6.3176e+07	4.44177e+07	19.7	10.73	High	High	High	High	High	High	1						P06733	1.422
-5.97244e+17	FALSE	High	IsMasterProtein	P17096	High mobility group protein HMG-I/HMG-Y OS=Homo sapiens OX=9606 GN=HMGA1 PE=1 SV=3	0	46.575	31	6	181	6	107	11.7	10.32	479.42	6	0	1.185	0.355132	0.483274	5.15171e+07	4.34893e+07	3.9	19.4	High	High	High	High	High	High	1						P17096	1.185
-6.25895e+18	FALSE	High	IsMasterProtein	P62906	60S ribosomal protein L10a OS=Homo sapiens OX=9606 GN=RPL10A PE=1 SV=2	0	60.265	29	8	230	8	217	24.8	9.94	443.01	8	0	1.119	0.292227	0.420299	4.86442e+07	4.34519e+07	5.1	17.8	High	High	High	High	High	High	1						P62906	1.119
4.05846e+18	FALSE	High	IsMasterProtein	Q06830	Peroxiredoxin-1 OS=Homo sapiens OX=9606 GN=PRDX1 PE=1 SV=1	0	57.404	47	11	275	9	199	22.1	8.13	434.94	11	3	1.478	0.00239848	0.0553476	6.24483e+07	4.2264e+07	7.06	4.55	High	High	High	High	High	High	1						Q06830	1.478
-2.20536e+18	FALSE	High	IsMasterProtein	Q16763	Ubiquitin-conjugating enzyme E2 S OS=Homo sapiens OX=9606 GN=UBE2S PE=1 SV=2	0	40.707	39	6	79	6	222	23.8	8.38	115.9	6	0	1.088	0.306994	0.435258	4.32169e+07	3.97109e+07	18.06	18.23	High	High	High	High	High	High	1						Q16763	1.088
8.84681e+18	FALSE	High	IsMasterProtein	P60174	Triosephosphate isomerase OS=Homo sapiens OX=9606 GN=TPI1 PE=1 SV=3	0	104.813	43	11	314	11	286	30.8	5.92	693.28	11	0	1.506	0.0599286	0.163327	5.84808e+07	3.88415e+07	18.49	6.81	High	High	High	High	High	High	1	Phospho [S58]					P60174	1.506
-4.55914e+18	FALSE	High	IsMasterProtein	P62917	60S ribosomal protein L8 OS=Homo sapiens OX=9606 GN=RPL8 PE=1 SV=2	0	41.784	32	8	148	8	257	28	11.03	275.44	8	0	0.897	0.172163	0.295061	3.44386e+07	3.83816e+07	4.49	17.66	High	High	High	High	High	High	1						P62917	0.897
3.60245e+18	FALSE	High	IsMasterProtein	P19338	Nucleolin OS=Homo sapiens OX=9606 GN=NCL PE=1 SV=3	0	101.244	31	20	341	20	710	76.6	4.7	634.05	20	0	1.224	0.0900883	0.199795	4.6711e+07	3.81535e+07	15.79	7.92	High	High	High	High	High	High	1						P19338	1.224
-7.06501e+18	FALSE	High	IsMasterProtein	P07900	Heat shock protein HSP 90-alpha OS=Homo sapiens OX=9606 GN=HSP90AA1 PE=1 SV=5	0	168.747	37	26	568	15	732	84.6	5.02	1216.05	26	13	3.144	0.016325	0.0924701	1.19865e+08	3.81299e+07	34.26	11.25	High	High	High	High	High	High	1						P07900	3.144
3.93028e+18	FALSE	High	IsMasterProtein	P31948	Stress-induced-phosphoprotein 1 OS=Homo sapiens OX=9606 GN=STIP1 PE=1 SV=1	0	113.59	45	24	250	24	543	62.6	6.8	426.15	24	0	0.976	0.857036	0.904827	3.6771e+07	3.76567e+07	20.94	5.29	High	High	High	High	High	High	1						P31948	0.976
5.61948e+18	FALSE	High	IsMasterProtein	P10809	60 kDa heat shock protein, mitochondrial OS=Homo sapiens OX=9606 GN=HSPD1 PE=1 SV=2	0	224.621	59	26	495	26	573	61	5.87	1314.8	26	0	1.805	0.0284935	0.114177	6.76103e+07	3.74557e+07	24.23	6.29	High	High	High	High	High	High	1						P10809	1.805
-8.11389e+18	FALSE	High	IsMasterProtein	Q7Z794	Keratin, type II cytoskeletal 1b OS=Homo sapiens OX=9606 GN=KRT77 PE=2 SV=3	0	38.15	13	9	235	5	578	61.9	5.99	507.17	9	0	0.25	0.0749679	0.182	9.28695e+06	3.71167e+07	25.92	71.12	Peak Found	High	Peak Found	High	High	High	1						Q7Z794	0.25
-8.59734e+18	FALSE	High	IsMasterProtein	P84243	Histone H3.3 OS=Homo sapiens OX=9606 GN=H3F3A PE=1 SV=2	0	5.131	12	2	61	2	136	15.3	11.27	75.84	2	0	1.025	0.320975	0.449142	3.65557e+07	3.56758e+07	21.87	15.92	High	High	High	High	High	High	1						P84243	1.025
3.8646e+18	FALSE	High	IsMasterProtein	P61011	Signal recognition particle 54 kDa protein OS=Homo sapiens OX=9606 GN=SRP54 PE=1 SV=1	0	41.925	28	12	46	12	504	55.7	8.75	76.51	12	0	0.768	0.0528023	0.153444	2.67743e+07	3.48617e+07	7.01	13.66	High	High	High	High	High	High	1						P61011	0.768
-2.81761e+18	FALSE	High	IsMasterProtein	P62841	40S ribosomal protein S15 OS=Homo sapiens OX=9606 GN=RPS15 PE=1 SV=2	0	138.868	65	6	487	6	145	17	10.39	1406.94	6	0	1.083	0.715464	0.797441	3.76336e+07	3.47608e+07	44.6	14.9	High	High	High	High	High	High	1						P62841	1.083
1.96854e+18	FALSE	High	IsMasterProtein	P23246	Splicing factor, proline- and glutamine-rich OS=Homo sapiens OX=9606 GN=SFPQ PE=1 SV=2	0	88.863	27	17	208	16	707	76.1	9.44	394.19	17	1	1.125	0.00273563	0.0553476	3.90322e+07	3.4696e+07	2.65	1.83	High	High	High	High	High	High	1						P23246	1.125
6.48014e+18	FALSE	High	IsMasterProtein	P07437	Tubulin beta chain OS=Homo sapiens OX=9606 GN=TUBB PE=1 SV=2	0	192.264	50	17	741	4	444	49.6	4.89	1721.83	17	2	2.033	0.0638484	0.168289	6.9724e+07	3.42912e+07	50.24	9.88	High	High	High	High	High	High	1						P07437	2.033
7.06121e+18	FALSE	High	IsMasterProtein	P08758	Annexin A5 OS=Homo sapiens OX=9606 GN=ANXA5 PE=1 SV=2	0	91.485	62	16	240	16	320	35.9	5.05	456.69	16	0	1.328	0.220877	0.346934	4.48973e+07	3.38133e+07	5.84	32.51	High	High	High	High	High	High	1						P08758	1.328
8.49413e+18	FALSE	High	IsMasterProtein	P62249	40S ribosomal protein S16 OS=Homo sapiens OX=9606 GN=RPS16 PE=1 SV=2	0	37.985	53	9	200	9	146	16.4	10.21	239.12	9	0	1.239	0.0503667	0.150354	4.15865e+07	3.35603e+07	6.64	13.73	High	High	High	High	High	High	1						P62249	1.239
2.5024e+18	FALSE	High	IsMasterProtein	P27824	Calnexin OS=Homo sapiens OX=9606 GN=CANX PE=1 SV=2	0	117.9	30	20	202	20	592	67.5	4.6	458.06	20	0	1.176	0.286017	0.41386	3.94576e+07	3.35495e+07	29.93	9.88	High	High	High	High	High	High	1						P27824	1.176
5.56161e+18	FALSE	High	IsMasterProtein	P38646	Stress-70 protein, mitochondrial OS=Homo sapiens OX=9606 GN=HSPA9 PE=1 SV=2	0	146.897	42	25	279	25	679	73.6	6.16	603.88	25	0	1.535	0.0273148	0.112669	5.05646e+07	3.29518e+07	13.63	2.27	High	High	High	High	High	High	1						P38646	1.535
7.63014e+18	FALSE	High	IsMasterProtein	P14314	Glucosidase 2 subunit beta OS=Homo sapiens OX=9606 GN=PRKCSH PE=1 SV=2	0	64.118	27	11	220	11	528	59.4	4.41	407.35	11	0	0.851	0.154917	0.276246	2.7559e+07	3.23994e+07	8.23	6.63	High	High	High	High	High	High	1						P14314	0.851
-1.60534e+17	FALSE	High	IsMasterProtein	P07195	L-lactate dehydrogenase B chain OS=Homo sapiens OX=9606 GN=LDHB PE=1 SV=2	0	94.774	41	14	364	13	334	36.6	6.05	664.78	14	0	1.624	0.00351455	0.0566288	5.21988e+07	3.21439e+07	10.31	8.11	High	High	High	High	High	High	1						P07195	1.624
-7.87083e+17	FALSE	High	IsMasterProtein	51467513	PREDICTED:similartoKeratin,typeIcytoskeletal18(Cytokeratin18)(K18)(CK18)[Homosapiens]	0	4.865	4	2	20	1	409	45.9	5.72	39.86	2	0	0.704	0.0524427	0.153265	22575896	3.2077e+07	4.77	16.09	High	High	High	High	High	High	1						51467513	0.704
2.24926e+18	FALSE	High	IsMasterProtein	O00622	CCN family member 1 OS=Homo sapiens OX=9606 GN=CCN1 PE=1 SV=1	0	25.307	11	6	135	6	381	42	8.21	233.81	6	0	0.78	0.0717695	0.177287	2.43393e+07	3.12067e+07	13.88	12.4	High	High	High	High	High	High	1						O00622	0.78
4.87922e+18	FALSE	High	IsMasterProtein	P81605	Dermcidin OS=Homo sapiens OX=9606 GN=DCD PE=1 SV=2	0	17.188	32	4	97	4	110	11.3	6.54	194.9	4	0	0.578	0.431754	0.552622	1.75802e+07	3.03983e+07	85.45	86.92	High	High	High	High	High	High	1						P81605	0.578
8.73608e+18	FALSE	High	IsMasterProtein	P13647	Keratin, type II cytoskeletal 5 OS=Homo sapiens OX=9606 GN=KRT5 PE=1 SV=3	0	156.863	46	35	368	23	590	62.3	7.74	611.53	35	7	0.332	0.15642	0.278223	1.00777e+07	3.03191e+07	15	119.98	High	High	High	High	High	High	1						P13647	0.332
-9.14263e+18	FALSE	High	IsMasterProtein	P63104	14-3-3 protein zeta/delta OS=Homo sapiens OX=9606 GN=YWHAZ PE=1 SV=1	0	89.228	45	13	323	9	245	27.7	4.79	547.02	13	3	1.2	0.919636	0.939621	3.56422e+07	2.96948e+07	18.37	20.82	High	High	High	High	High	High	1						P63104	1.2
-3.66146e+18	FALSE	High	IsMasterProtein	Q96AG4	Leucine-rich repeat-containing protein 59 OS=Homo sapiens OX=9606 GN=LRRC59 PE=1 SV=1	0	34.324	23	6	76	6	307	34.9	9.57	162.11	6	0	0.835	0.0028129	0.0553476	2.47741e+07	2.96534e+07	3.03	3.42	High	High	High	High	High	High	1						Q96AG4	0.835
-9.16962e+18	FALSE	High	IsMasterProtein	P04075	Fructose-bisphosphate aldolase A OS=Homo sapiens OX=9606 GN=ALDOA PE=1 SV=2	0	129.697	52	18	177	18	364	39.4	8.09	435.77	18	0	1.705	0.0215752	0.10391	5.018e+07	2.94395e+07	21.01	18.02	High	High	High	High	High	High	1						P04075	1.705
-9.22085e+18	FALSE	High	IsMasterProtein	9	Bovine Hemoglobin Alpha Subunit CONTROL PROTEIN	0	78.386	78	7	162	4	142	15.2	8.44	426.02	7	3	1.14	0.255957	0.385507	3.30693e+07	2.90039e+07	3.83	9.8	High	High	High	High	High	High	1						9	1.14
2.27212e+18	FALSE	High	IsMasterProtein	P35268	60S ribosomal protein L22 OS=Homo sapiens OX=9606 GN=RPL22 PE=1 SV=2	0	10.936	19	2	73	2	128	14.8	9.19	164.93	2	0	0.776	0.101335	0.211138	2.20293e+07	2.8382e+07	9.87	17.27	High	High	High	High	High	High	1						P35268	0.776
-3.68863e+18	FALSE	High	IsMasterProtein	1346344	Keratin,typeIIcytoskeletal6A(Cytokeratin6A)(CK6A)(K6akeratin)	0	120.449	38	26	366	3	564	60	8	560.82	26	10	0.327	0.0791003	0.187357	9.19913e+06	2.80963e+07	38.28	54.96	High	High	High	High	High	High	1						1346344	0.327
-5.72233e+17	FALSE	High	IsMasterProtein	P46779	60S ribosomal protein L28 OS=Homo sapiens OX=9606 GN=RPL28 PE=1 SV=3	0	24.998	39	6	103	6	137	15.7	12.02	190.47	6	0	0.884	0.206167	0.333196	2.41769e+07	2.73437e+07	3.69	18.71	High	High	High	High	High	High	1						P46779	0.884
1.87161e+18	FALSE	High	IsMasterProtein	Q07021	Complement component 1 Q subcomponent-binding protein, mitochondrial OS=Homo sapiens OX=9606 GN=C1QBP PE=1 SV=1	0	54.128	30	5	134	5	282	31.3	4.84	379.16	5	0	1.064	0.515144	0.632936	2.89344e+07	2.71849e+07	22.08	24.84	High	High	High	High	High	High	1						Q07021	1.064
5.08371e+18	FALSE	High	IsMasterProtein	P84103	Serine/arginine-rich splicing factor 3 OS=Homo sapiens OX=9606 GN=SRSF3 PE=1 SV=1	0	38.461	37	7	101	6	164	19.3	11.65	181.09	7	1	0.984	0.476651	0.594181	2.65038e+07	2.69425e+07	12.43	8.25	High	High	High	High	High	High	1						P84103	0.984
-5.27718e+18	FALSE	High	IsMasterProtein	P60866	40S ribosomal protein S20 OS=Homo sapiens OX=9606 GN=RPS20 PE=1 SV=1	0	37.49	24	4	141	4	119	13.4	9.94	357.93	4	0	0.898	0.200975	0.327527	2.37765e+07	2.64788e+07	2.69	13.7	High	High	High	High	High	High	1						P60866	0.898
7.62925e+18	FALSE	High	IsMasterProtein	Q15428	Splicing factor 3A subunit 2 OS=Homo sapiens OX=9606 GN=SF3A2 PE=1 SV=2	0	73.06	24	8	137	8	464	49.2	9.64	326.23	8	0	0.954	0.253007	0.382493	2.5172e+07	2.63904e+07	9.5	14.72	High	High	High	High	High	High	1						Q15428	0.954
4.14662e+18	FALSE	High	IsMasterProtein	P46782	40S ribosomal protein S5 OS=Homo sapiens OX=9606 GN=RPS5 PE=1 SV=4	0	44.171	32	8	83	8	204	22.9	9.72	188.65	8	0	1.398	0.100852	0.211121	3.6327e+07	2.59907e+07	16.97	5.72	High	High	High	High	High	High	1						P46782	1.398
-1.43795e+18	FALSE	High	IsMasterProtein	O60664	Perilipin-3 OS=Homo sapiens OX=9606 GN=PLIN3 PE=1 SV=3	0	129.683	54	17	212	17	434	47	5.44	531.67	17	0	1.04	0.692618	0.778746	2.66802e+07	2.56494e+07	9.07	9.07	High	High	High	High	High	High	1						O60664	1.04
-8.619e+18	FALSE	High	IsMasterProtein	P08729	Keratin, type II cytoskeletal 7 OS=Homo sapiens OX=9606 GN=KRT7 PE=1 SV=5	0	107.093	57	29	338	24	469	51.4	5.48	628.5	29	1	1.165	0.0870805	0.197313	2.98255e+07	2.55947e+07	7.36	11.55	High	High	High	High	High	High	1						P08729	1.165
5.60931e+17	FALSE	High	IsMasterProtein	P42167	Lamina-associated polypeptide 2, isoforms beta/gamma OS=Homo sapiens OX=9606 GN=TMPO PE=1 SV=2	0	130.45	51	21	272	10	454	50.6	9.38	597.53	21	10	1.015	0.734479	0.811581	2.59596e+07	2.55769e+07	8.07	3.14	High	High	High	High	High	High	1						P42167	1.015
-4.28802e+18	FALSE	High	IsMasterProtein	P06744	Glucose-6-phosphate isomerase OS=Homo sapiens OX=9606 GN=GPI PE=1 SV=4	0	125.71	49	20	281	20	558	63.1	8.32	544.32	20	0	1.329	0.0700202	0.175732	3.38385e+07	2.54646e+07	16.33	6.89	High	High	High	High	High	High	1						P06744	1.329
-2.32061e+18	FALSE	High	IsMasterProtein	Q8NC51	Plasminogen activator inhibitor 1 RNA-binding protein OS=Homo sapiens OX=9606 GN=SERBP1 PE=1 SV=2	0	109.486	53	21	245	21	408	44.9	8.65	512.25	21	0	0.889	0.293413	0.420589	2.26068e+07	2.54388e+07	13.79	20.85	High	High	High	High	High	High	1						Q8NC51	0.889
6.54887e+18	FALSE	High	IsMasterProtein	Q9UKM9	RNA-binding protein Raly OS=Homo sapiens OX=9606 GN=RALY PE=1 SV=1	0	63.206	54	12	151	12	306	32.4	9.17	273.72	12	0	0.932	0.516137	0.63388	2.32904e+07	2.4987e+07	18.04	25.89	High	High	High	High	High	High	1						Q9UKM9	0.932
-3.24189e+18	FALSE	High	IsMasterProtein	Q15149	Plectin OS=Homo sapiens OX=9606 GN=PLEC PE=1 SV=3	0	339.162	25	102	250	101	4684	531.5	5.96	435.69	102	1	1.311	0.0499391	0.149552	3.26114e+07	2.4876e+07	15.83	6.35	High	High	High	High	High	High	1						Q15149	1.311
1.57537e+18	FALSE	High	IsMasterProtein	Q00059	Transcription factor A, mitochondrial OS=Homo sapiens OX=9606 GN=TFAM PE=1 SV=1	0	37.531	28	9	177	9	246	29.1	9.72	312.62	9	0	0.856	0.464455	0.582841	2.12325e+07	2.48047e+07	5.95	18.53	High	High	High	High	High	High	1						Q00059	0.856
7.17437e+18	FALSE	High	IsMasterProtein	Q15233	Non-POU domain-containing octamer-binding protein OS=Homo sapiens OX=9606 GN=NONO PE=1 SV=4	0	104.755	43	16	222	15	471	54.2	8.95	405.71	16	0	1.319	0.213444	0.341148	3.16452e+07	2.39872e+07	25.4	6.35	High	High	High	High	High	High	1						Q15233	1.319
-2.22744e+18	FALSE	High	IsMasterProtein	P05141	ADP/ATP translocase 2 OS=Homo sapiens OX=9606 GN=SLC25A5 PE=1 SV=7	0	38.361	35	10	152	2	298	32.8	9.69	255.2	10	8	1.697	0.000195996	0.0339852	4.02418e+07	2.3707e+07	5.73	5.21	High	High	High	High	High	High	1						P05141	1.697
8.99566e+18	FALSE	High	IsMasterProtein	P47914	60S ribosomal protein L29 OS=Homo sapiens OX=9606 GN=RPL29 PE=1 SV=2	0	20.759	23	4	64	4	159	17.7	11.66	95.04	4	0	0.768	0.292624	0.420299	1.81913e+07	2.36834e+07	11.03	40.69	High	High	High	High	High	High	1						P47914	0.768
2.40205e+18	FALSE	High	IsMasterProtein	P06576	ATP synthase subunit beta, mitochondrial OS=Homo sapiens OX=9606 GN=ATP5F1B PE=1 SV=3	0	164.39	71	24	254	24	529	56.5	5.4	534.36	24	0	1.384	0.0462435	0.146143	3.27753e+07	2.36833e+07	19.78	15.66	High	High	High	High	High	High	1						P06576	1.384
-5.632e+18	FALSE	High	IsMasterProtein	Q02878	60S ribosomal protein L6 OS=Homo sapiens OX=9606 GN=RPL6 PE=1 SV=3	0	80.238	45	13	251	13	288	32.7	10.58	366.94	13	0	1.377	0.0904342	0.200404	3.25731e+07	2.36485e+07	16.67	17.93	High	High	High	High	High	High	1						Q02878	1.377
-6.08625e+18	FALSE	High	IsMasterProtein	P02533	Keratin, type I cytoskeletal 14 OS=Homo sapiens OX=9606 GN=KRT14 PE=1 SV=4	0	127.172	48	24	592	8	472	51.5	5.16	755.77	24	10	0.319	0.133263	0.249459	7.51641e+06	2.35975e+07	8.2	103.46	High	High	High	High	High	High	1						P02533	0.319
-4.669e+18	FALSE	High	IsMasterProtein	P06493	Cyclin-dependent kinase 1 OS=Homo sapiens OX=9606 GN=CDK1 PE=1 SV=3	0	104.034	66	17	237	15	297	34.1	8.4	493.56	17	2	1.124	0.402983	0.526022	2.65183e+07	2.35901e+07	7.65	11.57	High	High	High	High	High	High	1						P06493	1.124
7.02949e+18	FALSE	High	IsMasterProtein	Q7L1Q6	Basic leucine zipper and W2 domain-containing protein 1 OS=Homo sapiens OX=9606 GN=BZW1 PE=1 SV=1	0	47.906	29	14	183	12	419	48	5.92	241.49	14	2	0.949	0.728177	0.807146	2.18639e+07	2.30464e+07	1.26	8.77	High	High	High	High	High	High	1						Q7L1Q6	0.949
-5.46654e+18	FALSE	High	IsMasterProtein	P59998	Actin-related protein 2/3 complex subunit 4 OS=Homo sapiens OX=9606 GN=ARPC4 PE=1 SV=3	0	16.194	23	4	54	4	168	19.7	8.43	79.2	4	0	0.909	0.531184	0.64645	2.09193e+07	2.30025e+07	25.24	10.1	High	High	High	High	High	High	1						P59998	0.909
5.81515e+18	FALSE	High	IsMasterProtein	Q16543	Hsp90 co-chaperone Cdc37 OS=Homo sapiens OX=9606 GN=CDC37 PE=1 SV=1	0	42.759	25	10	60	10	378	44.4	5.25	132.55	10	0	1.131	0.0907107	0.200702	2.58194e+07	2.28261e+07	6.68	4.36	High	High	High	High	High	High	1						Q16543	1.131
4.91541e+17	FALSE	High	IsMasterProtein	P02545	Prelamin-A/C OS=Homo sapiens OX=9606 GN=LMNA PE=1 SV=1	0	168.081	53	34	352	33	664	74.1	7.02	623.81	34	1	1.317	0.200169	0.327034	2.99753e+07	2.27538e+07	2.3	19.92	High	High	High	High	High	High	1						P02545	1.317
2.96228e+18	FALSE	High	IsMasterProtein	P35579	Myosin-9 OS=Homo sapiens OX=9606 GN=MYH9 PE=1 SV=4	0	384.372	40	72	329	66	1960	226.4	5.6	703.52	72	6	2.146	0.019167	0.0986516	4.8475e+07	2.25866e+07	27.83	9.04	High	High	High	High	High	High	1						P35579	2.146
3.91255e+18	FALSE	High	IsMasterProtein	P15880	40S ribosomal protein S2 OS=Homo sapiens OX=9606 GN=RPS2 PE=1 SV=2	0	52.977	34	9	141	9	293	31.3	10.24	292.51	9	0	1.261	0.0024979	0.0553476	2.84817e+07	2.25852e+07	4.28	4.91	High	High	High	High	High	High	1						P15880	1.261
7.2738e+18	FALSE	High	IsMasterProtein	P05455	Lupus La protein OS=Homo sapiens OX=9606 GN=SSB PE=1 SV=2	0	87.052	39	18	156	18	408	46.8	7.12	288.4	18	0	1.117	0.40898	0.531674	2.49613e+07	2.23447e+07	20.14	7.17	High	High	High	High	High	High	1						P05455	1.117
-2.22084e+18	FALSE	High	IsMasterProtein	P08238	Heat shock protein HSP 90-beta OS=Homo sapiens OX=9606 GN=HSP90AB1 PE=1 SV=4	0	169.441	37	25	565	12	724	83.2	5.03	1275.05	25	2	2.479	0.013867	0.0884835	5.46581e+07	2.20523e+07	22.68	5.76	High	High	High	High	High	High	1						P08238	2.479
-2.44943e+18	FALSE	High	IsMasterProtein	Q9H6F5	Coiled-coil domain-containing protein 86 OS=Homo sapiens OX=9606 GN=CCDC86 PE=1 SV=1	0	76.203	53	13	194	13	360	40.2	10.33	421.33	13	0	0.75	0.0888877	0.19846	1.64312e+07	2.19193e+07	12.79	7.82	High	High	High	High	High	High	1	Phospho [S58]					Q9H6F5	0.75
-1.61219e+18	FALSE	High	IsMasterProtein	P60842	Eukaryotic initiation factor 4A-I OS=Homo sapiens OX=9606 GN=EIF4A1 PE=1 SV=1	0	117.989	56	19	278	11	406	46.1	5.48	579.55	19	9	1.887	0.00595823	0.0683259	4.08002e+07	2.16265e+07	19.49	13.59	High	High	High	High	High	High	1						P60842	1.887
7.17444e+18	FALSE	High	IsMasterProtein	P61088	Ubiquitin-conjugating enzyme E2 N OS=Homo sapiens OX=9606 GN=UBE2N PE=1 SV=1	0	56.772	68	8	126	8	152	17.1	6.57	250.44	8	0	1.278	0.445333	0.56666	2.74874e+07	2.15065e+07	11.15	29.73	High	High	High	High	High	High	1						P61088	1.278
6.71349e+18	FALSE	High	IsMasterProtein	P50454	Serpin H1 OS=Homo sapiens OX=9606 GN=SERPINH1 PE=1 SV=2	0	132.759	52	18	195	18	418	46.4	8.69	451.13	18	0	1.33	0.132755	0.249004	2.86036e+07	2.15026e+07	14.44	2.2	High	High	High	High	High	High	1						P50454	1.33
-4.47411e+18	FALSE	High	IsMasterProtein	O00422	Histone deacetylase complex subunit SAP18 OS=Homo sapiens OX=9606 GN=SAP18 PE=1 SV=1	0	55.843	76	12	111	12	153	17.6	9.35	178.32	12	0	0.903	0.725771	0.805746	1.92094e+07	2.12841e+07	7.07	18.84	High	High	High	High	High	High	1						O00422	0.903
8.73235e+18	FALSE	High	IsMasterProtein	Q86UP2	Kinectin OS=Homo sapiens OX=9606 GN=KTN1 PE=1 SV=1	0	218.491	42	51	291	51	1357	156.2	5.64	552	51	0	1.181	0.0588343	0.162399	2.50346e+07	2.11998e+07	9.66	3.93	High	High	High	High	High	High	1						Q86UP2	1.181
2.18363e+18	FALSE	High	IsMasterProtein	Q9NZT1	Calmodulin-like protein 5 OS=Homo sapiens OX=9606 GN=CALML5 PE=1 SV=2	0	44.008	49	7	61	7	146	15.9	4.44	136.4	7	0	0.237	0.0768972	0.184462	5.00772e+06	2.11213e+07	51.82	59.01	High	High	High	High	High	High	1						Q9NZT1	0.237
-2.76793e+18	FALSE	High	IsMasterProtein	O14950	Myosin regulatory light chain 12B OS=Homo sapiens OX=9606 GN=MYL12B PE=1 SV=2	0	57.94	48	9	198	4	172	19.8	4.84	390.84	9	8	1.257	0.214166	0.341527	2.63608e+07	2.09785e+07	10.54	27.99	High	High	High	High	High	High	1						O14950	1.257
1.61826e+18	FALSE	High	IsMasterProtein	P61978	Heterogeneous nuclear ribonucleoprotein K OS=Homo sapiens OX=9606 GN=HNRNPK PE=1 SV=1	0	115.247	42	17	253	17	463	50.9	5.54	481.45	17	0	1.379	0.131477	0.247143	2.84877e+07	2.06611e+07	22.4	21.92	High	High	High	High	High	High	1						P61978	1.379
5.46807e+18	FALSE	High	IsMasterProtein	P37837	Transaldolase OS=Homo sapiens OX=9606 GN=TALDO1 PE=1 SV=2	0	55.557	38	13	191	13	337	37.5	6.81	294.14	13	0	1.357	0.0298962	0.116602	2.79077e+07	2.05714e+07	7.21	12.13	High	High	High	High	High	High	1						P37837	1.357
2.0864e+18	FALSE	High	IsMasterProtein	Q96Q89	Kinesin-like protein KIF20B OS=Homo sapiens OX=9606 GN=KIF20B PE=1 SV=3	0.001	3.665	0	1	13	1	1820	210.5	5.67	28.35	1	0	0.586	0.211718	0.33921	1.2061e+07	2.05653e+07	38.87	35.17	High	High	High	High	High	High	1						Q96Q89	0.586
2.00015e+18	FALSE	High	IsMasterProtein	Q15907	Ras-related protein Rab-11B OS=Homo sapiens OX=9606 GN=RAB11B PE=1 SV=4	0	56.148	56	11	182	11	218	24.5	5.94	314.61	11	0	1.163	0.216133	0.342727	2.3732e+07	2.04095e+07	7.42	19.78	High	High	High	High	High	High	1						Q15907	1.163
8.3729e+18	FALSE	High	IsMasterProtein	P09651	Heterogeneous nuclear ribonucleoprotein A1 OS=Homo sapiens OX=9606 GN=HNRNPA1 PE=1 SV=5	0	97.797	38	12	197	11	372	38.7	9.13	458.55	12	0	1.29	0.151729	0.271526	2.59154e+07	2.00824e+07	33.65	11.75	High	High	High	High	High	High	1						P09651	1.29
-4.56755e+18	FALSE	High	IsMasterProtein	P21333	Filamin-A OS=Homo sapiens OX=9606 GN=FLNA PE=1 SV=4	0	453.686	43	81	496	73	2647	280.6	6.06	1092.55	81	8	3.08	0.0118124	0.0854427	6.1817e+07	2.00684e+07	27.86	9.31	High	High	High	High	High	High	1						P21333	3.08
7.93144e+18	FALSE	High	IsMasterProtein	P05556	Integrin beta-1 OS=Homo sapiens OX=9606 GN=ITGB1 PE=1 SV=2	0	75.184	20	14	182	14	798	88.4	5.39	353.22	14	0	0.922	0.151118	0.271307	1.84084e+07	1.99649e+07	5.55	7.32	High	High	High	High	High	High	1						P05556	0.922
1.54778e+18	FALSE	High	IsMasterProtein	P30101	Protein disulfide-isomerase A3 OS=Homo sapiens OX=9606 GN=PDIA3 PE=1 SV=4	0	131.288	55	24	285	24	505	56.7	6.35	594.9	24	0	1.365	0.0439364	0.142465	2.72161e+07	1.99336e+07	19.09	6.89	High	High	High	High	High	High	1						P30101	1.365
-2.39879e+18	FALSE	High	IsMasterProtein	P45880	Voltage-dependent anion-selective channel protein 2 OS=Homo sapiens OX=9606 GN=VDAC2 PE=1 SV=2	0	35.018	31	7	89	7	294	31.5	7.56	163.01	7	0	1.088	0.18758	0.313047	2.14491e+07	1.97076e+07	4.96	3.31	High	High	High	High	High	High	1						P45880	1.088
1.5168e+18	FALSE	High	IsMasterProtein	Q9HB71	Calcyclin-binding protein OS=Homo sapiens OX=9606 GN=CACYBP PE=1 SV=2	0	73.984	57	9	92	9	228	26.2	8.25	247.81	9	0	0.853	0.527756	0.643388	1.67428e+07	1.96284e+07	17.49	6.41	High	High	High	High	High	High	1						Q9HB71	0.853
-2.5002e+18	FALSE	High	IsMasterProtein	Q99623	Prohibitin-2 OS=Homo sapiens OX=9606 GN=PHB2 PE=1 SV=2	0	72.635	58	15	144	15	299	33.3	9.83	277.33	15	0	1.49	0.129749	0.245714	2.88993e+07	1.93981e+07	11.79	27.3	High	High	High	High	High	High	1						Q99623	1.49
2.20188e+18	FALSE	High	IsMasterProtein	P63241	Eukaryotic translation initiation factor 5A-1 OS=Homo sapiens OX=9606 GN=EIF5A PE=1 SV=2	0	45.96	36	6	107	6	154	16.8	5.24	155.57	6	0	1.148	0.349243	0.478556	2.22348e+07	1.93672e+07	10.77	16.46	High	High	High	High	High	High	1						P63241	1.148
5.28371e+17	FALSE	High	IsMasterProtein	Q92945	Far upstream element-binding protein 2 OS=Homo sapiens OX=9606 GN=KHSRP PE=1 SV=4	0	141.627	48	23	258	21	711	73.1	7.3	549.79	23	2	1.042	0.398107	0.523083	2.01558e+07	1.93452e+07	7.33	11.91	High	High	High	High	High	High	1						Q92945	1.042
5.16272e+18	FALSE	Medium	IsMasterProtein	Q9BPU6	Dihydropyrimidinase-related protein 5 OS=Homo sapiens OX=9606 GN=DPYSL5 PE=1 SV=1	0.031	2.122	1	1	5	1	564	61.4	7.2	5.85	1	0	1.138	0.14963	0.269656	2.19022e+07	1.92482e+07	19.33	4.96	High	High	High	High	Peak Found	High	1						Q9BPU6	1.138
8.45249e+18	FALSE	High	IsMasterProtein	Q9BVC6	Transmembrane protein 109 OS=Homo sapiens OX=9606 GN=TMEM109 PE=1 SV=1	0	24.201	13	5	57	5	243	26.2	10.48	138.09	5	0	0.886	0.102209	0.212321	1.70105e+07	1.91951e+07	4.44	9.96	High	High	High	High	High	High	1						Q9BVC6	0.886
7.68895e+18	FALSE	High	IsMasterProtein	O14818	Proteasome subunit alpha type-7 OS=Homo sapiens OX=9606 GN=PSMA7 PE=1 SV=1	0	68.433	45	10	112	10	248	27.9	8.46	227.63	10	0	1.359	0.185188	0.310909	2.58485e+07	1.90245e+07	21.78	32.35	High	High	High	High	High	High	1						O14818	1.359
1.94133e+18	FALSE	High	IsMasterProtein	P18621	60S ribosomal protein L17 OS=Homo sapiens OX=9606 GN=RPL17 PE=1 SV=3	0	41.324	38	7	108	7	184	21.4	10.17	237.97	7	0	0.973	0.982993	0.98649	1.84282e+07	1.89406e+07	19.34	13.55	High	High	High	High	High	High	1						P18621	0.973
-3.97044e+18	FALSE	High	IsMasterProtein	P36578	60S ribosomal protein L4 OS=Homo sapiens OX=9606 GN=RPL4 PE=1 SV=5	0	74.696	30	13	157	13	427	47.7	11.06	296.1	13	0	1.254	0.113365	0.225772	2.3678e+07	1.88883e+07	22.57	12.8	High	High	High	High	High	High	1						P36578	1.254
-1.44715e+18	FALSE	High	IsMasterProtein	P61604	10 kDa heat shock protein, mitochondrial OS=Homo sapiens OX=9606 GN=HSPE1 PE=1 SV=2	0	25.386	50	6	154	6	102	10.9	8.92	242.93	6	0	1.369	0.00620331	0.0688738	2.55236e+07	1.8644e+07	8.97	5.3	High	High	High	High	High	High	1						P61604	1.369
-7.70524e+18	FALSE	High	IsMasterProtein	P08865	40S ribosomal protein SA OS=Homo sapiens OX=9606 GN=RPSA PE=1 SV=4	0	55.414	32	7	80	7	295	32.8	4.87	195.7	7	0	2.321	0.05852	0.161689	4.32127e+07	1.86206e+07	31.52	31.94	High	High	High	High	High	High	1						P08865	2.321
-8.50069e+18	FALSE	High	IsMasterProtein	P62820	Ras-related protein Rab-1A OS=Homo sapiens OX=9606 GN=RAB1A PE=1 SV=3	0	43.057	60	11	81	5	205	22.7	6.21	132.69	11	6	1.231	0.0591748	0.162783	2.27906e+07	1.85171e+07	7.09	9.5	High	High	High	High	High	High	1						P62820	1.231
8.55173e+18	FALSE	High	IsMasterProtein	P08579	U2 small nuclear ribonucleoprotein B'' OS=Homo sapiens OX=9606 GN=SNRPB2 PE=1 SV=1	0	24.312	23	5	63	5	225	25.5	9.72	118.34	5	0	0.691	0.0478842	0.14763	1.24484e+07	1.80154e+07	11.77	13.53	High	High	High	High	High	High	1						P08579	0.691
3.11413e+18	FALSE	High	IsMasterProtein	P62701	40S ribosomal protein S4, X isoform OS=Homo sapiens OX=9606 GN=RPS4X PE=1 SV=2	0	68.455	51	15	162	15	263	29.6	10.15	295.48	15	0	1.367	0.0552514	0.156254	2.4519e+07	1.79358e+07	17.43	1.14	High	High	High	High	High	High	1						P62701	1.367
3.4537e+18	FALSE	High	IsMasterProtein	O43707	Alpha-actinin-4 OS=Homo sapiens OX=9606 GN=ACTN4 PE=1 SV=2	0	205.971	50	37	323	27	911	104.8	5.44	701.36	37	10	1.885	0.043331	0.141421	3.377e+07	1.79135e+07	24.45	11.4	High	High	High	High	High	High	1						O43707	1.885
-5.21536e+18	FALSE	High	IsMasterProtein	P30040	Endoplasmic reticulum resident protein 29 OS=Homo sapiens OX=9606 GN=ERP29 PE=1 SV=4	0	59.005	44	10	112	10	261	29	7.31	241.77	10	0	1.069	0.215917	0.342727	1.8949e+07	1.77206e+07	13.37	21.53	High	High	High	High	High	High	1						P30040	1.069
3.24943e+18	FALSE	High	IsMasterProtein	P68133	Actin, alpha skeletal muscle OS=Homo sapiens OX=9606 GN=ACTA1 PE=1 SV=1	0	107.192	33	13	718	2	377	42	5.39	1070.75	13	0	2.337	0.0495558	0.148952	4.0857e+07	1.74839e+07	35.94	37.22	High	High	High	High	High	High	1						P68133	2.337
-4.48016e+18	FALSE	High	IsMasterProtein	O75937	DnaJ homolog subfamily C member 8 OS=Homo sapiens OX=9606 GN=DNAJC8 PE=1 SV=2	0	23.824	29	7	28	7	253	29.8	9.06	36.86	7	0	1.073	0.824064	0.882903	1.81481e+07	1.69132e+07	24.26	7.76	High	High	High	High	High	High	1						O75937	1.073
-2.80667e+18	FALSE	High	IsMasterProtein	P54709	Sodium/potassium-transporting ATPase subunit beta-3 OS=Homo sapiens OX=9606 GN=ATP1B3 PE=1 SV=1	0	59.462	41	10	115	10	279	31.5	8.35	224.7	10	0	0.973	0.995153	0.995888	1.64509e+07	1.69004e+07	13.1	5.09	High	High	High	High	High	High	1						P54709	0.973
-2.84715e+18	FALSE	High	IsMasterProtein	P20700	Lamin-B1 OS=Homo sapiens OX=9606 GN=LMNB1 PE=1 SV=2	0	121.532	49	27	226	25	586	66.4	5.16	450.14	27	1	1.268	0.00311148	0.0553476	2.14333e+07	1.68999e+07	5.03	3.72	High	High	High	High	High	High	1						P20700	1.268
-1.00353e+17	FALSE	High	IsMasterProtein	P53999	Activated RNA polymerase II transcriptional coactivator p15 OS=Homo sapiens OX=9606 GN=SUB1 PE=1 SV=3	0	21.454	35	5	114	5	127	14.4	9.6	225.53	5	0	0.869	0.216605	0.342936	1.46325e+07	1.68449e+07	4.66	12.57	High	High	High	High	High	High	1						P53999	0.869
3.64723e+18	FALSE	High	IsMasterProtein	Q8TEA8	D-aminoacyl-tRNA deacylase 1 OS=Homo sapiens OX=9606 GN=DTD1 PE=1 SV=2	0	15.275	19	4	19	4	209	23.4	8.24	29.02	4	0	0.743	0.256319	0.385594	1.22528e+07	1.64925e+07	10.85	28.71	High	High	High	High	High	High	1						Q8TEA8	0.743
-2.08987e+18	FALSE	High	IsMasterProtein	P26599	Polypyrimidine tract-binding protein 1 OS=Homo sapiens OX=9606 GN=PTBP1 PE=1 SV=1	0	108.599	45	15	188	14	531	57.2	9.17	378.17	15	1	1.089	0.354852	0.483126	1.77566e+07	1.63079e+07	22.9	1.75	High	High	High	High	High	High	1						P26599	1.089
-7.07333e+18	FALSE	High	IsMasterProtein	P50914	60S ribosomal protein L14 OS=Homo sapiens OX=9606 GN=RPL14 PE=1 SV=4	0	15.006	11	2	61	2	215	23.4	10.93	101.06	2	0	1.803	0.225728	0.352109	2.91835e+07	1.61892e+07	48.31	39.66	High	High	High	High	High	High	1						P50914	1.803
7.72632e+18	FALSE	High	IsMasterProtein	Q9NQC3	Reticulon-4 OS=Homo sapiens OX=9606 GN=RTN4 PE=1 SV=2	0	61.232	14	8	112	8	1192	129.9	4.5	282.68	8	0	1.162	0.356222	0.483736	1.87416e+07	1.61258e+07	8.59	18.09	High	High	High	High	High	High	1						Q9NQC3	1.162
-4.32663e+18	FALSE	High	IsMasterProtein	P55209	Nucleosome assembly protein 1-like 1 OS=Homo sapiens OX=9606 GN=NAP1L1 PE=1 SV=1	0	42.955	22	7	59	5	391	45.3	4.46	127.77	7	0	1.178	0.0791851	0.1874	1.87407e+07	1.59155e+07	11.32	12.4	High	High	High	High	High	High	1						P55209	1.178
-6.49048e+18	FALSE	High	IsMasterProtein	Q13283	Ras GTPase-activating protein-binding protein 1 OS=Homo sapiens OX=9606 GN=G3BP1 PE=1 SV=1	0	100.006	44	13	202	13	466	52.1	5.52	434.46	13	0	1.267	0.194489	0.321037	2.01272e+07	1.5892e+07	17.33	5.27	High	High	High	High	High	High	1	Phospho [S230]					Q13283	1.267
-8.77847e+18	FALSE	High	IsMasterProtein	Q71UI9	Histone H2A.V OS=Homo sapiens OX=9606 GN=H2AFV PE=1 SV=3	0	28.702	31	5	273	3	128	13.5	10.58	433.65	5	0	0.877	0.892044	0.921778	1.38393e+07	1.57743e+07	8.34	19.63	High	High	High	High	High	High	1						Q71UI9	0.877
-5.36665e+17	FALSE	High	IsMasterProtein	Q07020	60S ribosomal protein L18 OS=Homo sapiens OX=9606 GN=RPL18 PE=1 SV=2	0	30.699	32	7	129	7	188	21.6	11.72	276.87	7	0	1.348	0.0556773	0.156596	2.12328e+07	1.57486e+07	10.25	13.8	High	High	High	High	High	High	1						Q07020	1.348
-4.5338e+17	FALSE	High	IsMasterProtein	P30086	Phosphatidylethanolamine-binding protein 1 OS=Homo sapiens OX=9606 GN=PEBP1 PE=1 SV=3	0	48.034	59	8	97	8	187	21	7.53	194.19	8	0	0.837	0.237441	0.365224	1.31605e+07	1.57224e+07	11.82	0.99	High	High	High	High	High	High	1						P30086	0.837
-6.67535e+16	FALSE	High	IsMasterProtein	Q13813	Spectrin alpha chain, non-erythrocytic 1 OS=Homo sapiens OX=9606 GN=SPTAN1 PE=1 SV=3	0	296.346	38	73	328	73	2472	284.4	5.35	676.95	73	0	1.266	0.0547264	0.156039	1.96449e+07	1.55154e+07	15.74	8.71	High	High	High	High	High	High	1						Q13813	1.266
-3.6145e+18	FALSE	High	IsMasterProtein	Q9Y266	Nuclear migration protein nudC OS=Homo sapiens OX=9606 GN=NUDC PE=1 SV=1	0	80.238	49	15	219	15	331	38.2	5.38	376.97	15	0	1.121	0.125344	0.240213	1.73293e+07	1.54528e+07	7.09	8.27	High	High	High	High	High	High	1						Q9Y266	1.121
-7.2246e+18	FALSE	High	IsMasterProtein	P50991	T-complex protein 1 subunit delta OS=Homo sapiens OX=9606 GN=CCT4 PE=1 SV=4	0	84.386	36	17	168	17	539	57.9	7.83	316.94	17	0	1.415	0.0255617	0.110428	2.16133e+07	1.52723e+07	13.22	10.2	High	High	High	High	High	High	1						P50991	1.415
3.0356e+18	FALSE	High	IsMasterProtein	P46777	60S ribosomal protein L5 OS=Homo sapiens OX=9606 GN=RPL5 PE=1 SV=3	0	46.903	26	9	96	9	297	34.3	9.72	183.98	9	0	1.144	0.385456	0.512669	1.73171e+07	1.51423e+07	15.28	13.32	High	High	High	High	High	High	1						P46777	1.144
-5.1448e+18	FALSE	High	IsMasterProtein	P08727	Keratin, type I cytoskeletal 19 OS=Homo sapiens OX=9606 GN=KRT19 PE=1 SV=4	0	107.655	69	26	421	1	400	44.1	5.14	604.1	26	21	1.069	0.989965	0.992075	1.60564e+07	1.5016e+07	7.86	38.57	High	Not Found	High	High	Not Found	Not Found	1						P08727	1.069
2.2714e+18	FALSE	High	IsMasterProtein	P46778	60S ribosomal protein L21 OS=Homo sapiens OX=9606 GN=RPL21 PE=1 SV=2	0	33.812	33	5	90	5	160	18.6	10.49	205.53	5	0	0.97	0.866309	0.91325	1.41807e+07	1.46261e+07	1.52	18.56	High	High	High	High	High	High	1						P46778	0.97
2.74995e+18	FALSE	High	IsMasterProtein	P0DMV9	Heat shock 70 kDa protein 1B OS=Homo sapiens OX=9606 GN=HSPA1B PE=1 SV=1	0	150.328	48	24	326	19	641	70	5.66	672.55	24	0	1.659	0.033212	0.122954	2.40662e+07	1.4509e+07	22.2	13.98	High	High	High	High	High	High	1						P0DMV9	1.659
-7.92306e+17	FALSE	High	IsMasterProtein	Q9Y2W1	Thyroid hormone receptor-associated protein 3 OS=Homo sapiens OX=9606 GN=THRAP3 PE=1 SV=2	0	121.777	26	23	252	22	955	108.6	10.15	501.8	23	1	1.686	0.0150062	0.0910378	2.42809e+07	1.4401e+07	4.38	12.7	High	High	High	High	High	High	1	Phospho [S243]					Q9Y2W1	1.686
7.12967e+18	FALSE	High	IsMasterProtein	P52209	6-phosphogluconate dehydrogenase, decarboxylating OS=Homo sapiens OX=9606 GN=PGD PE=1 SV=3	0	41.709	24	8	44	8	483	53.1	7.23	96.34	8	0	1.111	0.0645757	0.169144	1.59074e+07	1.43118e+07	5.13	2.33	High	High	High	High	High	High	1						P52209	1.111
-6.95025e+18	FALSE	High	IsMasterProtein	Q9H3N1	Thioredoxin-related transmembrane protein 1 OS=Homo sapiens OX=9606 GN=TMX1 PE=1 SV=1	0	34.234	25	10	114	10	280	31.8	4.98	132.47	10	0	1.158	0.0988863	0.209626	1.6567e+07	1.43059e+07	9.4	8.63	High	High	High	High	High	High	1						Q9H3N1	1.158
6.18409e+18	FALSE	High	IsMasterProtein	P39748	Flap endonuclease 1 OS=Homo sapiens OX=9606 GN=FEN1 PE=1 SV=1	0	69.721	39	13	144	13	380	42.6	8.62	305.26	13	0	1.07	0.283645	0.411606	1.5067e+07	1.40869e+07	6.03	7.71	High	High	High	High	High	High	1						P39748	1.07
-1.36042e+18	FALSE	High	IsMasterProtein	Q5T653	39S ribosomal protein L2, mitochondrial OS=Homo sapiens OX=9606 GN=MRPL2 PE=1 SV=2	0	7.354	8	2	8	2	305	33.3	11.3	14.5	2	0	0.94	0.464375	0.582841	1.32383e+07	1.40846e+07	23.77	31.39	High	Peak Found	High	Peak Found	High	High	1						Q5T653	0.94
9.16743e+17	FALSE	High	IsMasterProtein	P62266	40S ribosomal protein S23 OS=Homo sapiens OX=9606 GN=RPS23 PE=1 SV=3	0	20.798	29	4	89	4	143	15.8	10.49	152.25	4	0	1.046	0.639511	0.735751	1.46691e+07	1.40305e+07	9.38	21.2	High	High	High	High	High	High	1						P62266	1.046
-3.89553e+18	FALSE	High	IsMasterProtein	Q86UE4	Protein LYRIC OS=Homo sapiens OX=9606 GN=MTDH PE=1 SV=2	0	122.217	51	22	266	22	582	63.8	9.32	499.56	22	0	0.966	0.665594	0.756503	1.35522e+07	1.40273e+07	16.49	10.1	High	High	High	High	High	High	1						Q86UE4	0.966
6.94235e+18	FALSE	High	IsMasterProtein	P49368	T-complex protein 1 subunit gamma OS=Homo sapiens OX=9606 GN=CCT3 PE=1 SV=4	0	110.404	40	19	171	19	545	60.5	6.49	348.4	19	0	1.571	0.0512343	0.151026	2.19838e+07	1.39948e+07	25.36	2.43	High	High	High	High	High	High	1						P49368	1.571
-7.74085e+18	FALSE	High	IsMasterProtein	Q9NR30	Nucleolar RNA helicase 2 OS=Homo sapiens OX=9606 GN=DDX21 PE=1 SV=5	0	94.262	36	23	135	21	783	87.3	9.28	235.36	23	2	1.552	0.0179783	0.0962366	2.16306e+07	1.3937e+07	16.51	15.54	High	High	High	High	High	High	1						Q9NR30	1.552
8.64835e+18	FALSE	High	IsMasterProtein	Q15717	ELAV-like protein 1 OS=Homo sapiens OX=9606 GN=ELAVL1 PE=1 SV=2	0	66.47	39	10	115	10	326	36.1	9.17	266.63	10	0	1.469	0.00890309	0.0789491	2.01968e+07	1.37484e+07	8.51	3.22	High	High	High	High	High	High	1						Q15717	1.469
8.00625e+18	FALSE	High	IsMasterProtein	23503075	Keratin,typeIcytoskeletal16(Cytokeratin16)(K16)(CK16)	0	121.758	46	23	538	10	473	51.2	5.05	642.06	23	0	0.274	0.192444	0.318969	3.73927e+06	1.36233e+07	76.72	62.97	High	High	High	High	High	High	1						23503075	0.274
-4.07621e+18	FALSE	High	IsMasterProtein	Q969G3	SWI/SNF-related matrix-associated actin-dependent regulator of chromatin subfamily E member 1 OS=Homo sapiens OX=9606 GN=SMARCE1 PE=1 SV=2	0	78.282	31	14	138	14	411	46.6	4.88	313.42	14	0	0.916	0.45057	0.571062	1.24628e+07	1.36006e+07	8.31	14.71	High	High	High	High	High	High	1						Q969G3	0.916
6.64099e+18	FALSE	High	IsMasterProtein	P40123	Adenylyl cyclase-associated protein 2 OS=Homo sapiens OX=9606 GN=CAP2 PE=1 SV=1	0	17.545	13	6	30	5	477	52.8	6.37	41.65	6	0	0.981	0.468445	0.586544	1.32123e+07	1.34699e+07	20.69	17.73	High	Peak Found	High	High	High	High	1						P40123	0.981
8.54679e+18	FALSE	High	IsMasterProtein	Q00325	Phosphate carrier protein, mitochondrial OS=Homo sapiens OX=9606 GN=SLC25A3 PE=1 SV=2	0	45.098	22	7	144	7	362	40.1	9.38	285.27	7	0	1.389	0.0878784	0.198324	1.85341e+07	1.33432e+07	20.1	5.2	High	High	High	High	High	High	1						Q00325	1.389
-9.08897e+18	FALSE	High	IsMasterProtein	P26641	Elongation factor 1-gamma OS=Homo sapiens OX=9606 GN=EEF1G PE=1 SV=3	0	80.013	35	15	170	15	437	50.1	6.67	285.5	15	0	2.603	0.00920746	0.0789491	3.45033e+07	1.3256e+07	15.59	1.33	High	High	High	High	High	High	1						P26641	2.603
-6.62534e+18	FALSE	High	IsMasterProtein	P33176	Kinesin-1 heavy chain OS=Homo sapiens OX=9606 GN=KIF5B PE=1 SV=1	0	60.272	21	15	33	15	963	109.6	6.51	64.99	15	0	0.797	0.661681	0.753879	1.04935e+07	1.31669e+07	11.47	40.82	High	High	High	Peak Found	High	Peak Found	1	Phospho [T397; T399]					P33176	0.797
3.81914e+18	FALSE	High	IsMasterProtein	P13639	Elongation factor 2 OS=Homo sapiens OX=9606 GN=EEF2 PE=1 SV=4	0	158.973	37	28	309	27	858	95.3	6.83	618.64	28	1	2.868	0.0116837	0.0851033	3.74308e+07	1.30489e+07	26.76	7.26	High	High	High	High	High	High	1						P13639	2.868
1.76162e+18	FALSE	High	IsMasterProtein	P62888	60S ribosomal protein L30 OS=Homo sapiens OX=9606 GN=RPL30 PE=1 SV=2	0	15.358	24	3	61	3	115	12.8	9.63	88.55	3	0	1.151	0.112567	0.224784	1.50123e+07	1.30399e+07	0.86	9.06	High	High	High	High	High	High	1						P62888	1.151
2.96347e+18	FALSE	High	IsMasterProtein	Q7Z3E1	Protein mono-ADP-ribosyltransferase TIPARP OS=Homo sapiens OX=9606 GN=TIPARP PE=1 SV=1	0.008	2.763	1	1	7	1	657	76.2	6.65	1.65	1	0	1.373	0.276342	0.405387	1.78688e+07	1.30128e+07	16.24	13.44	Peak Found	High	High	High	High	Peak Found	1						Q7Z3E1	1.373
7.36943e+18	FALSE	High	IsMasterProtein	P08708	40S ribosomal protein S17 OS=Homo sapiens OX=9606 GN=RPS17 PE=1 SV=2	0	65.843	47	5	110	5	135	15.5	9.85	242.16	5	0	1.195	0.301072	0.428952	1.55435e+07	1.3006e+07	54.34	27.28	High	High	High	High	High	High	1						P08708	1.195
-9.03358e+18	FALSE	High	IsMasterProtein	Q99729	Heterogeneous nuclear ribonucleoprotein A/B OS=Homo sapiens OX=9606 GN=HNRNPAB PE=1 SV=2	0	28.178	21	6	68	6	332	36.2	8.21	112.97	6	0	0.91	0.877321	0.918185	1.17093e+07	1.28652e+07	24.56	24.55	High	High	High	High	High	High	1						Q99729	0.91
5.27284e+18	FALSE	High	IsMasterProtein	P09661	U2 small nuclear ribonucleoprotein A' OS=Homo sapiens OX=9606 GN=SNRPA1 PE=1 SV=2	0	51.947	42	10	128	10	255	28.4	8.62	268.28	10	0	1.175	0.253424	0.382714	1.50296e+07	1.27945e+07	9.41	28.63	High	High	High	High	High	High	1						P09661	1.175
8.6104e+18	FALSE	High	IsMasterProtein	P27797	Calreticulin OS=Homo sapiens OX=9606 GN=CALR PE=1 SV=1	0	71.769	50	13	137	13	417	48.1	4.44	267.46	13	0	1.471	0.0169705	0.0938702	1.86051e+07	1.26487e+07	15.12	10.98	High	High	High	High	High	High	1						P27797	1.471
3.5464e+18	FALSE	High	IsMasterProtein	O75821	Eukaryotic translation initiation factor 3 subunit G OS=Homo sapiens OX=9606 GN=EIF3G PE=1 SV=2	0	57.34	42	11	118	11	320	35.6	6.13	284.05	11	0	1.057	0.506836	0.624633	1.33237e+07	1.26086e+07	15.23	12.81	High	High	High	High	High	High	1						O75821	1.057
-2.26299e+18	FALSE	High	IsMasterProtein	P40926	Malate dehydrogenase, mitochondrial OS=Homo sapiens OX=9606 GN=MDH2 PE=1 SV=3	0	75.188	44	12	182	12	338	35.5	8.68	344.07	12	0	1.388	0.174126	0.297883	1.74295e+07	1.25591e+07	37.16	13.54	High	High	High	High	High	High	1						P40926	1.388
-8.1988e+18	FALSE	High	IsMasterProtein	P30050	60S ribosomal protein L12 OS=Homo sapiens OX=9606 GN=RPL12 PE=1 SV=1	0	28.388	24	3	70	3	165	17.8	9.42	191.26	3	0	1.504	0.00733564	0.0733136	1.88194e+07	1.25163e+07	1.9	7.07	High	High	High	High	High	High	1						P30050	1.504
-3.19496e+18	FALSE	High	IsMasterProtein	Q9UPT5	Exocyst complex component 7 OS=Homo sapiens OX=9606 GN=EXOC7 PE=1 SV=3	0	7.238	4	3	7	3	735	83.3	6.79	5.33	3	0	1.283	0.448127	0.568641	1.60597e+07	1.25137e+07	28.44	12.99	High	Peak Found	High	Peak Found	High	High	1						Q9UPT5	1.283
-7.08803e+18	FALSE	High	IsMasterProtein	O95793	Double-stranded RNA-binding protein Staufen homolog 1 OS=Homo sapiens OX=9606 GN=STAU1 PE=1 SV=2	0	79.574	33	17	131	17	577	63.1	9.44	274.47	17	0	0.868	0.0718785	0.177401	1.08063e+07	1.24497e+07	8.63	8.48	High	High	High	High	High	High	1						O95793	0.868
-2.72519e+18	FALSE	High	IsMasterProtein	P62829	60S ribosomal protein L23 OS=Homo sapiens OX=9606 GN=RPL23 PE=1 SV=1	0	31.031	42	5	98	5	140	14.9	10.51	145.86	5	0	1.265	0.0477173	0.14763	1.57056e+07	1.24139e+07	7.17	6.83	High	High	High	High	High	High	1						P62829	1.265
-5.21996e+18	FALSE	High	IsMasterProtein	Q15785	Mitochondrial import receptor subunit TOM34 OS=Homo sapiens OX=9606 GN=TOMM34 PE=1 SV=2	0	83.014	50	16	156	16	309	34.5	8.98	297.75	16	0	0.956	0.385978	0.513078	1.17203e+07	1.22659e+07	2.51	10.64	High	High	High	High	High	High	1						Q15785	0.956
-8.52709e+18	FALSE	High	IsMasterProtein	Q13561	Dynactin subunit 2 OS=Homo sapiens OX=9606 GN=DCTN2 PE=1 SV=4	0	94.055	48	15	146	15	401	44.2	5.21	314.54	15	0	1.171	0.163524	0.286345	1.42853e+07	1.21968e+07	8.99	11.27	High	High	High	High	High	High	1						Q13561	1.171
7.29981e+18	FALSE	High	IsMasterProtein	Q03135	Caveolin-1 OS=Homo sapiens OX=9606 GN=CAV1 PE=1 SV=4	0	46.232	47	8	88	8	178	20.5	6.02	170.07	8	0	1.338	0.10749	0.2196	1.61283e+07	1.20505e+07	13.55	6.17	High	High	High	High	High	High	1						Q03135	1.338
-3.30743e+18	FALSE	High	IsMasterProtein	Q96AJ9	Vesicle transport through interaction with t-SNAREs homolog 1A OS=Homo sapiens OX=9606 GN=VTI1A PE=1 SV=2	0	4.246	7	2	4	2	217	25.2	6.4	1.89	2	0	0.732	0.0498379	0.149408	8.797e+06	1.20138e+07	13.62	12.08	Peak Found	Peak Found	High	High	Peak Found	Peak Found	1						Q96AJ9	0.732
-6.97963e+18	FALSE	High	IsMasterProtein	P31946	14-3-3 protein beta/alpha OS=Homo sapiens OX=9606 GN=YWHAB PE=1 SV=3	0	83.085	45	10	290	5	246	28.1	4.83	484.69	10	0	1.051	0.856282	0.90437	1.25527e+07	1.19471e+07	8.26	14.16	High	High	High	High	High	High	1						P31946	1.051
-6.14962e+18	FALSE	High	IsMasterProtein	P30043	Flavin reductase (NADPH) OS=Homo sapiens OX=9606 GN=BLVRB PE=1 SV=3	0	38.296	43	5	34	5	206	22.1	7.65	69.79	5	0	0.469	0.0543451	0.1558	5.57544e+06	1.18783e+07	32.85	10.99	High	High	High	High	High	High	1						P30043	0.469
7.1792e+18	FALSE	High	IsMasterProtein	P52907	F-actin-capping protein subunit alpha-1 OS=Homo sapiens OX=9606 GN=CAPZA1 PE=1 SV=3	0	64.529	55	9	116	9	286	32.9	5.69	304.35	9	0	1.085	0.175982	0.299883	1.28836e+07	1.18717e+07	11.51	9.62	High	High	High	High	High	High	1						P52907	1.085
-3.28987e+18	FALSE	High	IsMasterProtein	Q9NX40	OCIA domain-containing protein 1 OS=Homo sapiens OX=9606 GN=OCIAD1 PE=1 SV=1	0	42.802	38	8	72	8	245	27.6	7.49	124.52	8	0	0.898	0.0721825	0.177503	1.05282e+07	1.17195e+07	6.33	7.73	High	High	High	High	High	High	1						Q9NX40	0.898
1.50067e+18	FALSE	High	IsMasterProtein	P05089	Arginase-1 OS=Homo sapiens OX=9606 GN=ARG1 PE=1 SV=2	0	7.207	15	3	4	3	322	34.7	7.21	7.69	3	0	0.755	0.0702143	0.175754	8.83399e+06	1.17057e+07	16.43	9.82	Peak Found	High	Peak Found	Peak Found	High	High	1						P05089	0.755
1.97827e+18	FALSE	High	IsMasterProtein	Q01518	Adenylyl cyclase-associated protein 1 OS=Homo sapiens OX=9606 GN=CAP1 PE=1 SV=5	0	61.856	29	10	93	9	475	51.9	8.06	197.84	10	1	1.946	0.294777	0.422329	2.27362e+07	1.16864e+07	43.09	36.93	High	High	High	High	High	High	1						Q01518	1.946
-5.98635e+18	FALSE	High	IsMasterProtein	P61513	60S ribosomal protein L37a OS=Homo sapiens OX=9606 GN=RPL37A PE=1 SV=2	0	14.371	28	2	109	2	92	10.3	10.43	286.3	2	0	0.774	0.0840581	0.193684	9.00539e+06	1.16294e+07	17.09	18.04	High	High	High	High	High	High	1						P61513	0.774
8.16676e+18	FALSE	High	IsMasterProtein	P54727	UV excision repair protein RAD23 homolog B OS=Homo sapiens OX=9606 GN=RAD23B PE=1 SV=1	0	52.795	31	10	99	8	409	43.1	4.84	165.89	10	2	1.081	0.407599	0.53033	1.24152e+07	1.14816e+07	11.48	8.49	High	High	High	High	High	High	1						P54727	1.081
1.95749e+18	FALSE	High	IsMasterProtein	P13073	Cytochrome c oxidase subunit 4 isoform 1, mitochondrial OS=Homo sapiens OX=9606 GN=COX4I1 PE=1 SV=1	0	42.708	39	7	131	7	169	19.6	9.51	260.12	7	0	1.113	0.817912	0.879318	1.27183e+07	1.14262e+07	14.47	28.31	High	High	High	High	High	High	1						P13073	1.113
7.22049e+17	FALSE	High	IsMasterProtein	Q9BVK6	Transmembrane emp24 domain-containing protein 9 OS=Homo sapiens OX=9606 GN=TMED9 PE=1 SV=2	0	38.244	31	6	63	6	235	27.3	8.02	132.48	6	0	1.26	0.202456	0.328528	1.41315e+07	1.12188e+07	13.85	18.84	High	High	High	High	High	High	1						Q9BVK6	1.26
-5.0771e+18	FALSE	High	IsMasterProtein	Q9BY77	Polymerase delta-interacting protein 3 OS=Homo sapiens OX=9606 GN=POLDIP3 PE=1 SV=2	0	77.883	46	17	124	17	421	46.1	9.99	236.33	17	0	0.811	0.0502116	0.15005	9.02106e+06	1.11231e+07	3.75	9.7	High	High	High	High	High	High	1						Q9BY77	0.811
-4.95201e+18	FALSE	High	IsMasterProtein	Q9Y4L1	Hypoxia up-regulated protein 1 OS=Homo sapiens OX=9606 GN=HYOU1 PE=1 SV=1	0	168.808	39	27	227	27	999	111.3	5.22	451.4	27	0	1.454	0.0123234	0.0863688	1.61719e+07	1.11227e+07	11.32	13.49	High	High	High	High	High	High	1						Q9Y4L1	1.454
-6.89035e+18	FALSE	High	IsMasterProtein	Q14165	Malectin OS=Homo sapiens OX=9606 GN=MLEC PE=1 SV=1	0	16.471	19	5	18	5	292	32.2	5.41	32.42	5	0	0.734	0.112441	0.224784	8.15301e+06	1.11107e+07	12.88	10.38	High	High	High	High	High	High	1						Q14165	0.734
3.60235e+18	FALSE	High	IsMasterProtein	P09429	High mobility group protein B1 OS=Homo sapiens OX=9606 GN=HMGB1 PE=1 SV=3	0	26.017	21	3	49	3	215	24.9	5.74	126.12	3	0	0.8	0.0953177	0.206681	8.89063e+06	1.1107e+07	7.09	13.57	High	High	High	High	High	High	1						P09429	0.8
-4.00249e+18	FALSE	High	IsMasterProtein	P51665	26S proteasome non-ATPase regulatory subunit 7 OS=Homo sapiens OX=9606 GN=PSMD7 PE=1 SV=2	0	73.238	44	11	135	11	324	37	6.77	293.12	11	0	1.157	0.0720459	0.177503	1.2818e+07	1.10794e+07	0.22	7.92	High	High	High	High	High	High	1						P51665	1.157
-4.13067e+18	FALSE	High	IsMasterProtein	Q9BTV4	Transmembrane protein 43 OS=Homo sapiens OX=9606 GN=TMEM43 PE=1 SV=1	0	44.607	39	11	44	11	400	44.8	8.13	60.89	11	0	1.057	0.447127	0.568059	1.16808e+07	1.10494e+07	36.4	13.45	High	High	High	High	High	High	1						Q9BTV4	1.057
-2.44025e+18	FALSE	High	IsMasterProtein	P36952	Serpin B5 OS=Homo sapiens OX=9606 GN=SERPINB5 PE=1 SV=2	0	29.012	22	7	10	7	375	42.1	6.05	21.94	7	0	0.001				1.10469e+07			Not Found	Not Found	Not Found	Not Found	High	Not Found	1						P36952	0.001
8.11533e+18	FALSE	High	IsMasterProtein	P29966	Myristoylated alanine-rich C-kinase substrate OS=Homo sapiens OX=9606 GN=MARCKS PE=1 SV=4	0	97.937	47	11	165	11	332	31.5	4.45	405.14	11	0	0.905	0.234816	0.362456	9.95592e+06	1.09995e+07	12.16	6.9	High	High	High	High	High	High	1						P29966	0.905
-6.9419e+18	FALSE	High	IsMasterProtein	P52565	Rho GDP-dissociation inhibitor 1 OS=Homo sapiens OX=9606 GN=ARHGDIA PE=1 SV=3	0	18.664	18	3	85	3	204	23.2	5.11	146.15	3	0	1.397	0.0437066	0.141883	1.53165e+07	1.09662e+07	14.61	11.25	High	High	High	High	High	High	1						P52565	1.397
-9.11765e+17	FALSE	High	IsMasterProtein	P08195	4F2 cell-surface antigen heavy chain OS=Homo sapiens OX=9606 GN=SLC3A2 PE=1 SV=3	0	85.69	37	18	129	18	630	68	5.01	249.31	18	0	1.583	0.0163802	0.0924701	1.711e+07	1.08059e+07	15.76	6.22	High	High	High	High	High	High	1						P08195	1.583
4.96629e+18	FALSE	High	IsMasterProtein	O00461	Golgi integral membrane protein 4 OS=Homo sapiens OX=9606 GN=GOLIM4 PE=1 SV=1	0	77.125	25	15	121	15	696	81.8	4.77	267.29	15	0	0.836	0.0463267	0.146143	9.00417e+06	1.07659e+07	6.26	7.75	High	High	High	High	High	High	1						O00461	0.836
3.17852e+18	FALSE	High	IsMasterProtein	Q9NYF8	Bcl-2-associated transcription factor 1 OS=Homo sapiens OX=9606 GN=BCLAF1 PE=1 SV=2	0	118.541	24	22	236	21	920	106.1	9.98	417.4	22	0	2.82	0.000633064	0.0435532	3.01538e+07	1.06915e+07	10.37	12.73	High	High	High	High	High	High	1						Q9NYF8	2.82
6.23641e+17	FALSE	High	IsMasterProtein	P61981	14-3-3 protein gamma OS=Homo sapiens OX=9606 GN=YWHAG PE=1 SV=2	0	56.683	40	10	201	7	247	28.3	4.89	323.92	10	0	1.05	0.851469	0.900973	1.11914e+07	1.06573e+07	32.98	28.25	High	High	High	High	High	High	1						P61981	1.05
8.80974e+18	FALSE	High	IsMasterProtein	P46776	60S ribosomal protein L27a OS=Homo sapiens OX=9606 GN=RPL27A PE=1 SV=2	0	11.104	20	3	76	3	148	16.6	11	140.26	3	0	1.15	0.608635	0.706632	1.21721e+07	1.05852e+07	10.17	16.47	High	High	High	High	High	High	1						P46776	1.15
-2.53156e+18	FALSE	High	IsMasterProtein	O75475	PC4 and SFRS1-interacting protein OS=Homo sapiens OX=9606 GN=PSIP1 PE=1 SV=1	0	66.959	32	14	102	14	530	60.1	9.13	186.67	14	0	0.799	0.0812234	0.190784	8.35225e+06	1.04553e+07	11.27	14.7	High	High	High	High	High	High	1						O75475	0.799
-5.27299e+18	FALSE	High	IsMasterProtein	Q15181	Inorganic pyrophosphatase OS=Homo sapiens OX=9606 GN=PPA1 PE=1 SV=2	0	71.051	55	14	84	14	289	32.6	5.86	151.27	14	0	1.665	0.0184152	0.0971014	1.737e+07	1.04305e+07	17.85	14.77	High	High	High	High	High	High	1						Q15181	1.665
8.93225e+18	FALSE	High	IsMasterProtein	O96008	Mitochondrial import receptor subunit TOM40 homolog OS=Homo sapiens OX=9606 GN=TOMM40 PE=1 SV=1	0	88.371	35	9	88	9	361	37.9	7.25	231.32	9	0	0.981	0.579166	0.683896	1.01249e+07	1.03228e+07	23.39	5.88	High	High	High	High	High	High	1						O96008	0.981
-5.96492e+18	FALSE	High	IsMasterProtein	Q92522	Histone H1x OS=Homo sapiens OX=9606 GN=H1FX PE=1 SV=1	0	43.289	33	9	83	9	213	22.5	10.76	146.06	9	0	0.722	0.168724	0.290935	7.34156e+06	1.01711e+07	3.7	17.88	High	High	High	High	High	High	1	Phospho [S31; S33]					Q92522	0.722
3.25736e+17	FALSE	High	IsMasterProtein	P35637	RNA-binding protein FUS OS=Homo sapiens OX=9606 GN=FUS PE=1 SV=1	0	51.058	25	9	199	7	526	53.4	9.36	346.59	9	0	1.003	0.870085	0.915521	1.01906e+07	1.01604e+07	7.08	24.51	High	High	High	High	High	High	1						P35637	1.003
-6.71973e+18	FALSE	High	IsMasterProtein	P16989	Y-box-binding protein 3 OS=Homo sapiens OX=9606 GN=YBX3 PE=1 SV=4	0	63.83	37	10	195	7	372	40.1	9.77	413.83	10	0	1.066	0.455789	0.576067	1.07841e+07	1.01157e+07	4.77	9.83	High	High	High	High	High	High	1						P16989	1.066
4.47135e+18	FALSE	High	IsMasterProtein	P23526	Adenosylhomocysteinase OS=Homo sapiens OX=9606 GN=AHCY PE=1 SV=4	0	71.843	39	15	115	14	432	47.7	6.34	185.97	15	1	1.828	0.0129373	0.0871838	1.84625e+07	1.00977e+07	19.37	17.68	High	High	High	High	High	High	1						P23526	1.828
3.65065e+18	FALSE	High	IsMasterProtein	O75369	Filamin-B OS=Homo sapiens OX=9606 GN=FLNB PE=1 SV=2	0	330.345	38	72	324	64	2602	278	5.73	602.77	72	2	3.085	0.0205392	0.101473	3.09276e+07	1.00239e+07	29.71	4.07	High	High	High	High	High	High	1						O75369	3.085
-8.10697e+18	FALSE	High	IsMasterProtein	Q01844	RNA-binding protein EWS OS=Homo sapiens OX=9606 GN=EWSR1 PE=1 SV=1	0	54.697	11	6	132	6	656	68.4	9.33	323.98	6	0	0.944	0.232301	0.359869	9.46071e+06	1.00181e+07	10.56	12.65	High	High	High	High	High	High	1						Q01844	0.944
-8.21591e+18	FALSE	High	IsMasterProtein	P27816	Microtubule-associated protein 4 OS=Homo sapiens OX=9606 GN=MAP4 PE=1 SV=3	0	104.13	33	26	137	26	1152	120.9	5.43	239.74	26	0	1.017	0.489936	0.608025	1.01824e+07	1.00151e+07	17.72	10.99	High	High	High	High	High	High	1						P27816	1.017
-5.15523e+17	FALSE	High	IsMasterProtein	O60506	Heterogeneous nuclear ribonucleoprotein Q OS=Homo sapiens OX=9606 GN=SYNCRIP PE=1 SV=2	0	76.587	35	17	119	12	623	69.6	8.59	224.97	17	5	1.54	0.0936886	0.20488	1.51399e+07	9.82909e+06	26.33	0.83	High	High	High	High	High	High	1						O60506	1.54
-3.15461e+18	FALSE	High	IsMasterProtein	Q70UQ0	Inhibitor of nuclear factor kappa-B kinase-interacting protein OS=Homo sapiens OX=9606 GN=IKBIP PE=1 SV=1	0	52.4	41	13	94	13	350	39.3	9.17	168.67	13	0	1.053	0.584569	0.689398	1.03359e+07	9.81391e+06	3.91	39.3	High	High	High	High	High	High	1						Q70UQ0	1.053
6.63946e+18	FALSE	High	IsMasterProtein	P35659	Protein DEK OS=Homo sapiens OX=9606 GN=DEK PE=1 SV=1	0	40.584	20	8	117	8	375	42.6	8.56	209.7	8	0	0.972	0.958534	0.97048	9.46289e+06	9.73564e+06	14.2	10.65	High	High	High	High	High	High	1						P35659	0.972
7.46376e+18	FALSE	High	IsMasterProtein	Q9H4M9	EH domain-containing protein 1 OS=Homo sapiens OX=9606 GN=EHD1 PE=1 SV=2	0	100.275	50	21	148	18	534	60.6	6.83	326.35	21	3	1.196	0.0701386	0.175732	1.16122e+07	9.70811e+06	13.83	9.27	High	High	High	High	High	High	1						Q9H4M9	1.196
-2.15874e+18	FALSE	High	IsMasterProtein	P29401	Transketolase OS=Homo sapiens OX=9606 GN=TKT PE=1 SV=3	0	105.822	43	20	151	20	623	67.8	7.66	320.21	20	0	2.293	0.0194785	0.0986516	2.22191e+07	9.68906e+06	22.77	1.53	High	High	High	High	High	High	1						P29401	2.293
5.01485e+18	FALSE	High	IsMasterProtein	Q96G23	Ceramide synthase 2 OS=Homo sapiens OX=9606 GN=CERS2 PE=1 SV=1	0	48.315	19	6	116	6	380	44.8	8.98	286.05	6	0	0.902	0.264131	0.392994	8.67265e+06	9.6177e+06	4.99	12.92	High	High	High	High	High	High	1						Q96G23	0.902
1.18831e+18	FALSE	High	IsMasterProtein	Q15691	Microtubule-associated protein RP/EB family member 1 OS=Homo sapiens OX=9606 GN=MAPRE1 PE=1 SV=3	0	45.935	40	9	90	9	268	30	5.14	174.56	9	0	1.038	0.801759	0.866244	9.94163e+06	9.57883e+06	4.54	15.37	High	High	High	High	High	High	1						Q15691	1.038
-9.90722e+17	FALSE	High	IsMasterProtein	O00299	Chloride intracellular channel protein 1 OS=Homo sapiens OX=9606 GN=CLIC1 PE=1 SV=4	0	42.807	36	7	68	7	241	26.9	5.17	150.23	7	0	1.735	0.0297436	0.116602	1.65094e+07	9.5157e+06	22.74	13.03	High	High	High	High	High	High	1						O00299	1.735
-3.68568e+18	FALSE	High	IsMasterProtein	P49755	Transmembrane emp24 domain-containing protein 10 OS=Homo sapiens OX=9606 GN=TMED10 PE=1 SV=2	0	56.737	35	7	100	7	219	25	7.44	253.3	7	0	1.047	0.917193	0.937464	9.95341e+06	9.51048e+06	8.81	19.73	High	High	High	High	High	High	1						P49755	1.047
-5.30413e+18	FALSE	High	IsMasterProtein	Q16629	Serine/arginine-rich splicing factor 7 OS=Homo sapiens OX=9606 GN=SRSF7 PE=1 SV=1	0	29.119	22	5	98	4	238	27.4	11.82	180.01	5	0	1.496	0.0333552	0.122972	1.39997e+07	9.35839e+06	4.81	14.65	High	High	High	High	High	High	1						Q16629	1.496
1.21458e+17	FALSE	High	IsMasterProtein	P35232	Prohibitin OS=Homo sapiens OX=9606 GN=PHB PE=1 SV=1	0	75.056	57	14	119	14	272	29.8	5.76	208.68	14	0	1.749	0.0187758	0.0980863	1.62956e+07	9.31621e+06	19.47	16.9	High	High	High	High	High	High	1						P35232	1.749
1.05836e+18	FALSE	High	IsMasterProtein	P63173	60S ribosomal protein L38 OS=Homo sapiens OX=9606 GN=RPL38 PE=1 SV=2	0	14.622	41	4	88	4	70	8.2	10.1	134.46	4	0	0.817	0.989122	0.991583	7.55315e+06	9.24157e+06	13.07	26.48	High	High	High	High	High	High	1						P63173	0.817
-2.58686e+18	FALSE	High	IsMasterProtein	P07237	Protein disulfide-isomerase OS=Homo sapiens OX=9606 GN=P4HB PE=1 SV=3	0	102.717	47	21	146	21	508	57.1	4.87	294.46	21	0	1.578	0.0384805	0.132868	1.43232e+07	9.07695e+06	25.89	14.05	High	High	High	High	High	High	1						P07237	1.578
3.26921e+18	FALSE	High	IsMasterProtein	P40227	T-complex protein 1 subunit zeta OS=Homo sapiens OX=9606 GN=CCT6A PE=1 SV=3	0	94.943	42	18	143	18	531	58	6.68	258.77	18	0	1.968	0.0301577	0.116861	1.76686e+07	8.97825e+06	26.79	3	High	High	High	High	High	High	1						P40227	1.968
-5.55401e+18	FALSE	High	IsMasterProtein	Q9BZZ5	Apoptosis inhibitor 5 OS=Homo sapiens OX=9606 GN=API5 PE=1 SV=3	0	54.411	26	13	118	13	524	59	7.34	207.33	13	0	1.152	0.220621	0.346725	1.0319e+07	8.95887e+06	10.88	6.87	High	High	High	High	High	High	1						Q9BZZ5	1.152
7.63854e+18	FALSE	High	IsMasterProtein	Q00765	Receptor expression-enhancing protein 5 OS=Homo sapiens OX=9606 GN=REEP5 PE=1 SV=3	0	17.185	15	4	49	4	189	21.5	8.1	93.43	4	0	0.715	0.0289432	0.11516	6.33029e+06	8.85689e+06	12.77	11.27	High	High	High	High	High	High	1						Q00765	0.715
-1.63032e+18	FALSE	High	IsMasterProtein	P62280	40S ribosomal protein S11 OS=Homo sapiens OX=9606 GN=RPS11 PE=1 SV=3	0	18.331	23	6	82	6	158	18.4	10.3	135.8	6	0	1.276	0.0252169	0.110428	1.13018e+07	8.85452e+06	5.79	9.52	High	High	High	High	High	High	1						P62280	1.276
8.96119e+18	FALSE	High	IsMasterProtein	Q16891	MICOS complex subunit MIC60 OS=Homo sapiens OX=9606 GN=IMMT PE=1 SV=1	0	120.102	40	25	146	25	758	83.6	6.48	256.36	25	0	1.094	0.0944835	0.20551	9.65009e+06	8.82324e+06	9.98	6.57	High	High	High	High	High	High	1						Q16891	1.094
-3.20392e+17	FALSE	High	IsMasterProtein	Q9BXS6	Nucleolar and spindle-associated protein 1 OS=Homo sapiens OX=9606 GN=NUSAP1 PE=1 SV=1	0	72.139	41	16	103	16	441	49.4	9.91	194.03	16	0	0.944	0.391791	0.51737	8.2581e+06	8.75175e+06	2.47	20.36	High	High	High	High	High	High	1						Q9BXS6	0.944
-8.3339e+18	FALSE	High	IsMasterProtein	P05388	60S acidic ribosomal protein P0 OS=Homo sapiens OX=9606 GN=RPLP0 PE=1 SV=1	0	30.192	35	8	77	8	317	34.3	5.97	162.05	8	0	1.916	0.00125488	0.0444892	1.66254e+07	8.67795e+06	10.35	10.36	High	High	High	High	High	High	1						P05388	1.916
-2.0881e+18	FALSE	High	IsMasterProtein	Q13310	Polyadenylate-binding protein 4 OS=Homo sapiens OX=9606 GN=PABPC4 PE=1 SV=1	0	77.927	28	16	173	10	644	70.7	9.26	310.74	16	0	1.073	0.430222	0.550911	9.25684e+06	8.62481e+06	5.05	11.93	High	High	High	High	High	High	1						Q13310	1.073
6.64186e+18	FALSE	High	IsMasterProtein	P62826	GTP-binding nuclear protein Ran OS=Homo sapiens OX=9606 GN=RAN PE=1 SV=3	0	38.427	37	8	128	8	216	24.4	7.49	230.63	8	0	2.106	0.0441112	0.142653	1.81587e+07	8.62264e+06	34.18	11.3	High	High	High	High	High	High	1						P62826	2.106
3.42786e+18	FALSE	High	IsMasterProtein	O95197	Reticulon-3 OS=Homo sapiens OX=9606 GN=RTN3 PE=1 SV=2	0	11.893	2	2	39	2	1032	112.5	4.96	64.81	2	0	1.045	0.81274	0.874091	9.01381e+06	8.62174e+06	16.44	4.51	High	High	High	High	High	High	1						O95197	1.045
3.82741e+18	FALSE	High	IsMasterProtein	Q9Y2W2	WW domain-binding protein 11 OS=Homo sapiens OX=9606 GN=WBP11 PE=1 SV=1	0	33.526	17	10	44	10	641	70	8.38	61.08	10	0	1.037	0.535441	0.649948	8.87774e+06	8.56456e+06	6.4	9.21	High	High	High	High	High	High	1						Q9Y2W2	1.037
1.51627e+18	FALSE	High	IsMasterProtein	Q15637	Splicing factor 1 OS=Homo sapiens OX=9606 GN=SF1 PE=1 SV=4	0	93.853	23	10	116	10	639	68.3	8.98	300.04	10	0	0.982	0.910292	0.934134	8.38332e+06	8.53675e+06	26.52	11.23	High	High	High	High	High	High	1						Q15637	0.982
-1.2134e+18	FALSE	High	IsMasterProtein	P26038	Moesin OS=Homo sapiens OX=9606 GN=MSN PE=1 SV=3	0	86.764	35	22	160	17	577	67.8	6.4	281.67	22	5	2.144	0.0298534	0.116602	1.8291e+07	8.53294e+06	25.36	3.7	High	High	High	High	High	High	1						P26038	2.144
-1.03707e+18	FALSE	High	IsMasterProtein	P31943	Heterogeneous nuclear ribonucleoprotein H OS=Homo sapiens OX=9606 GN=HNRNPH1 PE=1 SV=4	0	69.328	38	10	84	6	449	49.2	6.3	201.99	10	4	1.488	0.0341627	0.124513	1.26839e+07	8.52475e+06	22.33	13.24	High	High	High	High	Peak Found	High	1						P31943	1.488
5.00704e+18	FALSE	High	IsMasterProtein	Q15417	Calponin-3 OS=Homo sapiens OX=9606 GN=CNN3 PE=1 SV=1	0	77.778	38	9	147	8	329	36.4	6.05	294.3	9	1	1.145	0.391918	0.51737	9.75577e+06	8.52151e+06	21.4	6.83	High	High	High	High	High	High	1						Q15417	1.145
-4.57682e+18	FALSE	High	IsMasterProtein	P52292	Importin subunit alpha-1 OS=Homo sapiens OX=9606 GN=KPNA2 PE=1 SV=1	0	81.925	37	14	120	14	529	57.8	5.4	267.18	14	0	1.536	0.0403205	0.136384	1.28845e+07	8.38919e+06	15.25	22.31	High	High	High	High	High	High	1						P52292	1.536
-8.2825e+18	FALSE	High	IsMasterProtein	Q96AE4	Far upstream element-binding protein 1 OS=Homo sapiens OX=9606 GN=FUBP1 PE=1 SV=3	0	81.549	41	19	133	16	644	67.5	7.61	243.12	19	0	1.033	0.3565	0.483736	8.64911e+06	8.37302e+06	3.86	7.98	High	High	High	High	High	High	1						Q96AE4	1.033
-3.79277e+18	FALSE	High	IsMasterProtein	P49411	Elongation factor Tu, mitochondrial OS=Homo sapiens OX=9606 GN=TUFM PE=1 SV=2	0	64.492	39	14	113	14	452	49.5	7.61	193.62	14	0	1.341	0.0302827	0.117024	1.11356e+07	8.30514e+06	11.84	2	High	High	High	High	High	High	1						P49411	1.341
-1.65801e+17	FALSE	High	IsMasterProtein	Q00839	Heterogeneous nuclear ribonucleoprotein U OS=Homo sapiens OX=9606 GN=HNRNPU PE=1 SV=6	0	75.868	18	11	103	11	825	90.5	6	238.18	11	0	2.262	0.0269427	0.112421	1.8778e+07	8.30144e+06	34.77	13.3	High	High	High	High	High	High	1						Q00839	2.262
-8.74052e+18	FALSE	High	IsMasterProtein	Q8WW12	PEST proteolytic signal-containing nuclear protein OS=Homo sapiens OX=9606 GN=PCNP PE=1 SV=2	0	48.621	47	9	103	9	178	18.9	7.49	221.54	9	0	0.88	0.127884	0.242937	7.30021e+06	8.3003e+06	12.1	11.04	High	High	High	High	High	High	1						Q8WW12	0.88
-5.70284e+18	FALSE	High	IsMasterProtein	Q15323	Keratin, type I cuticular Ha1 OS=Homo sapiens OX=9606 GN=KRT31 PE=1 SV=3	0	62.27	41	14	108	5	416	47.2	4.88	115.58	14	7	0.025			209313	8.24955e+06	39.09		Peak Found	Not Found	Peak Found	High	Not Found	Not Found	1						Q15323	0.025
-6.82182e+18	FALSE	High	IsMasterProtein	Q9UMX0	Ubiquilin-1 OS=Homo sapiens OX=9606 GN=UBQLN1 PE=1 SV=2	0	61.218	25	8	64	8	589	62.5	5.11	163.35	8	0	1	0.64157	0.736618	8.23908e+06	8.2426e+06	23.5	12.82	High	High	High	High	High	High	1						Q9UMX0	1
5.18559e+18	FALSE	High	IsMasterProtein	P20290	Transcription factor BTF3 OS=Homo sapiens OX=9606 GN=BTF3 PE=1 SV=1	0	31.655	28	3	41	3	206	22.2	9.38	114	3	0	0.86	0.953732	0.966754	7.08553e+06	8.24219e+06	22.21	15.11	High	High	High	High	High	High	1						P20290	0.86
-1.71687e+18	FALSE	High	IsMasterProtein	Q15751	Probable E3 ubiquitin-protein ligase HERC1 OS=Homo sapiens OX=9606 GN=HERC1 PE=1 SV=2	0.001	3.805	0	1	11	1	4861	531.9	6.04	16.65	1	0	0.675	0.414558	0.536946	5.56311e+06	8.24047e+06	42.44	38.82	High	High	High	High	Peak Found	Peak Found	1						Q15751	0.675
-5.50673e+18	FALSE	High	IsMasterProtein	P25786	Proteasome subunit alpha type-1 OS=Homo sapiens OX=9606 GN=PSMA1 PE=1 SV=1	0	54.607	52	13	149	13	263	29.5	6.61	215.03	13	0	1.393	0.112591	0.224784	1.14212e+07	8.19717e+06	7.98	22.65	High	High	High	High	High	High	1						P25786	1.393
-8.21198e+18	FALSE	High	IsMasterProtein	P13984	General transcription factor IIF subunit 2 OS=Homo sapiens OX=9606 GN=GTF2F2 PE=1 SV=2	0	65.429	63	12	89	12	249	28.4	9.23	175.8	12	0	0.983	0.597096	0.696612	8.00424e+06	8.14294e+06	9.9	3.73	High	High	High	High	High	High	1						P13984	0.983
-6.17562e+18	FALSE	High	IsMasterProtein	Q13151	Heterogeneous nuclear ribonucleoprotein A0 OS=Homo sapiens OX=9606 GN=HNRNPA0 PE=1 SV=1	0	41.014	32	7	48	7	305	30.8	9.29	101.61	7	0	1.121	0.217761	0.343521	9.02532e+06	8.05138e+06	18.78	8.21	High	High	High	High	High	High	1						Q13151	1.121
-5.21795e+18	FALSE	High	IsMasterProtein	P49207	60S ribosomal protein L34 OS=Homo sapiens OX=9606 GN=RPL34 PE=1 SV=3	0	8.764	15	3	38	3	117	13.3	11.47	51.45	3	0	0.874	0.407758	0.53033	6.95688e+06	7.9561e+06	1.6	13.45	High	High	High	High	High	High	1						P49207	0.874
4.53262e+18	FALSE	High	IsMasterProtein	P00491	Purine nucleoside phosphorylase OS=Homo sapiens OX=9606 GN=PNP PE=1 SV=2	0	85.282	52	11	85	11	289	32.1	6.95	201.23	11	0	1.496	0.135304	0.251938	1.17843e+07	7.87475e+06	45.58	13.93	High	High	High	High	High	High	1						P00491	1.496
2.18938e+18	FALSE	High	IsMasterProtein	Q9UMY1	Nucleolar protein 7 OS=Homo sapiens OX=9606 GN=NOL7 PE=1 SV=2	0	17.529	23	5	41	5	257	29.4	9.67	71.93	5	0	0.612	0.0300602	0.116861	4.81274e+06	7.86898e+06	14.19	16.8	High	High	High	High	High	High	1						Q9UMY1	0.612
-7.89069e+18	FALSE	High	IsMasterProtein	Q13347	Eukaryotic translation initiation factor 3 subunit I OS=Homo sapiens OX=9606 GN=EIF3I PE=1 SV=1	0	61.176	43	11	111	11	325	36.5	5.64	255.5	11	0	1.282	0.0551346	0.156254	1.00631e+07	7.85182e+06	12.75	5.11	High	High	High	High	High	High	1						Q13347	1.282
7.51206e+18	FALSE	High	IsMasterProtein	P63244	Receptor of activated protein C kinase 1 OS=Homo sapiens OX=9606 GN=RACK1 PE=1 SV=3	0	50.159	31	9	82	9	317	35.1	7.69	178.57	9	0	2.223	0.011791	0.0854427	1.73968e+07	7.8269e+06	24.5	10.99	High	High	High	High	High	High	1						P63244	2.223
1.70864e+18	FALSE	High	IsMasterProtein	P37108	Signal recognition particle 14 kDa protein OS=Homo sapiens OX=9606 GN=SRP14 PE=1 SV=2	0	28.373	44	5	99	5	136	14.6	10.04	188.34	5	0	1.158	0.23425	0.362093	9.05544e+06	7.81759e+06	10.07	14.15	High	High	High	High	High	High	1						P37108	1.158
-3.66099e+17	FALSE	High	IsMasterProtein	Q9NQG5	Regulation of nuclear pre-mRNA domain-containing protein 1B OS=Homo sapiens OX=9606 GN=RPRD1B PE=1 SV=1	0	33.067	35	7	40	7	326	36.9	5.97	90.39	7	0	1.374	0.286678	0.414516	1.06859e+07	7.77606e+06	79.74	41.59	High	High	High	High	High	High	1						Q9NQG5	1.374
2.61425e+18	FALSE	High	IsMasterProtein	Q9UBU8	Mortality factor 4-like protein 1 OS=Homo sapiens OX=9606 GN=MORF4L1 PE=1 SV=2	0	59.587	45	14	87	12	362	41.4	9.28	187.12	14	2	0.757	0.206532	0.333501	5.87041e+06	7.75813e+06	20.15	13.7	High	High	High	High	High	High	1						Q9UBU8	0.757
-1.87073e+18	FALSE	High	IsMasterProtein	P61160	Actin-related protein 2 OS=Homo sapiens OX=9606 GN=ACTR2 PE=1 SV=1	0	14.765	13	4	6	4	394	44.7	6.74	11.81	4	0	1.53	0.0607668	0.164514	1.179e+07	7.70666e+06	19.55	13.33	High	Peak Found	High	Peak Found	Peak Found	Peak Found	1						P61160	1.53
8.82767e+18	FALSE	High	IsMasterProtein	Q15056	Eukaryotic translation initiation factor 4H OS=Homo sapiens OX=9606 GN=EIF4H PE=1 SV=5	0	32.79	43	9	48	9	248	27.4	7.23	81.15	9	0	0.941	0.786542	0.857687	7.19397e+06	7.64542e+06	10.17	22.12	High	High	High	High	High	High	1						Q15056	0.941
5.7786e+18	FALSE	High	IsMasterProtein	P52272	Heterogeneous nuclear ribonucleoprotein M OS=Homo sapiens OX=9606 GN=HNRNPM PE=1 SV=3	0	93.208	36	19	140	19	730	77.5	8.7	264.19	19	0	2.081	0.0549554	0.156254	1.58862e+07	7.63363e+06	31.64	5.59	High	High	High	High	High	High	1						P52272	2.081
-1.76036e+18	FALSE	High	IsMasterProtein	Q14011	Cold-inducible RNA-binding protein OS=Homo sapiens OX=9606 GN=CIRBP PE=1 SV=1	0	35.048	45	7	56	7	172	18.6	9.51	119.81	7	0	1.06	0.831682	0.88904	8.05218e+06	7.59832e+06	18.84	16.84	High	High	High	High	High	High	1						Q14011	1.06
2.3995e+18	FALSE	High	IsMasterProtein	P25705	ATP synthase subunit alpha, mitochondrial OS=Homo sapiens OX=9606 GN=ATP5F1A PE=1 SV=1	0	109.452	44	20	182	20	553	59.7	9.13	351.24	20	0	2.576	0.00526863	0.0659901	1.94763e+07	7.56017e+06	10.92	19.58	High	High	High	High	High	High	1						P25705	2.576
4.79686e+17	FALSE	High	IsMasterProtein	Q15365	Poly(rC)-binding protein 1 OS=Homo sapiens OX=9606 GN=PCBP1 PE=1 SV=2	0	42.89	28	8	132	4	356	37.5	7.09	166.98	8	6	1.721	0.113978	0.225954	1.29528e+07	7.52803e+06	9.03	29.31	High	High	High	High	High	High	1						Q15365	1.721
-2.32696e+18	FALSE	High	IsMasterProtein	O95202	Mitochondrial proton/calcium exchanger protein OS=Homo sapiens OX=9606 GN=LETM1 PE=1 SV=1	0	68.434	30	17	101	17	739	83.3	6.7	170.77	17	0	0.939	0.392531	0.517686	7.01398e+06	7.46819e+06	13.37	2.55	High	High	High	High	High	High	1						O95202	0.939
-4.75809e+18	FALSE	High	IsMasterProtein	P62316	Small nuclear ribonucleoprotein Sm D2 OS=Homo sapiens OX=9606 GN=SNRPD2 PE=1 SV=1	0	31.198	39	5	102	5	118	13.5	9.91	165	5	0	1.156	0.0889537	0.19846	8.54781e+06	7.39309e+06	10.97	12.51	High	High	High	High	High	High	1						P62316	1.156
-8.23982e+17	FALSE	High	IsMasterProtein	P46013	Proliferation marker protein Ki-67 OS=Homo sapiens OX=9606 GN=MKI67 PE=1 SV=2	0	140.203	18	35	116	35	3256	358.5	9.45	200.62	35	0	1.228	0.0721632	0.177503	9.04398e+06	7.36233e+06	15.9	12.06	High	High	High	High	High	High	1						P46013	1.228
8.69768e+18	FALSE	High	IsMasterProtein	Q9GZZ1	N-alpha-acetyltransferase 50 OS=Homo sapiens OX=9606 GN=NAA50 PE=1 SV=1	0	27.627	41	7	43	7	169	19.4	8.81	82.87	7	0	0.905	0.930329	0.948143	6.65854e+06	7.35702e+06	18.79	3.63	High	High	High	High	High	High	1						Q9GZZ1	0.905
-1.82298e+18	FALSE	High	IsMasterProtein	P60228	Eukaryotic translation initiation factor 3 subunit E OS=Homo sapiens OX=9606 GN=EIF3E PE=1 SV=1	0	72.48	36	13	105	13	445	52.2	6.04	186.52	13	0	1.398	0.173461	0.296925	1.02546e+07	7.33663e+06	7.17	32.1	High	High	High	High	High	High	1						P60228	1.398
-8.64713e+18	FALSE	High	IsMasterProtein	P78417	Glutathione S-transferase omega-1 OS=Homo sapiens OX=9606 GN=GSTO1 PE=1 SV=2	0	27.963	33	8	75	8	241	27.5	6.6	135.38	8	0	1.713	0.0137173	0.0884835	1.25488e+07	7.32743e+06	13.43	5.26	High	High	High	High	High	High	1						P78417	1.713
-8.71258e+18	FALSE	High	IsMasterProtein	5	hemoglobin, gamma [Bos taurus] CONTROL PROTEIN	0	57.062	68	9	95	9	145	15.8	7.03	185.3	9	0	2.04	0.0197269	0.0994878	1.49042e+07	7.3077e+06	11.09	23.49	High	High	High	High	High	High	1						5	2.04
5.96661e+18	FALSE	High	IsMasterProtein	P10599	Thioredoxin OS=Homo sapiens OX=9606 GN=TXN PE=1 SV=3	0	12.991	23	3	56	3	105	11.7	4.92	113.47	3	0	1.076	0.65532	0.748712	7.86232e+06	7.30651e+06	9.61	10.9	High	High	High	High	High	High	1						P10599	1.076
-2.94778e+18	FALSE	High	IsMasterProtein	Q53GQ0	Very-long-chain 3-oxoacyl-CoA reductase OS=Homo sapiens OX=9606 GN=HSD17B12 PE=1 SV=2	0	44.81	43	10	60	10	312	34.3	9.32	120.81	10	0	1.649	0.0414283	0.137347	1.19925e+07	7.27424e+06	17.83	3.04	High	High	High	High	High	High	1						Q53GQ0	1.649
-9.97187e+17	FALSE	High	IsMasterProtein	Q9NYL9	Tropomodulin-3 OS=Homo sapiens OX=9606 GN=TMOD3 PE=1 SV=1	0	77.46	46	15	102	15	352	39.6	5.19	184.58	15	0	1.143	0.247538	0.376444	8.28266e+06	7.24356e+06	16.56	13.48	High	High	High	High	High	High	1						Q9NYL9	1.143
-4.26765e+18	FALSE	High	IsMasterProtein	P16949	Stathmin OS=Homo sapiens OX=9606 GN=STMN1 PE=1 SV=3	0	13.95	35	5	12	5	149	17.3	5.97	16.05	5	0	0.599	0.122549	0.236302	4.31714e+06	7.20515e+06	37.03	21.2	High	High	High	High	Peak Found	High	1						P16949	0.599
4.72281e+18	FALSE	High	IsMasterProtein	P48047	ATP synthase subunit O, mitochondrial OS=Homo sapiens OX=9606 GN=ATP5PO PE=1 SV=1	0	42.51	48	8	77	8	213	23.3	9.96	165.61	8	0	1.091	0.980988	0.984828	7.77073e+06	7.12382e+06	15.04	9.71	High	High	High	High	High	High	1						P48047	1.091
3.94668e+18	FALSE	High	IsMasterProtein	Q00688	Peptidyl-prolyl cis-trans isomerase FKBP3 OS=Homo sapiens OX=9606 GN=FKBP3 PE=1 SV=1	0	40.104	32	7	61	7	224	25.2	9.28	140.63	7	0	0.897	0.197616	0.325058	6.33097e+06	7.05727e+06	6.63	14.71	High	High	High	High	High	High	1						Q00688	0.897
3.2711e+18	FALSE	High	IsMasterProtein	Q9H9B4	Sideroflexin-1 OS=Homo sapiens OX=9606 GN=SFXN1 PE=1 SV=4	0	51.947	41	10	74	10	322	35.6	9.07	138.98	10	0	1.404	0.0938362	0.205044	9.86792e+06	7.03079e+06	14.22	18.88	High	High	High	High	High	High	1						Q9H9B4	1.404
5.91847e+16	FALSE	High	IsMasterProtein	Q969H8	Myeloid-derived growth factor OS=Homo sapiens OX=9606 GN=MYDGF PE=1 SV=1	0	21.281	23	4	41	4	173	18.8	6.68	64.67	4	0	0.84	0.0395875	0.135201	5.84198e+06	6.9553e+06	4.98	6.11	High	High	High	High	High	High	1						Q969H8	0.84
-5.04997e+17	FALSE	High	IsMasterProtein	P17174	Aspartate aminotransferase, cytoplasmic OS=Homo sapiens OX=9606 GN=GOT1 PE=1 SV=3	0	107.037	57	18	130	18	413	46.2	7.01	253.95	18	0	1.415	0.104358	0.215831	9.82023e+06	6.94089e+06	17.78	13.09	High	High	High	High	High	High	1						P17174	1.415
-1.47401e+18	FALSE	High	IsMasterProtein	P15924	Desmoplakin OS=Homo sapiens OX=9606 GN=DSP PE=1 SV=3	0	257.125	28	73	169	73	2871	331.6	6.81	267.24	73	0	0.363	0.154366	0.275437	2.52101e+06	6.9404e+06	51.7	144.66	High	High	High	High	High	High	1						P15924	0.363
5.18818e+18	FALSE	High	IsMasterProtein	Q9GZT3	SRA stem-loop-interacting RNA-binding protein, mitochondrial OS=Homo sapiens OX=9606 GN=SLIRP PE=1 SV=1	0	27.17	52	5	49	5	109	12.3	10.24	100.98	5	0	1.373	0.0175769	0.0955386	9.53112e+06	6.93948e+06	12.21	13.05	High	High	High	High	High	High	1						Q9GZT3	1.373
-6.80311e+18	FALSE	High	IsMasterProtein	Q99848	Probable rRNA-processing protein EBP2 OS=Homo sapiens OX=9606 GN=EBNA1BP2 PE=1 SV=2	0	52.115	37	12	91	12	306	34.8	10.1	149.42	12	0	1.111	0.26271	0.391912	7.63735e+06	6.87233e+06	22.54	2.7	High	High	High	High	High	High	1						Q99848	1.111
6.65327e+18	FALSE	High	IsMasterProtein	Q14157	Ubiquitin-associated protein 2-like OS=Homo sapiens OX=9606 GN=UBAP2L PE=1 SV=2	0	70.514	22	15	88	15	1087	114.5	7.11	196.08	15	0	0.951	0.973614	0.981478	6.52789e+06	6.86781e+06	13.78	6.9	High	High	High	High	High	High	1						Q14157	0.951
-9.19824e+16	FALSE	High	IsMasterProtein	P00492	Hypoxanthine-guanine phosphoribosyltransferase OS=Homo sapiens OX=9606 GN=HPRT1 PE=1 SV=2	0	33.393	44	8	60	8	218	24.6	6.68	92.71	8	0	1.405	0.0402644	0.136358	9.64109e+06	6.86172e+06	11.98	5.24	High	High	High	High	High	High	1						P00492	1.405
-3.24961e+18	FALSE	High	IsMasterProtein	P30041	Peroxiredoxin-6 OS=Homo sapiens OX=9606 GN=PRDX6 PE=1 SV=3	0	33.318	46	9	71	9	224	25	6.38	102.65	9	0	1.596	0.102188	0.212321	1.07224e+07	6.71931e+06	12.25	23.51	High	High	High	High	High	High	1						P30041	1.596
5.54123e+18	FALSE	High	IsMasterProtein	O43809	Cleavage and polyadenylation specificity factor subunit 5 OS=Homo sapiens OX=9606 GN=NUDT21 PE=1 SV=1	0	52.625	52	10	89	10	227	26.2	8.82	156.22	10	0	1.31	0.126135	0.241239	8.7711e+06	6.69691e+06	11.98	23.37	High	High	High	High	High	High	1						O43809	1.31
-7.19374e+17	FALSE	High	IsMasterProtein	O00231	26S proteasome non-ATPase regulatory subunit 11 OS=Homo sapiens OX=9606 GN=PSMD11 PE=1 SV=3	0	87.322	47	17	92	17	422	47.4	6.48	177.71	17	0	1.574	0.0560893	0.157441	1.0367e+07	6.5878e+06	23.99	25.04	High	High	High	High	High	High	1						O00231	1.574
5.91231e+18	FALSE	High	IsMasterProtein	P25398	40S ribosomal protein S12 OS=Homo sapiens OX=9606 GN=RPS12 PE=1 SV=3	0	11.075	14	2	55	2	132	14.5	7.21	69.05	2	0	1.146	0.0359864	0.128889	7.46814e+06	6.51396e+06	7.81	6.19	High	High	High	High	High	High	1						P25398	1.146
-6.25986e+18	FALSE	High	IsMasterProtein	Q9NR31	GTP-binding protein SAR1a OS=Homo sapiens OX=9606 GN=SAR1A PE=1 SV=1	0	49.176	48	6	47	4	198	22.4	6.68	114.98	6	2	1.374	0.205207	0.332267	8.77712e+06	6.38925e+06	33.18	20.57	High	High	High	High	High	High	1						Q9NR31	1.374
-3.53272e+18	FALSE	High	IsMasterProtein	Q9UM00	Calcium load-activated calcium channel OS=Homo sapiens OX=9606 GN=TMCO1 PE=1 SV=2	0	25.406	21	6	51	6	239	27.1	10.26	109.8	6	0	0.853	0.447423	0.568059	5.38827e+06	6.31624e+06	8.5	24.53	High	High	High	High	High	High	1						Q9UM00	0.853
4.68444e+18	FALSE	High	IsMasterProtein	Q01628	Interferon-induced transmembrane protein 3 OS=Homo sapiens OX=9606 GN=IFITM3 PE=1 SV=2	0	39.947	31	2	53	2	133	14.6	7.01	189.75	2	0	1.225	0.962048	0.972738	7.68503e+06	6.276e+06	10.22	65.97	High	High	High	High	High	High	1						Q01628	1.225
-4.8449e+18	FALSE	High	IsMasterProtein	P62314	Small nuclear ribonucleoprotein Sm D1 OS=Homo sapiens OX=9606 GN=SNRPD1 PE=1 SV=1	0	53.487	55	5	85	5	119	13.3	11.56	223.2	5	0	1.208	0.343976	0.473114	7.54339e+06	6.24362e+06	37.1	36.07	High	High	High	High	High	High	1						P62314	1.208
-6.2228e+18	FALSE	High	IsMasterProtein	Q9NXW2	DnaJ homolog subfamily B member 12 OS=Homo sapiens OX=9606 GN=DNAJB12 PE=1 SV=5	0	58.676	45	12	82	12	375	41.8	8.69	147.56	12	0	0.929	0.344297	0.473325	5.77433e+06	6.21788e+06	8.92	6.8	High	High	High	High	High	High	1						Q9NXW2	0.929
3.54102e+18	FALSE	High	IsMasterProtein	Q9UNM6	26S proteasome non-ATPase regulatory subunit 13 OS=Homo sapiens OX=9606 GN=PSMD13 PE=1 SV=2	0	77.217	43	15	91	15	376	42.9	5.81	171.46	15	0	1.392	0.0241551	0.110253	8.65002e+06	6.2139e+06	13.95	11.17	High	High	High	High	High	High	1						Q9UNM6	1.392
-5.87032e+18	FALSE	High	IsMasterProtein	P49591	Serine--tRNA ligase, cytoplasmic OS=Homo sapiens OX=9606 GN=SARS PE=1 SV=3	0	68.198	40	14	75	14	514	58.7	6.43	144.85	14	0	1.308	0.147083	0.266317	8.10885e+06	6.19717e+06	37.4	24.65	High	High	High	High	High	High	1						P49591	1.308
-2.61942e+18	FALSE	High	IsMasterProtein	P49321	Nuclear autoantigenic sperm protein OS=Homo sapiens OX=9606 GN=NASP PE=1 SV=2	0	49.757	22	12	100	12	788	85.2	4.3	168.93	12	0	1.081	0.24873	0.377646	6.68494e+06	6.18644e+06	9.4	1.52	High	High	High	High	High	High	1						P49321	1.081
-6.2891e+18	FALSE	High	IsMasterProtein	Q92520	Protein FAM3C OS=Homo sapiens OX=9606 GN=FAM3C PE=1 SV=1	0	20.267	27	6	30	6	227	24.7	8.29	43.56	6	0	0.584	0.0612164	0.164787	3.6048e+06	6.17758e+06	16.39	29.55	High	High	High	High	High	High	1						Q92520	0.584
8.69522e+18	FALSE	Medium	IsMasterProtein	Q96AV8	Transcription factor E2F7 OS=Homo sapiens OX=9606 GN=E2F7 PE=1 SV=3	0.039	2.003	1	1	2	1	911	99.8	8.16	0	1	0	1.433	0.0680226	0.173133	8.78776e+06	6.1342e+06	14.16	12.69	High	Peak Found	High	Peak Found	Peak Found	Peak Found	1						Q96AV8	1.433
9.19293e+18	FALSE	High	IsMasterProtein	P25789	Proteasome subunit alpha type-4 OS=Homo sapiens OX=9606 GN=PSMA4 PE=1 SV=1	0	17.278	21	5	70	5	261	29.5	7.72	129.79	5	0	1.422	0.00887909	0.0789491	8.69762e+06	6.11595e+06	9.12	3.46	High	High	High	High	High	High	1						P25789	1.422
-7.12384e+18	FALSE	High	IsMasterProtein	P09382	Galectin-1 OS=Homo sapiens OX=9606 GN=LGALS1 PE=1 SV=2	0	22.295	39	5	53	5	135	14.7	5.5	56.45	5	0	1.277	0.0234848	0.108786	7.7854e+06	6.09458e+06	10.64	5.76	High	High	High	High	High	High	1						P09382	1.277
6.92916e+18	FALSE	High	IsMasterProtein	P20042	Eukaryotic translation initiation factor 2 subunit 2 OS=Homo sapiens OX=9606 GN=EIF2S2 PE=1 SV=2	0	38.082	32	10	62	10	333	38.4	5.8	105.12	10	0	1.101	0.166609	0.289075	6.70861e+06	6.09423e+06	13.56	7.04	High	High	High	High	High	High	1						P20042	1.101
5.92693e+18	FALSE	High	IsMasterProtein	Q92598	Heat shock protein 105 kDa OS=Homo sapiens OX=9606 GN=HSPH1 PE=1 SV=1	0	94.112	30	22	106	20	858	96.8	5.39	228.44	22	2	1.987	0.0169274	0.0938702	1.21039e+07	6.09e+06	28.45	12.41	High	High	High	High	High	High	1						Q92598	1.987
-7.43106e+18	FALSE	High	IsMasterProtein	P62891	60S ribosomal protein L39 OS=Homo sapiens OX=9606 GN=RPL39 PE=1 SV=2	0	7.988	20	1	25	1	51	6.4	12.56	52.37	1	0	1.529	0.077558	0.185191	9.30093e+06	6.08416e+06	33.06	24.66	High	High	High	High	High	High	1						P62891	1.529
3.07907e+18	FALSE	High	IsMasterProtein	P16403	Histone H1.2 OS=Homo sapiens OX=9606 GN=HIST1H1C PE=1 SV=2	0	65.78	36	13	819	2	213	21.4	10.93	1446.97	13	0	0.711	0.327529	0.455152	4.31902e+06	6.07869e+06	26.12	122.88	High	High	High	High	High	High	1	Phospho [T146]					P16403	0.711
-6.44915e+17	FALSE	High	IsMasterProtein	Q8NFB2	Transmembrane protein 185A OS=Homo sapiens OX=9606 GN=TMEM185A PE=1 SV=2	0.008	2.755	3	1	2	1	350	40.6	7.24	1.67	1	0	1.615	0.00385757	0.0570145	9.73298e+06	6.02723e+06	6.59	10.24	High	Peak Found	Peak Found	Peak Found	Peak Found	Peak Found	1						Q8NFB2	1.615
-1.69181e+16	FALSE	High	IsMasterProtein	P51149	Ras-related protein Rab-7a OS=Homo sapiens OX=9606 GN=RAB7A PE=1 SV=1	0	39.545	46	8	65	8	207	23.5	6.7	142.73	8	0	1.972	0.0420039	0.138426	1.18199e+07	5.99302e+06	23.89	14.73	High	High	High	High	High	High	1						P51149	1.972
5.86818e+18	FALSE	High	IsMasterProtein	Q15084	Protein disulfide-isomerase A6 OS=Homo sapiens OX=9606 GN=PDIA6 PE=1 SV=1	0	64.402	39	13	67	13	440	48.1	5.08	149.13	13	0	1.828	0.0853585	0.195029	1.09534e+07	5.99202e+06	44.82	14.92	High	High	High	High	High	High	1						Q15084	1.828
6.04346e+18	FALSE	High	IsMasterProtein	Q5SSJ5	Heterochromatin protein 1-binding protein 3 OS=Homo sapiens OX=9606 GN=HP1BP3 PE=1 SV=1	0	49.313	23	12	98	12	553	61.2	9.67	161.71	12	0	1.09	0.623223	0.719653	6.51849e+06	5.98013e+06	1.99	12.46	High	High	High	High	High	High	1						Q5SSJ5	1.09
-1.82823e+18	FALSE	High	IsMasterProtein	P31153	S-adenosylmethionine synthase isoform type-2 OS=Homo sapiens OX=9606 GN=MAT2A PE=1 SV=1	0	46.565	29	9	52	9	395	43.6	6.48	95.81	9	0	1.174	0.696073	0.781386	6.94173e+06	5.91421e+06	17.94	38.53	High	High	High	High	High	High	1						P31153	1.174
-4.57409e+18	FALSE	High	IsMasterProtein	Q13765	Nascent polypeptide-associated complex subunit alpha OS=Homo sapiens OX=9606 GN=NACA PE=1 SV=1	0	30.425	36	6	44	6	215	23.4	4.56	97.22	6	0	1.17	0.0707764	0.176406	6.90368e+06	5.90253e+06	7.22	6.41	High	High	High	High	High	High	1						Q13765	1.17
-8.29308e+18	FALSE	High	IsMasterProtein	P14625	Endoplasmin OS=Homo sapiens OX=9606 GN=HSP90B1 PE=1 SV=1	0	102.242	33	24	170	22	803	92.4	4.84	287.87	24	0	2.791	0.00225648	0.0550546	1.64279e+07	5.88654e+06	17.95	10.07	High	High	High	High	High	High	1						P14625	2.791
1.72832e+18	FALSE	High	IsMasterProtein	Q14978	Nucleolar and coiled-body phosphoprotein 1 OS=Homo sapiens OX=9606 GN=NOLC1 PE=1 SV=2	0	118.522	31	20	192	20	699	73.6	9.47	349.75	20	0	9.855	0.000306597	0.036038	5.78008e+07	5.86508e+06	16.97	24.1	High	High	High	High	High	High	1	Phospho [S508]					Q14978	9.855
2.4137e+18	FALSE	High	IsMasterProtein	P13693	Translationally-controlled tumor protein OS=Homo sapiens OX=9606 GN=TPT1 PE=1 SV=1	0	48.531	67	6	79	6	172	19.6	4.93	177.81	6	0	1.745	0.020719	0.102097	1.01877e+07	5.83934e+06	21.77	13.54	High	High	High	High	High	High	1						P13693	1.745
-2.00739e+18	FALSE	High	IsMasterProtein	P00568	Adenylate kinase isoenzyme 1 OS=Homo sapiens OX=9606 GN=AK1 PE=1 SV=3	0	37.175	51	8	49	8	194	21.6	8.63	85.4	8	0	2.133	0.0294921	0.11636	1.23688e+07	5.79984e+06	25.49	13.75	High	High	High	High	High	High	1						P00568	2.133
-4.63214e+18	FALSE	High	IsMasterProtein	P18085	ADP-ribosylation factor 4 OS=Homo sapiens OX=9606 GN=ARF4 PE=1 SV=3	0	42.456	56	8	71	5	180	20.5	7.14	164.73	8	3	1.758	0.0879964	0.198432	1.01491e+07	5.77273e+06	36.93	31.71	High	High	High	High	High	High	1						P18085	1.758
6.18037e+18	FALSE	High	IsMasterProtein	P00505	Aspartate aminotransferase, mitochondrial OS=Homo sapiens OX=9606 GN=GOT2 PE=1 SV=3	0	43.993	31	12	85	12	430	47.5	9.01	161.67	12	0	1.69	0.0317865	0.120524	9.72133e+06	5.75125e+06	15.65	2.17	High	High	High	High	High	High	1						P00505	1.69
6.34335e+18	FALSE	High	IsMasterProtein	P83881	60S ribosomal protein L36a OS=Homo sapiens OX=9606 GN=RPL36A PE=1 SV=2	0	18.639	28	4	77	1	106	12.4	10.58	150.11	4	3	0.809	0.605871	0.703938	4.64883e+06	5.74734e+06	36.07	33.31	High	High	High	High	High	High	1						P83881	0.809
-7.20006e+18	FALSE	High	IsMasterProtein	P12236	ADP/ATP translocase 3 OS=Homo sapiens OX=9606 GN=SLC25A6 PE=1 SV=4	0	33.397	30	9	134	1	298	32.8	9.74	214.4	9	1	1.28	0.168943	0.290984	7331827	5.72811e+06	18.73	11.95	High	High	High	High	High	High	1						P12236	1.28
-1.41937e+18	FALSE	High	IsMasterProtein	P42677	40S ribosomal protein S27 OS=Homo sapiens OX=9606 GN=RPS27 PE=1 SV=3	0	17.739	29	2	77	1	84	9.5	9.45	151.49	2	2	1.705	0.0186017	0.0975377	9.69625e+06	5.68593e+06	20.41	17.39	High	High	High	High	High	High	1						P42677	1.705
2.12905e+18	FALSE	High	IsMasterProtein	Q9NPA0	ER membrane protein complex subunit 7 OS=Homo sapiens OX=9606 GN=EMC7 PE=1 SV=1	0	32.504	40	6	37	6	242	26.5	9.25	73.04	6	0	1.321	0.0435453	0.141685	7.45987e+06	5.64509e+06	12.06	12.56	High	High	High	High	High	High	1						Q9NPA0	1.321
8.49845e+18	FALSE	High	IsMasterProtein	Q14315	Filamin-C OS=Homo sapiens OX=9606 GN=FLNC PE=1 SV=3	0	224.083	26	53	217	45	2725	290.8	5.97	434.84	53	0	2.519	0.00878777	0.0789491	1.42052e+07	5.63883e+06	26.39	12.82	High	High	High	High	High	High	1						Q14315	2.519
2.6383e+18	FALSE	High	IsMasterProtein	O95817	BAG family molecular chaperone regulator 3 OS=Homo sapiens OX=9606 GN=BAG3 PE=1 SV=3	0	54.398	31	13	64	13	575	61.6	6.95	103.52	13	0	0.784	0.0655097	0.170134	4.41106e+06	5.62479e+06	12.11	17.42	High	High	High	High	High	High	1						O95817	0.784
-6.92301e+18	FALSE	High	IsMasterProtein	P60033	CD81 antigen OS=Homo sapiens OX=9606 GN=CD81 PE=1 SV=1	0	18.585	12	2	26	2	236	25.8	5.29	64	2	0	1.253	0.316789	0.44594	7.01751e+06	5.60184e+06	26.73	23.08	High	High	High	High	High	High	1						P60033	1.253
6.10117e+18	FALSE	High	IsMasterProtein	O43852	Calumenin OS=Homo sapiens OX=9606 GN=CALU PE=1 SV=2	0	53.961	47	13	84	13	315	37.1	4.64	139.18	13	0	1.5	0.0956391	0.206931	8.30005e+06	5.53501e+06	12.6	22.44	High	High	High	High	High	High	1						O43852	1.5
-5.98512e+18	FALSE	High	IsMasterProtein	Q15363	Transmembrane emp24 domain-containing protein 2 OS=Homo sapiens OX=9606 GN=TMED2 PE=1 SV=1	0	23.465	29	5	26	5	201	22.7	5.17	47.94	5	0	1.129	0.733804	0.811581	6.22909e+06	5.51718e+06	21.23	12.51	High	High	High	High	High	High	1						Q15363	1.129
-3.95957e+18	FALSE	High	IsMasterProtein	P17987	T-complex protein 1 subunit alpha OS=Homo sapiens OX=9606 GN=TCP1 PE=1 SV=1	0	100.017	48	18	106	18	556	60.3	6.11	199.8	18	0	2.406	0.00933804	0.0795008	1.32725e+07	5.51611e+06	19.55	5.3	High	High	High	High	High	High	1						P17987	2.406
7.24711e+18	FALSE	High	IsMasterProtein	P62244	40S ribosomal protein S15a OS=Homo sapiens OX=9606 GN=RPS15A PE=1 SV=2	0	24.664	46	5	128	5	130	14.8	10.13	264.27	5	0	1.733	0.0481562	0.147822	9.53857e+06	5.50389e+06	10.25	25.26	High	High	High	High	High	High	1						P62244	1.733
-5.06214e+18	FALSE	High	IsMasterProtein	Q9P0L0	Vesicle-associated membrane protein-associated protein A OS=Homo sapiens OX=9606 GN=VAPA PE=1 SV=3	0	28.818	35	7	34	6	249	27.9	8.62	68	7	1	1.037	0.790006	0.859471	5.67001e+06	5.46767e+06	20.05	23.75	High	High	High	High	High	High	1						Q9P0L0	1.037
7.37995e+18	FALSE	High	IsMasterProtein	P48643	T-complex protein 1 subunit epsilon OS=Homo sapiens OX=9606 GN=CCT5 PE=1 SV=1	0	74.467	36	17	130	17	541	59.6	5.66	226.76	17	0	2.262	0.0151882	0.0913997	1.23651e+07	5.46622e+06	23.14	6.94	High	High	High	High	High	High	1						P48643	2.262
-7.0976e+18	FALSE	High	IsMasterProtein	P09012	U1 small nuclear ribonucleoprotein A OS=Homo sapiens OX=9606 GN=SNRPA PE=1 SV=3	0	43.176	29	6	63	6	282	31.3	9.83	149.06	6	0	1.127	0.17452	0.298377	6.13562e+06	5.4454e+06	9.39	8.1	High	High	High	High	High	High	1						P09012	1.127
-8.29437e+17	FALSE	High	IsMasterProtein	P61927	60S ribosomal protein L37 OS=Homo sapiens OX=9606 GN=RPL37 PE=1 SV=2	0.008	2.775	8	1	14	1	97	11.1	11.74	23.78	1	0	0.304	0.0098978	0.0811483	1.65414e+06	5.43384e+06	27.71	13.11	High	High	High	High	High	High	1						P61927	0.304
-1.01888e+18	FALSE	High	IsMasterProtein	P30048	Thioredoxin-dependent peroxide reductase, mitochondrial OS=Homo sapiens OX=9606 GN=PRDX3 PE=1 SV=3	0	26.279	28	6	59	6	256	27.7	7.78	122.48	6	0	2.012	0.0264853	0.111896	1.0933e+07	5.43349e+06	25.04	18.77	High	High	High	High	High	High	1						P30048	2.012
-6.99393e+18	FALSE	High	IsMasterProtein	P31947	14-3-3 protein sigma OS=Homo sapiens OX=9606 GN=SFN PE=1 SV=1	0	55.397	38	11	164	8	248	27.8	4.74	224.44	11	1	1.047	0.529687	0.645463	5.61734e+06	5.36496e+06	1.97	78.29	High	High	High	High	High	High	1						P31947	1.047
5.665e+18	FALSE	High	IsMasterProtein	Q13895	Bystin OS=Homo sapiens OX=9606 GN=BYSL PE=1 SV=3	0	59.026	38	13	74	13	437	49.6	8.12	154.33	13	0	1.192	0.565784	0.674874	6.31079e+06	5.29478e+06	19.98	9.25	High	High	High	High	High	High	1						Q13895	1.192
-4.70954e+18	FALSE	High	IsMasterProtein	P20618	Proteasome subunit beta type-1 OS=Homo sapiens OX=9606 GN=PSMB1 PE=1 SV=2	0	34.933	46	9	39	9	241	26.5	8.13	43.33	9	0	1.424	0.0580358	0.160666	7.45222e+06	5.23395e+06	18.05	4.14	High	High	High	High	High	High	1						P20618	1.424
9.09171e+18	FALSE	High	IsMasterProtein	P99999	Cytochrome c OS=Homo sapiens OX=9606 GN=CYCS PE=1 SV=2	0	27.667	49	5	40	5	105	11.7	9.57	59.42	5	0	1.089	0.234608	0.362447	5.68505e+06	5.22085e+06	5.87	10.06	High	High	High	High	High	High	1						P99999	1.089
-5.1568e+18	FALSE	High	IsMasterProtein	Q14444	Caprin-1 OS=Homo sapiens OX=9606 GN=CAPRIN1 PE=1 SV=2	0	59.024	27	10	87	10	709	78.3	5.25	179.49	10	0	1.171	0.047759	0.14763	6.07088e+06	5.18366e+06	7.75	10.56	High	High	High	High	High	High	1						Q14444	1.171
8.47241e+18	FALSE	High	IsMasterProtein	P61289	Proteasome activator complex subunit 3 OS=Homo sapiens OX=9606 GN=PSME3 PE=1 SV=1	0	43.742	39	8	69	8	254	29.5	5.95	159.23	8	0	1.723	0.0465849	0.146218	8.92239e+06	5.17786e+06	16.55	26.2	High	High	High	High	High	High	1						P61289	1.723
5.42216e+18	FALSE	High	IsMasterProtein	Q86U42	Polyadenylate-binding protein 2 OS=Homo sapiens OX=9606 GN=PABPN1 PE=1 SV=3	0	9.172	9	3	22	3	306	32.7	5.06	42.53	3	0	0.862	0.324973	0.45294	4.44272e+06	5.15667e+06	20.2	3.43	High	High	High	High	High	High	1						Q86U42	0.862
4.01051e+18	FALSE	High	IsMasterProtein	Q14103	Heterogeneous nuclear ribonucleoprotein D0 OS=Homo sapiens OX=9606 GN=HNRNPD PE=1 SV=1	0	38.915	21	7	70	7	355	38.4	7.81	136.58	7	0	1.447	0.0302553	0.117024	7.45123e+06	5.15078e+06	13.06	2.08	High	High	High	High	High	High	1						Q14103	1.447
8.90506e+18	FALSE	High	IsMasterProtein	Q9Y5K8	V-type proton ATPase subunit D OS=Homo sapiens OX=9606 GN=ATP6V1D PE=1 SV=1	0	36.036	39	8	52	8	247	28.2	9.36	100.42	8	0	1.016	0.401513	0.525772	5.22463e+06	5.14153e+06	5.91	22.45	High	High	High	High	High	High	1						Q9Y5K8	1.016
5.92752e+18	FALSE	High	IsMasterProtein	P78527	DNA-dependent protein kinase catalytic subunit OS=Homo sapiens OX=9606 GN=PRKDC PE=1 SV=3	0	89.535	8	28	56	28	4128	468.8	7.12	93.31	28	0	1.841	0.0135998	0.0884835	9.44514e+06	5.13047e+06	13.07	17.55	High	High	High	Peak Found	Peak Found	High	1						P78527	1.841
3.00271e+18	FALSE	High	IsMasterProtein	P78371	T-complex protein 1 subunit beta OS=Homo sapiens OX=9606 GN=CCT2 PE=1 SV=4	0	139.672	61	22	141	22	535	57.5	6.46	328.66	22	0	2.438	0.0129177	0.0871838	1.24191e+07	5.09471e+06	24.97	6.67	High	High	High	High	High	High	1						P78371	2.438
4.14524e+18	FALSE	High	IsMasterProtein	P68400	Casein kinase II subunit alpha OS=Homo sapiens OX=9606 GN=CSNK2A1 PE=1 SV=1	0	59.183	37	11	67	11	391	45.1	7.74	157.98	11	0	1.315	0.0423344	0.139353	6.68447e+06	5.08501e+06	10.45	2.67	High	High	High	High	High	High	1						P68400	1.315
-1.67972e+18	FALSE	High	IsMasterProtein	P50502	Hsc70-interacting protein OS=Homo sapiens OX=9606 GN=ST13 PE=1 SV=2	0	29.249	21	7	65	7	369	41.3	5.27	130.09	7	0	0.979	0.437676	0.559186	4.93469e+06	5.04285e+06	10.14	10.45	High	High	High	High	High	High	1						P50502	0.979
8.66824e+18	FALSE	High	IsMasterProtein	Q9NSI2	Protein FAM207A OS=Homo sapiens OX=9606 GN=FAM207A PE=1 SV=2	0	41.879	47	8	71	8	230	25.4	11.08	123.32	8	0	1.228	0.677995	0.766276	6.15828e+06	5.01472e+06	11.04	37.88	High	High	High	High	High	High	1						Q9NSI2	1.228
-8.64945e+18	FALSE	High	IsMasterProtein	Q12906	Interleukin enhancer-binding factor 3 OS=Homo sapiens OX=9606 GN=ILF3 PE=1 SV=3	0	99.303	23	17	117	17	894	95.3	8.76	214.47	17	0	2.021	0.0146441	0.0905269	1.00723e+07	4.98331e+06	16.36	1.84	High	High	High	High	High	High	1						Q12906	2.021
8.0482e+18	FALSE	High	IsMasterProtein	Q06323	Proteasome activator complex subunit 1 OS=Homo sapiens OX=9606 GN=PSME1 PE=1 SV=1	0	40.189	38	8	48	8	249	28.7	6.02	100.69	8	0	1.098	0.114187	0.226209	5.44937e+06	4.96466e+06	7.46	8.68	High	High	High	High	High	High	1						Q06323	1.098
2.631e+18	FALSE	High	IsMasterProtein	P04637	Cellular tumor antigen p53 OS=Homo sapiens OX=9606 GN=TP53 PE=1 SV=4	0	25.623	19	8	32	8	393	43.6	6.79	66.32	8	0	0.188	0.192272	0.31887	932334	4.964e+06	91.62	88.69	High	Peak Found	High	High	High	High	1						P04637	0.188
8.4169e+18	FALSE	High	IsMasterProtein	Q9UI09	NADH dehydrogenase [ubiquinone] 1 alpha subcomplex subunit 12 OS=Homo sapiens OX=9606 GN=NDUFA12 PE=1 SV=1	0	36.314	66	7	45	7	145	17.1	9.63	95.21	7	0	1.021	0.704543	0.787759	5.02998e+06	4.9242e+06	13.34	9.58	High	High	High	High	High	High	1						Q9UI09	1.021
5.19575e+18	FALSE	High	IsMasterProtein	P48509	CD151 antigen OS=Homo sapiens OX=9606 GN=CD151 PE=1 SV=3	0	10.286	7	2	30	2	253	28.3	7.47	50.82	2	0	0.793	0.201441	0.327881	3.87937e+06	4.89229e+06	18.72	10.78	High	High	High	High	High	High	1						P48509	0.793
6.12439e+18	FALSE	High	IsMasterProtein	P40925	Malate dehydrogenase, cytoplasmic OS=Homo sapiens OX=9606 GN=MDH1 PE=1 SV=4	0	34.333	24	7	61	7	334	36.4	7.36	119.84	7	0	1.602	0.0166345	0.0930908	7.77252e+06	4.85025e+06	12.54	2.82	High	High	High	High	High	High	1						P40925	1.602
3.95192e+18	FALSE	High	IsMasterProtein	Q9UQ80	Proliferation-associated protein 2G4 OS=Homo sapiens OX=9606 GN=PA2G4 PE=1 SV=3	0	44.922	29	11	76	11	394	43.8	6.55	122.8	11	0	2.302	0.00255686	0.0553476	1.10815e+07	4.81313e+06	14.66	8.93	High	High	High	High	High	High	1						Q9UQ80	2.302
8.16512e+18	FALSE	High	IsMasterProtein	Q15293	Reticulocalbin-1 OS=Homo sapiens OX=9606 GN=RCN1 PE=1 SV=1	0	44.301	50	11	56	11	331	38.9	5	104.19	11	0	0.926	0.952359	0.96586	4.44174e+06	4.79755e+06	15.17	14.02	High	High	High	High	High	High	1						Q15293	0.926
2.95155e+18	FALSE	High	IsMasterProtein	P31689	DnaJ homolog subfamily A member 1 OS=Homo sapiens OX=9606 GN=DNAJA1 PE=1 SV=2	0	56.316	30	9	68	9	397	44.8	7.08	143.4	9	0	1.613	0.00168876	0.049826	7.73614e+06	4.79584e+06	8.61	5.75	High	High	High	High	High	High	1						P31689	1.613
-8.84154e+18	FALSE	High	IsMasterProtein	P69905	Hemoglobin subunit alpha OS=Homo sapiens OX=9606 GN=HBA1 PE=1 SV=2	0	32.265	43	5	83	2	142	15.2	8.68	173.59	5	0	1.195	0.120794	0.234399	5.6977e+06	4.76652e+06	10.86	11.46	High	High	High	High	Peak Found	High	1						P69905	1.195
6.63922e+18	FALSE	High	IsMasterProtein	Q8N5K1	CDGSH iron-sulfur domain-containing protein 2 OS=Homo sapiens OX=9606 GN=CISD2 PE=1 SV=1	0	12.95	26	3	24	3	135	15.3	9.61	38.21	3	0	0.892	0.869112	0.914838	4.21089e+06	4.72241e+06	29.16	9.17	High	High	High	High	High	High	1						Q8N5K1	0.892
8.92441e+18	FALSE	High	IsMasterProtein	P98179	RNA-binding protein 3 OS=Homo sapiens OX=9606 GN=RBM3 PE=1 SV=1	0	29.259	48	4	43	4	157	17.2	8.91	68.15	4	0	1.079	0.573587	0.679014	5.09703e+06	4.72237e+06	35.35	10.54	High	High	High	High	High	High	1						P98179	1.079
-6.89695e+18	FALSE	High	IsMasterProtein	P55072	Transitional endoplasmic reticulum ATPase OS=Homo sapiens OX=9606 GN=VCP PE=1 SV=4	0	145.655	39	26	127	26	806	89.3	5.26	284.13	26	0	2.969	0.00951605	0.0795008	1.40138e+07	4.72018e+06	32.37	15.87	High	High	High	High	High	High	1						P55072	2.969
1.62679e+18	FALSE	High	IsMasterProtein	Q6NUK1	Calcium-binding mitochondrial carrier protein SCaMC-1 OS=Homo sapiens OX=9606 GN=SLC25A24 PE=1 SV=2	0	39.75	26	12	88	12	477	53.3	6.33	136.11	12	0	1.423	0.0160417	0.0924701	6.64773e+06	4.67032e+06	11.77	8.55	High	High	High	High	High	High	1						Q6NUK1	1.423
-6.1385e+18	FALSE	High	IsMasterProtein	P30405	Peptidyl-prolyl cis-trans isomerase F, mitochondrial OS=Homo sapiens OX=9606 GN=PPIF PE=1 SV=1	0	23.723	18	2	27	2	207	22	9.38	96.51	2	0	1.348	0.212659	0.340278	6.26844e+06	4.64886e+06	42.94	41.21	High	High	High	High	High	High	1						P30405	1.348
8.11702e+18	FALSE	High	IsMasterProtein	P27348	14-3-3 protein theta OS=Homo sapiens OX=9606 GN=YWHAQ PE=1 SV=1	0	64.696	40	10	234	5	245	27.7	4.78	375.56	10	0	1.741	0.0619518	0.165812	8.0881e+06	4.64675e+06	20.58	14.88	High	High	High	High	High	High	1						P27348	1.741
-5.51589e+18	FALSE	High	IsMasterProtein	E9PRG8	Uncharacterized protein C11orf98 OS=Homo sapiens OX=9606 GN=C11orf98 PE=4 SV=2	0	21.855	28	3	60	3	123	14.2	11.53	81.4	3	0	0.881	0.0722377	0.177503	4.06783e+06	4.61838e+06	12.04	9.95	High	High	High	High	High	High	1						E9PRG8	0.881
3.3531e+18	FALSE	High	IsMasterProtein	O43242	26S proteasome non-ATPase regulatory subunit 3 OS=Homo sapiens OX=9606 GN=PSMD3 PE=1 SV=2	0	71.812	42	17	99	17	534	60.9	8.44	205.1	17	0	1.562	0.00841516	0.0768257	7.17923e+06	4.59711e+06	13.71	8.93	High	High	High	High	High	High	1						O43242	1.562
5.85324e+18	FALSE	High	IsMasterProtein	Q9H7Z7	Prostaglandin E synthase 2 OS=Homo sapiens OX=9606 GN=PTGES2 PE=1 SV=1	0	48.916	40	13	73	13	377	41.9	9.16	128.6	13	0	1.211	0.0722973	0.177503	5.51081e+06	4.54879e+06	5.94	11.6	High	High	High	High	High	High	1						Q9H7Z7	1.211
6.92688e+17	FALSE	High	IsMasterProtein	P82979	SAP domain-containing ribonucleoprotein OS=Homo sapiens OX=9606 GN=SARNP PE=1 SV=3	0	28.538	38	7	85	7	210	23.7	6.42	148.98	7	0	0.971	0.603996	0.702049	4.40855e+06	4.53802e+06	6.81	31.09	High	High	High	High	High	High	1						P82979	0.971
-6.89836e+18	FALSE	High	IsMasterProtein	Q01105	Protein SET OS=Homo sapiens OX=9606 GN=SET PE=1 SV=3	0	18.558	13	3	51	3	290	33.5	4.32	117.38	3	0	1.455	0.0550189	0.156254	6.55575e+06	4.50486e+06	9	19.32	High	High	High	High	High	High	1						Q01105	1.455
1.99932e+18	FALSE	High	IsMasterProtein	P01040	Cystatin-A OS=Homo sapiens OX=9606 GN=CSTA PE=1 SV=1	0	18.947	70	5	39	5	98	11	5.5	68.56	5	0	0.272	0.0657192	0.170229	1.22226e+06	4.49441e+06	57.53	38.19	High	High	High	High	High	High	1						P01040	0.272
5.54516e+18	FALSE	High	IsMasterProtein	P07954	Fumarate hydratase, mitochondrial OS=Homo sapiens OX=9606 GN=FH PE=1 SV=3	0	60.204	39	12	54	12	510	54.6	8.76	134.35	12	0	0.836	0.83584	0.890546	3.75482e+06	4.49282e+06	27.95	28.93	High	High	High	High	High	High	1						P07954	0.836
-1.93666e+18	FALSE	High	IsMasterProtein	P55060	Exportin-2 OS=Homo sapiens OX=9606 GN=CSE1L PE=1 SV=3	0	79.478	24	22	107	22	971	110.3	5.77	190.41	22	0	2.765	0.00998901	0.0811483	1.23711e+07	4.47395e+06	25.49	22.93	High	High	High	High	High	High	1						P55060	2.765
-1.2333e+18	FALSE	High	IsMasterProtein	P21926	CD9 antigen OS=Homo sapiens OX=9606 GN=CD9 PE=1 SV=4	0	7.004	4	2	21	2	228	25.4	7.15	42.65	2	0	0.854	0.305562	0.433848	3.76431e+06	4.40564e+06	5.43	11.6	High	High	High	High	High	High	1						P21926	0.854
3.09935e+18	FALSE	High	IsMasterProtein	Q00796	Sorbitol dehydrogenase OS=Homo sapiens OX=9606 GN=SORD PE=1 SV=4	0	35.107	25	8	57	8	357	38.3	7.97	88.53	8	0	1.267	0.0148175	0.0905269	5.54883e+06	4.37954e+06	8.79	7.73	High	High	High	High	High	High	1						Q00796	1.267
7.53476e+18	FALSE	High	IsMasterProtein	Q9Y3D9	28S ribosomal protein S23, mitochondrial OS=Homo sapiens OX=9606 GN=MRPS23 PE=1 SV=2	0	35.721	58	9	35	9	190	21.8	8.9	64.03	9	0	1.155	0.116612	0.229722	5.03919e+06	4.36315e+06	14.38	16.82	High	High	High	High	High	High	1						Q9Y3D9	1.155
-8.74539e+18	FALSE	High	IsMasterProtein	P24539	ATP synthase F(0) complex subunit B1, mitochondrial OS=Homo sapiens OX=9606 GN=ATP5PB PE=1 SV=2	0	28.157	26	5	29	5	256	28.9	9.36	49.51	5	0	2.645	0.0632843	0.167158	1.15156e+07	4.35326e+06	47.66	27.71	High	High	High	High	High	High	1						P24539	2.645
9.08435e+18	FALSE	High	IsMasterProtein	Q9HD33	39S ribosomal protein L47, mitochondrial OS=Homo sapiens OX=9606 GN=MRPL47 PE=1 SV=2	0	20.332	28	7	23	7	250	29.4	10.37	31.73	7	0	1.166	0.175319	0.29938	5.02481e+06	4.31048e+06	12.64	15.65	High	High	High	High	Peak Found	High	1						Q9HD33	1.166
5.67373e+18	FALSE	High	IsMasterProtein	Q96HS1	Serine/threonine-protein phosphatase PGAM5, mitochondrial OS=Homo sapiens OX=9606 GN=PGAM5 PE=1 SV=2	0	37.861	47	10	57	10	289	32	8.68	104.99	10	0	1.164	0.231925	0.359569	4.99905e+06	4.2958e+06	7.74	23.32	High	High	High	High	High	High	1						Q96HS1	1.164
4.769e+18	FALSE	High	IsMasterProtein	Q00610	Clathrin heavy chain 1 OS=Homo sapiens OX=9606 GN=CLTC PE=1 SV=5	0	173.701	31	35	148	35	1675	191.5	5.69	328.02	35	0	3.666	0.0147357	0.0905269	1.55595e+07	4.24371e+06	45.37	17.37	High	High	High	High	High	High	1						Q00610	3.666
1.5359e+18	FALSE	High	IsMasterProtein	Q15019	Septin-2 OS=Homo sapiens OX=9606 GN=SEPT2 PE=1 SV=1	0	49.179	35	9	53	9	361	41.5	6.6	121.77	9	0	1.35	0.242607	0.371146	5.71611e+06	4.23337e+06	33.41	33.86	High	High	High	High	High	High	1						Q15019	1.35
-3.7412e+18	FALSE	High	IsMasterProtein	Q8WXF1	Paraspeckle component 1 OS=Homo sapiens OX=9606 GN=PSPC1 PE=1 SV=1	0	16.667	13	5	13	5	523	58.7	6.67	26.36	5	0	1.238	0.0571661	0.159039	5.19389e+06	4.19509e+06	11.15	9.81	High	Peak Found	High	High	Peak Found	High	1						Q8WXF1	1.238
3.87755e+18	FALSE	High	IsMasterProtein	Q9NX63	MICOS complex subunit MIC19 OS=Homo sapiens OX=9606 GN=CHCHD3 PE=1 SV=1	0	22.838	26	6	65	6	227	26.1	8.28	122.57	6	0	0.877	0.209676	0.337035	3.67683e+06	4.1914e+06	4.67	20.92	High	High	High	High	High	High	1						Q9NX63	0.877
8.04694e+18	FALSE	High	IsMasterProtein	P32119	Peroxiredoxin-2 OS=Homo sapiens OX=9606 GN=PRDX2 PE=1 SV=5	0	31.391	29	7	106	6	198	21.9	5.97	211.29	7	0	1.714	0.0356328	0.128707	7.14309e+06	4.16632e+06	15.62	3.99	High	High	High	High	High	High	1						P32119	1.714
-1.13564e+18	FALSE	High	IsMasterProtein	O76021	Ribosomal L1 domain-containing protein 1 OS=Homo sapiens OX=9606 GN=RSL1D1 PE=1 SV=3	0	48.549	25	12	58	12	490	54.9	10.13	81.23	12	0	1.545	0.0120068	0.0863688	6.41682e+06	4.15433e+06	14.86	12.03	High	High	High	High	High	High	1						O76021	1.545
-7.23831e+18	FALSE	High	IsMasterProtein	Q14974	Importin subunit beta-1 OS=Homo sapiens OX=9606 GN=KPNB1 PE=1 SV=2	0	80.227	26	17	90	17	876	97.1	4.78	196.86	17	0	2.35	0.00552062	0.0659901	9.73336e+06	4.14238e+06	17.66	5.82	High	High	High	High	High	High	1						Q14974	2.35
4.14396e+18	FALSE	High	IsMasterProtein	P55084	Trifunctional enzyme subunit beta, mitochondrial OS=Homo sapiens OX=9606 GN=HADHB PE=1 SV=3	0	36.437	22	10	51	10	474	51.3	9.41	90.13	10	0	2.081	0.0269284	0.112421	8.55114e+06	4.10998e+06	21.99	16.79	High	High	High	High	High	High	1						P55084	2.081
-5.39071e+18	FALSE	High	IsMasterProtein	Q8IYB3	Serine/arginine repetitive matrix protein 1 OS=Homo sapiens OX=9606 GN=SRRM1 PE=1 SV=2	0	50.138	19	13	61	13	904	102.3	11.84	99.09	13	0	0.823	0.256561	0.385594	3.3731e+06	4.09774e+06	15.72	10.15	High	High	High	High	High	High	1	Phospho [T406; S616]					Q8IYB3	0.823
9.08399e+17	FALSE	High	IsMasterProtein	P62913	60S ribosomal protein L11 OS=Homo sapiens OX=9606 GN=RPL11 PE=1 SV=2	0	14.488	25	3	38	3	178	20.2	9.6	77	3	0	1.448	0.0265804	0.111896	5.92802e+06	4.09291e+06	17.91	10.84	High	High	High	High	High	High	1						P62913	1.448
-4.60552e+18	FALSE	High	IsMasterProtein	Q9Y3U8	60S ribosomal protein L36 OS=Homo sapiens OX=9606 GN=RPL36 PE=1 SV=3	0	22.229	21	4	42	4	105	12.2	11.59	97.05	4	0	1.083	0.964753	0.974774	4.413e+06	4.07309e+06	26.03	45.2	High	High	High	High	Peak Found	High	1						Q9Y3U8	1.083
2.03701e+18	FALSE	High	IsMasterProtein	O00151	PDZ and LIM domain protein 1 OS=Homo sapiens OX=9606 GN=PDLIM1 PE=1 SV=4	0	53.54	52	12	55	12	329	36	7.02	103.18	12	0	1.06	0.92281	0.94184	4.31388e+06	4.07145e+06	7.94	17.03	High	High	High	High	High	High	1						O00151	1.06
7.41554e+18	FALSE	High	IsMasterProtein	Q01469	Fatty acid-binding protein 5 OS=Homo sapiens OX=9606 GN=FABP5 PE=1 SV=3	0	14.166	15	4	43	4	135	15.2	7.01	79.62	4	0	0.946	0.337041	0.466533	3.83126e+06	4.04878e+06	14.01	76.08	High	High	High	High	High	High	1						Q01469	0.946
3.72888e+18	FALSE	High	IsMasterProtein	P62854	40S ribosomal protein S26 OS=Homo sapiens OX=9606 GN=RPS26 PE=1 SV=3	0	12.13	34	3	34	3	115	13	11	68.28	3	0	1.367	0.0265139	0.111896	5.48945e+06	4.01688e+06	9.43	14.5	High	High	High	High	High	High	1						P62854	1.367
-3.10485e+18	FALSE	High	IsMasterProtein	Q9UKY7	Protein CDV3 homolog OS=Homo sapiens OX=9606 GN=CDV3 PE=1 SV=1	0	38.711	52	7	39	7	258	27.3	6.4	92.8	7	0	1.055	0.673045	0.761902	4.22086e+06	3.99925e+06	12.98	17.16	High	High	High	High	High	High	1						Q9UKY7	1.055
5.27554e+18	FALSE	High	IsMasterProtein	Q14847	LIM and SH3 domain protein 1 OS=Homo sapiens OX=9606 GN=LASP1 PE=1 SV=2	0	25.951	25	6	50	6	261	29.7	7.05	92.97	6	0	0.979	0.979777	0.983962	3.9004e+06	3.98303e+06	5.49	13.8	High	High	High	High	High	High	1						Q14847	0.979
6.73785e+18	FALSE	High	IsMasterProtein	Q9UNZ2	NSFL1 cofactor p47 OS=Homo sapiens OX=9606 GN=NSFL1C PE=1 SV=2	0	50.606	36	11	82	11	370	40.5	5.1	165.95	11	0	0.909	0.983575	0.986723	3.6151e+06	3.97667e+06	12.43	5.02	High	High	High	High	High	High	1						Q9UNZ2	0.909
-5.55252e+18	FALSE	High	IsMasterProtein	Q8WXE9	Stonin-2 OS=Homo sapiens OX=9606 GN=STON2 PE=1 SV=1	0.003	3.201	1	1	9	1	905	101.1	5.39	18.74	1	0	1.199	0.978524	0.983962	4.75567e+06	3.96724e+06	32.51	0.69	High	High	High	High	High	High	1						Q8WXE9	1.199
-3.3066e+18	FALSE	High	IsMasterProtein	P62753	40S ribosomal protein S6 OS=Homo sapiens OX=9606 GN=RPS6 PE=1 SV=1	0	25.535	18	5	57	5	249	28.7	10.84	94.37	5	0	2.04	0.0357533	0.128889	8.08211e+06	3.9615e+06	32.58	21.53	High	High	High	High	High	High	1						P62753	2.04
4.36952e+18	FALSE	High	IsMasterProtein	P43490	Nicotinamide phosphoribosyltransferase OS=Homo sapiens OX=9606 GN=NAMPT PE=1 SV=1	0	58.502	36	14	56	14	491	55.5	7.15	93.95	14	0	1.063	0.00791859	0.0752035	4.20906e+06	3.95882e+06	1.45	0.79	High	High	High	High	High	High	1						P43490	1.063
8.50696e+18	FALSE	High	IsMasterProtein	Q99497	Protein/nucleic acid deglycase DJ-1 OS=Homo sapiens OX=9606 GN=PARK7 PE=1 SV=2	0	30.594	41	6	33	6	189	19.9	6.79	74.57	6	0	1.707	0.0243768	0.110339	6.73631e+06	3.94668e+06	25.44	15.18	High	High	High	High	High	High	1						Q99497	1.707
-3.81274e+18	FALSE	High	IsMasterProtein	Q7L9L4	MOB kinase activator 1B OS=Homo sapiens OX=9606 GN=MOB1B PE=1 SV=3	0	32.644	25	5	55	5	216	25.1	6.73	77.83	5	0	1.322	0.158209	0.279816	5.20873e+06	3.93888e+06	2.14	21.73	High	High	High	High	High	High	1						Q7L9L4	1.322
-2.52342e+18	FALSE	High	IsMasterProtein	Q9Y3C1	Nucleolar protein 16 OS=Homo sapiens OX=9606 GN=NOP16 PE=1 SV=2	0	32.874	29	5	24	5	178	21.2	9.94	57.39	5	0	0.695	0.0944865	0.20551	2.72104e+06	3.91268e+06	17.27	3.16	High	High	High	High	High	High	1						Q9Y3C1	0.695
-8.4316e+18	FALSE	High	IsMasterProtein	P01892	HLA class I histocompatibility antigen, A-2 alpha chain OS=Homo sapiens OX=9606 GN=HLA-A PE=1 SV=1	0	35.545	28	7	63	7	365	40.9	6.99	126	7	0	1.34	0.0309832	0.118513	5.1615e+06	3.85174e+06	12.66	5.82	High	High	High	High	High	High	1						P01892	1.34
-8.67647e+18	FALSE	High	IsMasterProtein	P08133	Annexin A6 OS=Homo sapiens OX=9606 GN=ANXA6 PE=1 SV=3	0	92.868	36	21	79	21	673	75.8	5.6	126.03	21	0	2.331	0.0119401	0.0861456	8.9776e+06	3.85142e+06	31.98	22.38	High	High	High	High	High	High	1						P08133	2.331
4.06366e+18	FALSE	High	IsMasterProtein	Q6DKI1	60S ribosomal protein L7-like 1 OS=Homo sapiens OX=9606 GN=RPL7L1 PE=1 SV=2	0	24.857	28	6	34	6	255	29.7	10.52	61.15	6	0	1.146	0.464939	0.583189	4.41357e+06	3.85087e+06	27.64	12.71	High	High	High	High	High	High	1						Q6DKI1	1.146
-3.02889e+18	FALSE	High	IsMasterProtein	O75351	Vacuolar protein sorting-associated protein 4B OS=Homo sapiens OX=9606 GN=VPS4B PE=1 SV=2	0	27.782	28	9	35	9	444	49.3	7.23	69.56	9	0	0.988	0.36848	0.495463	3.79468e+06	3.84037e+06	33.24	9.75	High	High	High	High	High	High	1						O75351	0.988
-5.60463e+18	FALSE	High	IsMasterProtein	O75534	Cold shock domain-containing protein E1 OS=Homo sapiens OX=9606 GN=CSDE1 PE=1 SV=2	0	52.964	24	17	67	17	798	88.8	6.25	117.88	17	0	1.983	0.0262532	0.111536	7.58616e+06	3.82621e+06	19.54	23.92	High	High	High	High	High	High	1						O75534	1.983
-6.81029e+18	FALSE	High	IsMasterProtein	Q15758	Neutral amino acid transporter B(0) OS=Homo sapiens OX=9606 GN=SLC1A5 PE=1 SV=2	0	30.238	15	7	57	7	541	56.6	5.48	106.49	7	0	1.378	0.0529028	0.153444	5.20739e+06	3.78019e+06	17.31	1.32	High	High	High	High	High	High	1						Q15758	1.378
-8.99583e+18	FALSE	High	IsMasterProtein	Q9UBS4	DnaJ homolog subfamily B member 11 OS=Homo sapiens OX=9606 GN=DNAJB11 PE=1 SV=1	0	27.686	21	6	34	6	358	40.5	6.18	71.98	6	0	0.906	0.141989	0.259928	3.40953e+06	3.76328e+06	3.98	9.72	High	High	High	High	High	High	1						Q9UBS4	0.906
-5.43275e+18	FALSE	High	IsMasterProtein	O75390	Citrate synthase, mitochondrial OS=Homo sapiens OX=9606 GN=CS PE=1 SV=2	0	39.12	24	8	62	8	466	51.7	8.32	98.42	8	0	1.382	0.101169	0.211138	5.19476e+06	3.75822e+06	29.74	1.57	High	High	High	High	High	High	1						O75390	1.382
-6.25237e+18	FALSE	High	IsMasterProtein	P49327	Fatty acid synthase OS=Homo sapiens OX=9606 GN=FASN PE=1 SV=3	0	197.061	25	47	150	47	2511	273.3	6.44	303.05	47	0	4.478	0.00734837	0.0733136	1.67903e+07	3.74967e+06	39.75	25.75	High	High	High	High	High	High	1						P49327	4.478
5.2416e+18	FALSE	High	IsMasterProtein	P09211	Glutathione S-transferase P OS=Homo sapiens OX=9606 GN=GSTP1 PE=1 SV=2	0	38.41	42	6	28	6	210	23.3	5.64	80.27	6	0	1.293	0.860243	0.907534	4.84104e+06	3.74292e+06	36.46	88.99	High	High	High	High	High	High	1						P09211	1.293
6.16741e+18	FALSE	High	IsMasterProtein	P35613	Basigin OS=Homo sapiens OX=9606 GN=BSG PE=1 SV=2	0	24.818	20	6	60	6	385	42.2	5.66	100.47	6	0	1.224	0.00577558	0.067095	4.54662e+06	3.7145e+06	3.32	4.75	High	High	High	High	High	High	1						P35613	1.224
1.68738e+18	FALSE	High	IsMasterProtein	Q96B97	SH3 domain-containing kinase-binding protein 1 OS=Homo sapiens OX=9606 GN=SH3KBP1 PE=1 SV=2	0	58.262	22	11	76	11	665	73.1	6.62	153.67	11	0	1.048	0.689269	0.775909	3.89029e+06	3.71372e+06	8.48	5.68	High	High	High	High	High	High	1						Q96B97	1.048
-4.84507e+18	FALSE	High	IsMasterProtein	P35221	Catenin alpha-1 OS=Homo sapiens OX=9606 GN=CTNNA1 PE=1 SV=1	0	71.62	30	18	71	12	906	100	6.29	135.49	18	6	0.933	0.978337	0.983962	3.42524e+06	3.67185e+06	13.79	14.02	High	High	High	High	High	High	1						P35221	0.933
8.47989e+18	FALSE	High	IsMasterProtein	P37802	Transgelin-2 OS=Homo sapiens OX=9606 GN=TAGLN2 PE=1 SV=3	0	39.901	51	8	43	8	199	22.4	8.25	98.72	8	0	1.392	0.166632	0.289075	5.07354e+06	3.64586e+06	26.12	12.83	High	High	High	High	High	High	1						P37802	1.392
-2.30578e+18	FALSE	High	IsMasterProtein	Q14204	Cytoplasmic dynein 1 heavy chain 1 OS=Homo sapiens OX=9606 GN=DYNC1H1 PE=1 SV=5	0	205.936	15	52	110	52	4646	532.1	6.4	241.1	52	0	2.74	0.0170906	0.0941983	9.91597e+06	3.61881e+06	34.77	16.41	High	High	High	Peak Found	Peak Found	High	1						Q14204	2.74
-1.12942e+18	FALSE	High	IsMasterProtein	P40429	60S ribosomal protein L13a OS=Homo sapiens OX=9606 GN=RPL13A PE=1 SV=2	0	18.843	23	5	71	5	203	23.6	10.93	85.67	5	0	1.917	0.000438822	0.0408648	6.91971e+06	3.60975e+06	8.24	7.44	High	High	High	High	High	High	1						P40429	1.917
6.71806e+18	FALSE	High	IsMasterProtein	P50395	Rab GDP dissociation inhibitor beta OS=Homo sapiens OX=9606 GN=GDI2 PE=1 SV=2	0	67.95	37	13	74	8	445	50.6	6.47	164.45	13	4	2.351	0.0405108	0.136536	8.48652e+06	3.60919e+06	32.47	2.41	High	High	High	High	High	High	1						P50395	2.351
-7.51579e+18	FALSE	High	IsMasterProtein	P61204	ADP-ribosylation factor 3 OS=Homo sapiens OX=9606 GN=ARF3 PE=1 SV=2	0	49.815	54	7	122	3	181	20.6	7.43	253.64	7	1	1.62	0.0260672	0.111487	5.82942e+06	3.59731e+06	23.41	19.35	High	High	High	High	High	High	1						P61204	1.62
6.55065e+18	FALSE	High	IsMasterProtein	P50552	Vasodilator-stimulated phosphoprotein OS=Homo sapiens OX=9606 GN=VASP PE=1 SV=3	0	41.64	30	11	60	11	380	39.8	8.94	115.92	11	0	1.04	0.668865	0.758083	3.72206e+06	3.57864e+06	16.1	1.08	High	High	High	High	High	High	1						P50552	1.04
-2.09811e+17	FALSE	High	IsMasterProtein	Q8NBJ4	Golgi membrane protein 1 OS=Homo sapiens OX=9606 GN=GOLM1 PE=1 SV=1	0	33.193	27	10	40	10	401	45.3	4.97	72.36	10	0	0.887	0.060935	0.16469	3.16911e+06	3.57228e+06	6.9	8.94	High	High	High	High	High	High	1						Q8NBJ4	0.887
1.78517e+18	FALSE	High	IsMasterProtein	P06730	Eukaryotic translation initiation factor 4E OS=Homo sapiens OX=9606 GN=EIF4E PE=1 SV=2	0	26.986	20	4	39	4	217	25.1	6.15	69.71	4	0	1.268	0.122929	0.236873	4.5046e+06	3.55226e+06	16.94	4.15	High	High	High	High	High	High	1						P06730	1.268
-4.8775e+18	FALSE	High	IsMasterProtein	O75822	Eukaryotic translation initiation factor 3 subunit J OS=Homo sapiens OX=9606 GN=EIF3J PE=1 SV=2	0	38.982	28	9	66	9	258	29	4.83	111.9	9	0	0.838	0.401953	0.525932	2.97391e+06	3.55029e+06	10.88	25.56	High	High	High	High	High	High	1						O75822	0.838
-8.82626e+18	FALSE	High	IsMasterProtein	P39023	60S ribosomal protein L3 OS=Homo sapiens OX=9606 GN=RPL3 PE=1 SV=2	0	60.489	33	11	68	10	403	46.1	10.18	114.94	11	1	3.027	0.0110303	0.0834019	1.05983e+07	3.5011e+06	29.51	12.18	High	High	High	High	High	High	1						P39023	3.027
-3.47217e+18	FALSE	High	IsMasterProtein	P61009	Signal peptidase complex subunit 3 OS=Homo sapiens OX=9606 GN=SPCS3 PE=1 SV=1	0	12.565	18	3	31	3	180	20.3	8.62	42.72	3	0	1.252	0.0235624	0.108828	4.33942e+06	3.46713e+06	2.02	6.46	High	High	High	High	High	High	1						P61009	1.252
-7.93509e+18	FALSE	Medium	IsMasterProtein	Q8N2S1	Latent-transforming growth factor beta-binding protein 4 OS=Homo sapiens OX=9606 GN=LTBP4 PE=1 SV=2	0.04	1.994	0	1	1	1	1624	173.3	5.43	0	1	0	1.346	0.121652	0.235056	4.65911e+06	3.46136e+06	3.35	10.03	Peak Found	Not Found	Peak Found	Peak Found	Not Found	High	1						Q8N2S1	1.346
8.89851e+18	FALSE	High	IsMasterProtein	Q01130	Serine/arginine-rich splicing factor 2 OS=Homo sapiens OX=9606 GN=SRSF2 PE=1 SV=4	0	12.94	19	4	43	4	221	25.5	11.85	67.68	4	0	1.378	0.835933	0.890546	4.75289e+06	3.44883e+06	28.24	23.58	High	High	High	High	High	High	1						Q01130	1.378
-4.84666e+18	FALSE	High	IsMasterProtein	P61964	WD repeat-containing protein 5 OS=Homo sapiens OX=9606 GN=WDR5 PE=1 SV=1	0	28.365	27	7	43	7	334	36.6	8.27	57.81	7	0	1.024	0.964008	0.974369	3.53022e+06	3.44853e+06	71.72	12.49	High	High	High	High	High	High	1						P61964	1.024
-5.19875e+18	FALSE	High	IsMasterProtein	Q96PK6	RNA-binding protein 14 OS=Homo sapiens OX=9606 GN=RBM14 PE=1 SV=2	0	47.884	24	12	94	12	669	69.4	9.67	140.95	12	0	1.348	0.25158	0.380949	4.64159e+06	3.44429e+06	18.26	12.58	High	High	High	High	High	High	1						Q96PK6	1.348
8.4727e+18	FALSE	High	IsMasterProtein	P22087	rRNA 2'-O-methyltransferase fibrillarin OS=Homo sapiens OX=9606 GN=FBL PE=1 SV=2	0	31.318	26	7	61	7	321	33.8	10.18	98.44	7	0	0.991	0.902634	0.928112	3.41019e+06	3.44155e+06	25.43	13.85	High	High	High	High	High	High	1						P22087	0.991
7.1854e+18	FALSE	High	IsMasterProtein	Q13601	KRR1 small subunit processome component homolog OS=Homo sapiens OX=9606 GN=KRR1 PE=1 SV=4	0	27.295	25	8	38	8	381	43.6	9.77	74.68	8	0	1.081	0.456223	0.576357	3.71546e+06	3.43834e+06	10.35	1.49	High	High	High	High	High	High	1						Q13601	1.081
2.56463e+18	FALSE	High	IsMasterProtein	P04843	Dolichyl-diphosphooligosaccharide--protein glycosyltransferase subunit 1 OS=Homo sapiens OX=9606 GN=RPN1 PE=1 SV=1	0	62.876	31	15	64	15	607	68.5	6.38	118.43	15	0	2.454	0.017246	0.0948364	8.42468e+06	3.43273e+06	21.6	8.55	High	High	High	High	High	High	1						P04843	2.454
2.64588e+17	FALSE	High	IsMasterProtein	Q9H3K2	Growth hormone-inducible transmembrane protein OS=Homo sapiens OX=9606 GN=GHITM PE=1 SV=2	0	21.833	15	5	44	5	345	37.2	9.94	29.62	5	0	1.26	0.0872319	0.197497	4.32191e+06	3.42941e+06	17.38	4.34	High	High	High	High	High	High	1						Q9H3K2	1.26
7.56666e+18	FALSE	High	IsMasterProtein	P02771	Alpha-fetoprotein OS=Homo sapiens OX=9606 GN=AFP PE=1 SV=1	0	5.377	3	2	22	2	609	68.6	5.68	10.46	2	0	1.206	0.785492	0.857024	4.11349e+06	3.41082e+06	14.7	13.6	High	High	High	High	High	High	1						P02771	1.206
5.52733e+18	FALSE	High	IsMasterProtein	P61019	Ras-related protein Rab-2A OS=Homo sapiens OX=9606 GN=RAB2A PE=1 SV=1	0	33.063	42	7	42	4	212	23.5	6.54	98.48	7	3	1.619	0.0599813	0.163327	5.5123e+06	3.40538e+06	18.89	8.39	High	High	High	High	High	High	1						P61019	1.619
-1.45074e+18	FALSE	High	IsMasterProtein	P40121	Macrophage-capping protein OS=Homo sapiens OX=9606 GN=CAPG PE=1 SV=2	0	50.117	38	9	62	9	348	38.5	6.19	127.13	9	0	1.879	0.0227595	0.107186	6.37634e+06	3.3941e+06	20.63	7.05	High	High	High	High	High	High	1						P40121	1.879
7.05916e+18	FALSE	High	IsMasterProtein	Q9H0U4	Ras-related protein Rab-1B OS=Homo sapiens OX=9606 GN=RAB1B PE=1 SV=1	0	61.593	67	11	90	5	201	22.2	5.73	177.46	11	0	1.106	0.791372	0.859962	3.74611e+06	3.38671e+06	42.94	13.28	High	High	High	High	High	High	1						Q9H0U4	1.106
-5.37603e+17	FALSE	High	IsMasterProtein	P30153	Serine/threonine-protein phosphatase 2A 65 kDa regulatory subunit A alpha isoform OS=Homo sapiens OX=9606 GN=PPP2R1A PE=1 SV=4	0	78.781	33	14	69	14	589	65.3	5.11	136.97	14	0	2.348	0.0203065	0.10073	7.94737e+06	3.3854e+06	21.47	6.09	High	High	High	High	High	High	1						P30153	2.348
-1.10805e+18	FALSE	High	IsMasterProtein	P20073	Annexin A7 OS=Homo sapiens OX=9606 GN=ANXA7 PE=1 SV=3	0	36.422	20	9	60	9	488	52.7	5.68	90.32	9	0	1.304	0.0709926	0.176419	4.38901e+06	3.36509e+06	25.77	18.46	High	High	High	High	High	High	1						P20073	1.304
7.32654e+18	FALSE	High	IsMasterProtein	P02786	Transferrin receptor protein 1 OS=Homo sapiens OX=9606 GN=TFRC PE=1 SV=2	0	92.247	33	21	110	21	760	84.8	6.61	195.33	21	0	3.302	0.00152242	0.0489216	1.1102e+07	3.36227e+06	21.02	15.92	High	High	High	High	High	High	1						P02786	3.302
-6.44069e+18	FALSE	High	IsMasterProtein	Q9Y5M8	Signal recognition particle receptor subunit beta OS=Homo sapiens OX=9606 GN=SRPRB PE=1 SV=3	0	34.731	36	7	42	7	271	29.7	9.04	98.59	7	0	1.307	0.066814	0.171973	4.39304e+06	3.36015e+06	18.69	12.01	High	High	High	High	High	High	1						Q9Y5M8	1.307
2.10605e+18	FALSE	High	IsMasterProtein	P62910	60S ribosomal protein L32 OS=Homo sapiens OX=9606 GN=RPL32 PE=1 SV=2	0	15.33	27	3	95	3	135	15.9	11.33	153.77	3	0	0.775	0.251558	0.380949	2.56833e+06	3.31452e+06	18.25	4.74	High	High	High	High	High	High	1						P62910	0.775
1.93291e+17	FALSE	High	IsMasterProtein	P33316	Deoxyuridine 5'-triphosphate nucleotidohydrolase, mitochondrial OS=Homo sapiens OX=9606 GN=DUT PE=1 SV=4	0	52.479	38	8	70	8	252	26.5	9.36	140.02	8	0	1.696	0.00541906	0.0659901	5.58828e+06	3.29522e+06	14.54	9.36	High	High	High	High	High	High	1						P33316	1.696
-8.06136e+18	FALSE	High	IsMasterProtein	P43121	Cell surface glycoprotein MUC18 OS=Homo sapiens OX=9606 GN=MCAM PE=1 SV=2	0	44.351	23	12	75	12	646	71.6	5.76	133.26	12	0	1.156	0.0606081	0.164242	3.80823e+06	3.29379e+06	9.18	0.54	High	High	High	High	High	High	1						P43121	1.156
5.75832e+18	FALSE	High	IsMasterProtein	Q05519	Serine/arginine-rich splicing factor 11 OS=Homo sapiens OX=9606 GN=SRSF11 PE=1 SV=1	0	24.085	14	4	26	4	484	53.5	10.52	62.94	4	0	0.805	0.133768	0.250073	2.64399e+06	3.28287e+06	16.43	5.99	High	High	High	High	High	High	1						Q05519	0.805
8.32932e+18	FALSE	High	IsMasterProtein	Q9H330	Transmembrane protein 245 OS=Homo sapiens OX=9606 GN=TMEM245 PE=1 SV=3	0	18.994	9	5	18	5	879	97.3	8.91	30.2	5	0	1.103	0.843259	0.895309	3.59988e+06	3.26461e+06	29.51	5.37	High	High	High	High	High	High	1						Q9H330	1.103
4.12842e+18	FALSE	High	IsMasterProtein	P11177	Pyruvate dehydrogenase E1 component subunit beta, mitochondrial OS=Homo sapiens OX=9606 GN=PDHB PE=1 SV=3	0	17.837	17	5	19	5	359	39.2	6.65	31.36	5	0	1.264	0.292566	0.420299	4.10957e+06	3.25119e+06	30.88	26.82	High	High	High	High	High	High	1						P11177	1.264
-3.20805e+18	FALSE	High	IsMasterProtein	P51608	Methyl-CpG-binding protein 2 OS=Homo sapiens OX=9606 GN=MECP2 PE=1 SV=1	0	42.232	30	11	38	11	486	52.4	9.95	49.49	11	0	0.879	0.182009	0.307683	2.84947e+06	3.24233e+06	14.59	18.45	High	High	High	High	High	High	1						P51608	0.879
5.33568e+18	FALSE	High	IsMasterProtein	P17844	Probable ATP-dependent RNA helicase DDX5 OS=Homo sapiens OX=9606 GN=DDX5 PE=1 SV=1	0	48.698	26	13	88	10	614	69.1	8.92	149.71	13	4	2.959	0.0161119	0.0924701	9.58942e+06	3.24073e+06	35.83	21.67	High	High	High	High	High	High	1						P17844	2.959
2.99229e+18	FALSE	High	IsMasterProtein	Q15005	Signal peptidase complex subunit 2 OS=Homo sapiens OX=9606 GN=SPCS2 PE=1 SV=3	0	24.669	29	6	39	6	226	25	8.47	79.18	6	0	1.255	0.187555	0.313047	4.04897e+06	3.22523e+06	18.79	25.83	High	High	High	High	High	High	1						Q15005	1.255
2.76495e+18	FALSE	Medium	IsMasterProtein	Q9UP65	Cytosolic phospholipase A2 gamma OS=Homo sapiens OX=9606 GN=PLA2G4C PE=1 SV=2	0.011	2.542	3	1	1	1	541	60.9	6.93	2.07	1	0	0.596	0.0456228	0.145098	1.91862e+06	3.22148e+06	5.81	19.17	Peak Found	High	Peak Found	Peak Found	Peak Found	Peak Found	1						Q9UP65	0.596
-2.84359e+18	FALSE	High	IsMasterProtein	P62136	Serine/threonine-protein phosphatase PP1-alpha catalytic subunit OS=Homo sapiens OX=9606 GN=PPP1CA PE=1 SV=1	0	40.874	27	7	55	4	330	37.5	6.33	115.71	7	3	1.433	0.0255508	0.110428	4.61593e+06	3.2213e+06	8.39	13.76	High	High	High	High	High	High	1						P62136	1.433
-4.53371e+18	FALSE	High	IsMasterProtein	P62241	40S ribosomal protein S8 OS=Homo sapiens OX=9606 GN=RPS8 PE=1 SV=2	0	37.562	38	7	68	7	208	24.2	10.32	144.75	7	0	2.903	0.0153451	0.0918586	9.31095e+06	3.20785e+06	27.07	1.99	High	High	High	High	High	High	1						P62241	2.903
-5.82996e+18	FALSE	High	IsMasterProtein	O43399	Tumor protein D54 OS=Homo sapiens OX=9606 GN=TPD52L2 PE=1 SV=2	0	42.656	62	10	61	10	206	22.2	5.36	111.3	10	0	1.125	0.21498	0.342624	3.5644e+06	3.16806e+06	17.41	6.32	High	High	High	High	High	High	1						O43399	1.125
2.33722e+18	FALSE	High	IsMasterProtein	Q9Y262	Eukaryotic translation initiation factor 3 subunit L OS=Homo sapiens OX=9606 GN=EIF3L PE=1 SV=1	0	56.843	31	15	88	15	564	66.7	6.34	144.72	15	0	1.76	0.00344936	0.0566288	5.5555e+06	3.15693e+06	14.27	9.48	High	High	High	High	High	High	1						Q9Y262	1.76
-4.00096e+18	FALSE	High	IsMasterProtein	P62847	40S ribosomal protein S24 OS=Homo sapiens OX=9606 GN=RPS24 PE=1 SV=1	0	15.243	29	3	30	3	133	15.4	10.78	42.69	3	0	1.113	0.264519	0.393363	3.48374e+06	3.13064e+06	20.41	12.95	High	High	High	High	High	High	1						P62847	1.113
5.16589e+18	FALSE	High	IsMasterProtein	Q15459	Splicing factor 3A subunit 1 OS=Homo sapiens OX=9606 GN=SF3A1 PE=1 SV=1	0	37.221	22	12	37	12	793	88.8	5.22	73.17	12	0	1.176	0.1315	0.247143	3.67377e+06	3.12477e+06	15.57	9.79	High	High	High	High	High	High	1						Q15459	1.176
-6.63405e+18	FALSE	High	IsMasterProtein	P62318	Small nuclear ribonucleoprotein Sm D3 OS=Homo sapiens OX=9606 GN=SNRPD3 PE=1 SV=1	0	8.739	15	2	16	2	126	13.9	10.32	16.94	2	0	0.991	0.442988	0.564185	3.08043e+06	3.10836e+06	45.79	15.37	High	High	High	High	High	High	1						P62318	0.991
5.37048e+18	FALSE	High	IsMasterProtein	P22307	Non-specific lipid-transfer protein OS=Homo sapiens OX=9606 GN=SCP2 PE=1 SV=2	0	22.147	11	6	52	6	547	59	6.89	91.82	6	0	1.242	0.050772	0.150449	3.83322e+06	3.08587e+06	9.1	6.56	High	High	High	High	High	High	1						P22307	1.242
3.75702e+18	FALSE	High	IsMasterProtein	Q8TBM8	DnaJ homolog subfamily B member 14 OS=Homo sapiens OX=9606 GN=DNAJB14 PE=1 SV=1	0	8.936	8	3	13	3	379	42.5	8.59	8.42	3	0	0.809	0.08069	0.190006	2.49036e+06	3.07647e+06	13.12	3.72	High	High	High	High	High	High	1						Q8TBM8	0.809
4.37721e+18	FALSE	High	IsMasterProtein	P51858	Hepatoma-derived growth factor OS=Homo sapiens OX=9606 GN=HDGF PE=1 SV=1	0	25.6	26	6	28	6	240	26.8	4.73	50.53	6	0	0.745	0.101031	0.211121	2.29095e+06	3.07511e+06	14.23	3	High	High	High	High	High	High	1						P51858	0.745
6.97337e+18	FALSE	High	IsMasterProtein	Q9UHD8	Septin-9 OS=Homo sapiens OX=9606 GN=SEPT9 PE=1 SV=2	0	53.221	32	16	71	16	586	65.4	8.97	120.37	16	0	1.488	0.0121196	0.0863688	4.54367e+06	3.05329e+06	11.84	11.12	High	High	High	High	High	High	1						Q9UHD8	1.488
-5.55756e+18	FALSE	High	IsMasterProtein	Q9UN86	Ras GTPase-activating protein-binding protein 2 OS=Homo sapiens OX=9606 GN=G3BP2 PE=1 SV=2	0	53.222	23	8	64	8	482	54.1	5.55	121.48	8	0	1.16	0.350501	0.479818	3.53674e+06	3.0499e+06	23.87	15.52	High	High	High	High	High	High	1						Q9UN86	1.16
1.62641e+18	FALSE	High	IsMasterProtein	Q99598	Translin-associated protein X OS=Homo sapiens OX=9606 GN=TSNAX PE=1 SV=1	0	28.265	35	6	18	6	290	33.1	6.55	35.24	6	0	0.764	0.334265	0.463144	2.31999e+06	3.0385e+06	27.81	119.53	High	High	High	High	High	High	1						Q99598	0.764
7.1718e+18	FALSE	High	IsMasterProtein	O15258	Protein RER1 OS=Homo sapiens OX=9606 GN=RER1 PE=1 SV=1	0	8.692	19	3	15	3	196	22.9	9.54	10.31	3	0	0.554	0.297322	0.424681	1.67677e+06	3.02787e+06	78.99	11.57	High	High	High	High	High	High	1						O15258	0.554
-7.57652e+18	FALSE	High	IsMasterProtein	P13667	Protein disulfide-isomerase A4 OS=Homo sapiens OX=9606 GN=PDIA4 PE=1 SV=2	0	81.959	34	19	90	19	645	72.9	5.07	174.46	19	0	1.854	0.0458324	0.145601	5.59447e+06	3.01773e+06	27.98	3.62	High	High	High	High	High	High	1						P13667	1.854
5.43022e+18	FALSE	High	IsMasterProtein	Q969Q0	60S ribosomal protein L36a-like OS=Homo sapiens OX=9606 GN=RPL36AL PE=1 SV=3	0	19.249	28	4	81	1	106	12.5	10.65	153.05	4	0	0.958	0.667483	0.757735	2.88842e+06	3.01633e+06	21.69	16.44	High	High	High	High	High	High	1						Q969Q0	0.958
-4.82877e+18	FALSE	High	IsMasterProtein	P46108	Adapter molecule crk OS=Homo sapiens OX=9606 GN=CRK PE=1 SV=2	0	31.872	41	8	39	8	304	33.8	5.55	88.76	8	0	1.204	0.279819	0.407816	3.62271e+06	3.0088e+06	26.9	34.2	High	High	High	High	High	High	1						P46108	1.204
4.20411e+18	FALSE	High	IsMasterProtein	Q07960	Rho GTPase-activating protein 1 OS=Homo sapiens OX=9606 GN=ARHGAP1 PE=1 SV=1	0	22.329	19	7	35	7	439	50.4	6.29	48.5	7	0	1.175	0.155482	0.276904	3.53007e+06	3.00502e+06	24.61	13.59	High	High	High	High	High	High	1						Q07960	1.175
7.40523e+18	FALSE	High	IsMasterProtein	P62195	26S proteasome regulatory subunit 8 OS=Homo sapiens OX=9606 GN=PSMC5 PE=1 SV=1	0	52.277	46	13	51	12	406	45.6	7.55	95.42	13	1	1.497	0.0273729	0.112669	4.49529e+06	3.00347e+06	19.88	10.41	High	High	High	High	High	High	1						P62195	1.497
-2.51016e+18	FALSE	High	IsMasterProtein	P29084	Transcription initiation factor IIE subunit beta OS=Homo sapiens OX=9606 GN=GTF2E2 PE=1 SV=1	0	40.159	43	10	40	10	291	33	9.66	62.08	10	0	0.874	0.414803	0.537017	2.61774e+06	2.99617e+06	16.75	10.7	High	High	High	High	High	High	1						P29084	0.874
7.23489e+18	FALSE	High	IsMasterProtein	O75915	PRA1 family protein 3 OS=Homo sapiens OX=9606 GN=ARL6IP5 PE=1 SV=1	0	29.19	16	3	36	3	188	21.6	9.77	125.24	3	0	1.241	0.105584	0.217094	3.71312e+06	2.99229e+06	15.23	8.13	High	High	High	High	High	High	1						O75915	1.241
6.17848e+18	FALSE	High	IsMasterProtein	Q8TCT9	Minor histocompatibility antigen H13 OS=Homo sapiens OX=9606 GN=HM13 PE=1 SV=1	0	35.053	23	7	62	7	377	41.5	6.43	113.57	7	0	1.186	0.233872	0.361904	3.4428e+06	2.90368e+06	25.19	5.03	High	High	High	High	High	High	1						Q8TCT9	1.186
6.43236e+18	FALSE	High	IsMasterProtein	Q15006	ER membrane protein complex subunit 2 OS=Homo sapiens OX=9606 GN=EMC2 PE=1 SV=1	0	31.434	23	6	60	6	297	34.8	6.57	139.05	6	0	0.945	0.593484	0.695369	2.74132e+06	2.89956e+06	7.13	29.37	High	High	High	High	High	High	1						Q15006	0.945
3.25374e+18	FALSE	High	IsMasterProtein	P13726	Tissue factor OS=Homo sapiens OX=9606 GN=F3 PE=1 SV=1	0	16.247	17	4	16	4	295	33	7.03	40.87	4	0	1.284	0.73387	0.811581	3.71598e+06	2.89422e+06	50.11	48.09	High	High	High	High	High	High	1						P13726	1.284
7.92601e+18	FALSE	High	IsMasterProtein	Q15517	Corneodesmosin OS=Homo sapiens OX=9606 GN=CDSN PE=1 SV=3	0	8.565	5	2	9	2	529	51.5	8.35	14.96	2	0	0.227	0.287213	0.414896	654151	2.88741e+06	107.47	50.72	High	High	Peak Found	Peak Found	High	High	1						Q15517	0.227
2.89825e+17	FALSE	High	IsMasterProtein	Q5JTV8	Torsin-1A-interacting protein 1 OS=Homo sapiens OX=9606 GN=TOR1AIP1 PE=1 SV=2	0	39.978	21	10	51	10	583	66.2	8.18	95.99	10	0	1.008	0.978728	0.983962	2.87731e+06	2.85586e+06	23.83	15.4	High	High	High	High	High	High	1						Q5JTV8	1.008
-2.06342e+18	FALSE	High	IsMasterProtein	O76094	Signal recognition particle subunit SRP72 OS=Homo sapiens OX=9606 GN=SRP72 PE=1 SV=3	0	54.51	25	14	53	14	671	74.6	9.26	83.14	14	0	1.072	0.635797	0.731776	3.06189e+06	2.85498e+06	15.88	15.61	High	High	High	High	High	High	1						O76094	1.072
-2.16062e+18	FALSE	High	IsMasterProtein	O14964	Hepatocyte growth factor-regulated tyrosine kinase substrate OS=Homo sapiens OX=9606 GN=HGS PE=1 SV=1	0	36.84	20	10	44	10	777	86.1	6.16	63.53	10	0	0.99	0.72103	0.802693	2.81882e+06	2.84659e+06	17.93	4.89	High	High	High	High	High	High	1						O14964	0.99
-6.525e+17	FALSE	High	IsMasterProtein	P32969	60S ribosomal protein L9 OS=Homo sapiens OX=9606 GN=RPL9 PE=1 SV=1	0	37.098	48	6	40	6	192	21.9	9.95	104.29	6	0	1.525	0.0989056	0.209626	4.33881e+06	2.84533e+06	32.89	1.59	High	High	High	High	High	High	1						P32969	1.525
-7.00727e+17	FALSE	High	IsMasterProtein	Q9BQ61	Telomerase RNA component interacting RNase OS=Homo sapiens OX=9606 GN=TRIR PE=1 SV=1	0	12.009	20	3	17	3	176	18.4	9.44	24.08	3	0	0.692	0.466568	0.584713	1.96491e+06	2.84054e+06	6.83	50.71	High	High	High	High	Peak Found	High	1						Q9BQ61	0.692
6.85736e+18	FALSE	High	IsMasterProtein	Q9C0E8	Endoplasmic reticulum junction formation protein lunapark OS=Homo sapiens OX=9606 GN=LNPK PE=1 SV=2	0	31.861	23	8	55	8	428	47.7	5.11	99.54	8	0	0.853	0.0813094	0.190827	2.41835e+06	2.83395e+06	2.05	8.88	High	High	High	High	High	High	1						Q9C0E8	0.853
1.45089e+18	FALSE	High	IsMasterProtein	Q9BUL8	Programmed cell death protein 10 OS=Homo sapiens OX=9606 GN=PDCD10 PE=1 SV=1	0	22.648	31	6	38	6	212	24.7	8.19	66.16	6	0	1.334	0.00127134	0.0444892	3.76882e+06	2.82617e+06	3.72	2.17	High	High	High	High	High	High	1						Q9BUL8	1.334
-6.97394e+18	FALSE	High	IsMasterProtein	P56192	Methionine--tRNA ligase, cytoplasmic OS=Homo sapiens OX=9606 GN=MARS PE=1 SV=2	0	20.181	9	6	17	6	900	101.1	6.16	30.8	6	0	0.534	0.38745	0.513385	1.50644e+06	2.82039e+06	50.46	33.27	High	Peak Found	High	Peak Found	Peak Found	Peak Found	1						P56192	0.534
5.46886e+18	FALSE	High	IsMasterProtein	O60884	DnaJ homolog subfamily A member 2 OS=Homo sapiens OX=9606 GN=DNAJA2 PE=1 SV=1	0	35.185	32	8	40	8	412	45.7	6.48	95.42	8	0	1.618	0.0418852	0.138197	4.55404e+06	2.81408e+06	20.85	8	High	High	High	High	High	High	1						O60884	1.618
-5.19635e+17	FALSE	High	IsMasterProtein	P60953	Cell division control protein 42 homolog OS=Homo sapiens OX=9606 GN=CDC42 PE=1 SV=2	0	26.506	26	4	51	4	191	21.2	6.55	79.6	4	0	1.522	0.139259	0.256215	4.27067e+06	2.80641e+06	24.09	17.58	High	High	High	High	High	High	1						P60953	1.522
-5.19011e+18	FALSE	High	IsMasterProtein	O43615	Mitochondrial import inner membrane translocase subunit TIM44 OS=Homo sapiens OX=9606 GN=TIMM44 PE=1 SV=2	0	43.349	27	12	52	12	452	51.3	8.32	85.15	12	0	1.512	0.0970405	0.208265	4.23646e+06	2.80233e+06	23.1	3.57	High	High	High	High	High	High	1						O43615	1.512
-7.65253e+18	FALSE	High	IsMasterProtein	48145679	TFG[Homosapiens]	0	19.844	20	5	16	5	400	43.4	5.1	29.61	5	0	1.407	0.267248	0.395959	3.94217e+06	2.80095e+06	18.19	19.76	High	Peak Found	High	High	High	High	1						48145679	1.407
-2.98217e+18	FALSE	High	IsMasterProtein	P28066	Proteasome subunit alpha type-5 OS=Homo sapiens OX=9606 GN=PSMA5 PE=1 SV=3	0	35.286	36	7	60	7	241	26.4	4.79	139.95	7	0	2.034	0.00282478	0.0553476	5.67519e+06	2.79073e+06	2.5	8.56	High	High	High	High	High	High	1						P28066	2.034
-2.74598e+18	FALSE	High	IsMasterProtein	398364523	Tdh1p [Saccharomyces cerevisiae S288c]	0	6.998	5	2	107	1	332	35.7	8.28	28.64	2	0	1.357	0.0185123	0.0972587	3.76712e+06	2.77705e+06	13.59	7.06	High	High	High	High	High	High	1						398364523	1.357
2.43104e+18	FALSE	High	IsMasterProtein	Q9NW13	RNA-binding protein 28 OS=Homo sapiens OX=9606 GN=RBM28 PE=1 SV=3	0	8.874	4	3	4	3	759	85.7	9.22	7.05	3	0	1.029	0.914725	0.937442	2.85355e+06	2.77301e+06	15.2	6.31	High	Peak Found	High	Peak Found	Peak Found	Peak Found	1						Q9NW13	1.029
9.062e+17	FALSE	High	IsMasterProtein	Q8NBS9	Thioredoxin domain-containing protein 5 OS=Homo sapiens OX=9606 GN=TXNDC5 PE=1 SV=2	0	33.582	28	9	46	9	432	47.6	5.97	67.51	9	0	1.559	0.121789	0.235159	4.30846e+06	2.7643e+06	30.3	6.64	High	High	High	High	High	High	1						Q8NBS9	1.559
-8.58847e+18	FALSE	High	IsMasterProtein	P21912	Succinate dehydrogenase [ubiquinone] iron-sulfur subunit, mitochondrial OS=Homo sapiens OX=9606 GN=SDHB PE=1 SV=3	0	16.024	16	4	28	4	280	31.6	8.76	59.13	4	0	0.986	0.653455	0.747222	2.70855e+06	2.74598e+06	20.19	21.91	High	High	High	High	High	High	1						P21912	0.986
-3.9956e+18	FALSE	Medium	IsMasterProtein	Q9NRL2	Bromodomain adjacent to zinc finger domain protein 1A OS=Homo sapiens OX=9606 GN=BAZ1A PE=1 SV=2	0.046	1.933	1	1	2	1	1556	178.6	6.6	0	1	0	1.005	0.749898	0.825707	2.76024e+06	2.74555e+06	8.62	18.63	Peak Found	Peak Found	Peak Found	Peak Found	High	Peak Found	1						Q9NRL2	1.005
9.83713e+17	FALSE	High	IsMasterProtein	O00264	Membrane-associated progesterone receptor component 1 OS=Homo sapiens OX=9606 GN=PGRMC1 PE=1 SV=3	0	25.956	41	5	30	5	195	21.7	4.7	50.48	5	0	1.281	0.352693	0.482171	3.50575e+06	2.73733e+06	29.48	42.24	High	High	High	High	High	High	1						O00264	1.281
-6.13397e+17	FALSE	High	IsMasterProtein	P34932	Heat shock 70 kDa protein 4 OS=Homo sapiens OX=9606 GN=HSPA4 PE=1 SV=4	0	94.077	32	19	95	17	840	94.3	5.19	199.51	19	1	3.731	0.0247049	0.110339	1.01903e+07	2.73131e+06	49.23	17.31	High	High	High	High	High	High	1						P34932	3.731
-2.08476e+18	FALSE	High	IsMasterProtein	P05023	Sodium/potassium-transporting ATPase subunit alpha-1 OS=Homo sapiens OX=9606 GN=ATP1A1 PE=1 SV=1	0	101.921	26	20	112	20	1023	112.8	5.49	207.44	20	0	3.752	0.0472208	0.146707	1.02221e+07	2.72476e+06	25.75	57.14	High	High	High	High	High	High	1						P05023	3.752
-1.51806e+18	FALSE	High	IsMasterProtein	P12814	Alpha-actinin-1 OS=Homo sapiens OX=9606 GN=ACTN1 PE=1 SV=2	0	131.942	41	28	175	17	892	103	5.41	380.71	28	1	2.249	0.00799753	0.0752035	6.07811e+06	2.70203e+06	17.9	7.49	High	High	High	High	High	High	1						P12814	2.249
9.649e+17	FALSE	High	IsMasterProtein	Q9Y265	RuvB-like 1 OS=Homo sapiens OX=9606 GN=RUVBL1 PE=1 SV=1	0	50.963	33	11	63	11	456	50.2	6.42	105.38	11	0	1.991	0.0135521	0.0884835	5.36533e+06	2.6946e+06	23.58	9.72	High	High	High	High	High	High	1						Q9Y265	1.991
-4.93599e+17	FALSE	High	IsMasterProtein	P53990	IST1 homolog OS=Homo sapiens OX=9606 GN=IST1 PE=1 SV=1	0	29.441	21	6	36	6	364	39.7	5.35	67.91	6	0	1.083	0.34297	0.472191	2.91661e+06	2.69408e+06	4.39	24.87	High	High	High	High	High	High	1						P53990	1.083
6.77527e+17	FALSE	High	IsMasterProtein	Q99733	Nucleosome assembly protein 1-like 4 OS=Homo sapiens OX=9606 GN=NAP1L4 PE=1 SV=1	0	32.292	24	8	53	6	375	42.8	4.69	89.28	8	2	2.068	0.00218269	0.0540121	5.56836e+06	2.69247e+06	15.08	9.86	High	High	High	High	High	High	1						Q99733	2.068
1.7696e+18	FALSE	High	IsMasterProtein	O43493	Trans-Golgi network integral membrane protein 2 OS=Homo sapiens OX=9606 GN=TGOLN2 PE=1 SV=3	0	32.489	18	8	54	8	479	51	5.73	96.22	8	0	0.775	0.0323931	0.12131	2.08584e+06	2.69176e+06	10.56	4.11	High	High	High	High	High	High	1						O43493	0.775
6.46006e+18	FALSE	High	IsMasterProtein	Q14019	Coactosin-like protein OS=Homo sapiens OX=9606 GN=COTL1 PE=1 SV=3	0	23.35	48	7	45	7	142	15.9	5.67	51.15	7	0	1.93	0.0821962	0.191088	5.17202e+06	2.67933e+06	4.69	32.81	High	High	High	High	High	High	1						Q14019	1.93
-8.2831e+18	FALSE	High	IsMasterProtein	Q9Y5T4	DnaJ homolog subfamily C member 15 OS=Homo sapiens OX=9606 GN=DNAJC15 PE=1 SV=2	0	31.404	58	8	43	8	150	16.4	10.08	74.96	8	0	0.764	0.140712	0.258094	2.02752e+06	2.65232e+06	13.48	24.72	High	High	High	High	High	High	1						Q9Y5T4	0.764
6.54082e+17	FALSE	High	IsMasterProtein	Q12905	Interleukin enhancer-binding factor 2 OS=Homo sapiens OX=9606 GN=ILF2 PE=1 SV=2	0	70.67	48	12	74	12	390	43	5.26	169.58	12	0	2.005	0.0054098	0.0659901	5.29723e+06	2.64253e+06	9.39	15.26	High	High	High	High	High	High	1						Q12905	2.005
-4.24874e+18	FALSE	High	IsMasterProtein	P62304	Small nuclear ribonucleoprotein E OS=Homo sapiens OX=9606 GN=SNRPE PE=1 SV=1	0	8.016	25	2	13	2	92	10.8	9.44	19.52	2	0	0.822	0.443472	0.564546	2.16914e+06	2.64003e+06	31.79	14.26	High	High	High	High	High	High	1						P62304	0.822
-7.55692e+18	FALSE	High	IsMasterProtein	O15347	High mobility group protein B3 OS=Homo sapiens OX=9606 GN=HMGB3 PE=1 SV=4	0	11.571	14	2	25	2	200	23	8.37	53.98	2	0	0.648	0.0395755	0.135201	1.706e+06	2.6328e+06	16.71	10.3	High	High	High	High	High	High	1						O15347	0.648
-7.30935e+18	FALSE	High	IsMasterProtein	P26583	High mobility group protein B2 OS=Homo sapiens OX=9606 GN=HMGB2 PE=1 SV=2	0	18.664	18	3	25	3	209	24	7.81	50.49	3	0	0.583	0.0125492	0.0863688	1.53077e+06	2.62434e+06	10.76	13.89	High	Peak Found	High	High	High	High	1						P26583	0.583
5.96479e+18	FALSE	High	IsMasterProtein	P56537	Eukaryotic translation initiation factor 6 OS=Homo sapiens OX=9606 GN=EIF6 PE=1 SV=1	0	37.337	31	5	64	5	245	26.6	4.68	174.72	5	0	1.9	0.0727304	0.178411	4.95621e+06	2.60873e+06	30.39	9.66	High	High	High	High	High	High	1						P56537	1.9
-3.01147e+18	FALSE	High	IsMasterProtein	Q9Y696	Chloride intracellular channel protein 4 OS=Homo sapiens OX=9606 GN=CLIC4 PE=1 SV=4	0	25.691	41	7	32	7	253	28.8	5.59	64.03	7	0	1.362	0.00578168	0.067095	3.54561e+06	2.60375e+06	6.68	3.95	High	High	High	High	High	High	1						Q9Y696	1.362
-5.45932e+18	FALSE	High	IsMasterProtein	Q04637	Eukaryotic translation initiation factor 4 gamma 1 OS=Homo sapiens OX=9606 GN=EIF4G1 PE=1 SV=4	0	66.394	15	18	48	18	1599	175.4	5.33	88.18	18	0	1.757	0.00741283	0.0735417	4.56993e+06	2.60102e+06	17.86	13.17	High	High	High	High	Peak Found	High	1						Q04637	1.757
-1.86054e+18	FALSE	High	IsMasterProtein	Q02413	Desmoglein-1 OS=Homo sapiens OX=9606 GN=DSG1 PE=1 SV=2	0	58.747	18	13	47	13	1049	113.7	5.03	84.03	13	0	0.261	0.116414	0.229722	673569	2.58338e+06	82.77	103.5	High	High	High	High	High	High	1						Q02413	0.261
6.83608e+18	FALSE	High	IsMasterProtein	Q15008	26S proteasome non-ATPase regulatory subunit 6 OS=Homo sapiens OX=9606 GN=PSMD6 PE=1 SV=1	0	37.219	31	11	51	11	389	45.5	5.62	77.28	11	0	2.287	0.0629327	0.166854	5.89796e+06	2.57883e+06	32.23	24.79	High	High	High	High	High	High	1						Q15008	2.287
2.21401e+18	FALSE	High	IsMasterProtein	P12956	X-ray repair cross-complementing protein 6 OS=Homo sapiens OX=9606 GN=XRCC6 PE=1 SV=2	0	108.356	43	20	84	20	609	69.8	6.64	191.64	20	0	2.902	0.00913954	0.0789491	7.45303e+06	2.5682e+06	40.26	22.48	High	High	High	High	Peak Found	High	1						P12956	2.902
9.13994e+18	FALSE	High	IsMasterProtein	P30084	Enoyl-CoA hydratase, mitochondrial OS=Homo sapiens OX=9606 GN=ECHS1 PE=1 SV=4	0	31.14	19	5	38	5	290	31.4	8.07	76.57	5	0	1.111	0.907071	0.931168	2.85263e+06	2.56677e+06	13.32	23.29	High	High	High	High	High	High	1						P30084	1.111
4.94341e+18	FALSE	High	IsMasterProtein	Q02790	Peptidyl-prolyl cis-trans isomerase FKBP4 OS=Homo sapiens OX=9606 GN=FKBP4 PE=1 SV=3	0	61.823	39	12	59	12	459	51.8	5.43	123.63	12	0	1.947	0.00354818	0.0566288	4.96067e+06	2.5479e+06	12.01	5.47	High	High	High	High	High	High	1						Q02790	1.947
4.30604e+18	FALSE	High	IsMasterProtein	Q08752	Peptidyl-prolyl cis-trans isomerase D OS=Homo sapiens OX=9606 GN=PPID PE=1 SV=3	0	25.457	22	8	57	8	370	40.7	7.21	71.62	8	0	1.103	0.0844636	0.194032	2.80428e+06	2.54128e+06	9.33	10.04	High	High	High	High	High	High	1						Q08752	1.103
2.17063e+18	FALSE	High	IsMasterProtein	O75396	Vesicle-trafficking protein SEC22b OS=Homo sapiens OX=9606 GN=SEC22B PE=1 SV=4	0	32.299	30	7	72	7	215	24.6	6.92	146.48	7	0	1.337	0.116133	0.229722	3.38336e+06	2.52986e+06	16.48	14.65	High	High	High	High	High	High	1						O75396	1.337
-5.96569e+18	FALSE	High	IsMasterProtein	Q7L2H7	Eukaryotic translation initiation factor 3 subunit M OS=Homo sapiens OX=9606 GN=EIF3M PE=1 SV=1	0	46.629	27	7	31	7	374	42.5	5.63	80.94	7	0	1.396	0.127561	0.242486	3.52542e+06	2.52482e+06	36.46	37.12	High	High	High	High	High	High	1						Q7L2H7	1.396
-1.54777e+17	FALSE	High	IsMasterProtein	P20810	Calpastatin OS=Homo sapiens OX=9606 GN=CAST PE=1 SV=4	0	52.994	30	12	62	12	708	76.5	5.07	101.72	12	0	1.067	0.793665	0.861127	2.68728e+06	2.51828e+06	17.22	4.69	High	High	High	High	High	High	1						P20810	1.067
-8.01291e+18	FALSE	High	IsMasterProtein	Q99832	T-complex protein 1 subunit eta OS=Homo sapiens OX=9606 GN=CCT7 PE=1 SV=2	0	68.149	29	11	96	11	543	59.3	7.65	193.23	11	0	3.107	0.00480577	0.0633509	7.81835e+06	2.51596e+06	14.08	2.24	High	High	High	High	High	High	1						Q99832	3.107
-8.13394e+18	FALSE	High	IsMasterProtein	P28074	Proteasome subunit beta type-5 OS=Homo sapiens OX=9606 GN=PSMB5 PE=1 SV=3	0	53.113	36	9	73	9	263	28.5	6.92	146.36	9	0	2.152	0.012154	0.0863688	5.40402e+06	2.51067e+06	13.4	1.57	High	High	High	High	High	High	1						P28074	2.152
5.51882e+17	FALSE	High	IsMasterProtein	Q13573	SNW domain-containing protein 1 OS=Homo sapiens OX=9606 GN=SNW1 PE=1 SV=1	0	40.685	23	10	58	10	536	61.5	9.52	81.29	10	0	0.882	0.27972	0.407816	2.21064e+06	2.50636e+06	0.93	16.18	High	High	High	High	High	High	1						Q13573	0.882
-2.80464e+17	FALSE	High	IsMasterProtein	Q8WY22	BRI3-binding protein OS=Homo sapiens OX=9606 GN=BRI3BP PE=1 SV=1	0	24.248	17	3	26	3	251	27.8	9.44	54.16	3	0	1.142	0.834369	0.890123	2.86137e+06	2.50617e+06	20.69	19.54	High	High	High	High	High	High	1						Q8WY22	1.142
5.95067e+18	FALSE	High	IsMasterProtein	Q01082	Spectrin beta chain, non-erythrocytic 1 OS=Homo sapiens OX=9606 GN=SPTBN1 PE=1 SV=2	0	84.056	12	24	47	24	2364	274.4	5.57	87.98	24	0	6.851	0.101033	0.211121	1.71074e+07	2.49696e+06	70.66	42.22	High	High	High	High	High	High	1						Q01082	6.851
2.71662e+18	FALSE	High	IsMasterProtein	O75367	Core histone macro-H2A.1 OS=Homo sapiens OX=9606 GN=H2AFY PE=1 SV=4	0	42.648	33	9	69	9	372	39.6	9.79	129.95	9	0	0.891	0.234101	0.362061	2.22235e+06	2.49442e+06	1.29	12.55	High	High	High	High	High	High	1						O75367	0.891
-4.63e+18	FALSE	High	IsMasterProtein	P34897	Serine hydroxymethyltransferase, mitochondrial OS=Homo sapiens OX=9606 GN=SHMT2 PE=1 SV=3	0	38.88	22	10	61	10	504	56	8.53	65.42	10	0	1.973	0.00480403	0.0633509	4.91651e+06	2.49217e+06	17.01	13.89	High	High	High	High	High	High	1						P34897	1.973
4.44599e+18	FALSE	High	IsMasterProtein	P54577	Tyrosine--tRNA ligase, cytoplasmic OS=Homo sapiens OX=9606 GN=YARS PE=1 SV=4	0	61.412	35	16	83	16	528	59.1	7.05	161.53	16	0	1.656	0.0287912	0.11488	4.1163e+06	2.48642e+06	22.53	10.8	High	High	High	High	High	High	1						P54577	1.656
7.22464e+18	FALSE	High	IsMasterProtein	O00303	Eukaryotic translation initiation factor 3 subunit F OS=Homo sapiens OX=9606 GN=EIF3F PE=1 SV=1	0	36.289	28	7	49	7	357	37.5	5.45	113.89	7	0	1.797	0.0765381	0.183874	4.45304e+06	2.47753e+06	26.57	26.55	High	High	High	High	High	High	1						O00303	1.797
-5.122e+18	FALSE	High	IsMasterProtein	Q9Y6E2	Basic leucine zipper and W2 domain-containing protein 2 OS=Homo sapiens OX=9606 GN=BZW2 PE=1 SV=1	0	37.681	22	10	61	8	419	48.1	6.68	109.96	10	0	1.027	0.94188	0.95755	2.54191e+06	2.47546e+06	12.85	9.61	High	High	High	High	High	High	1						Q9Y6E2	1.027
3.45368e+18	FALSE	High	IsMasterProtein	Q8WUM4	Programmed cell death 6-interacting protein OS=Homo sapiens OX=9606 GN=PDCD6IP PE=1 SV=1	0	63.057	23	16	65	16	868	96	6.52	103.94	16	0	2.294	0.0103143	0.0811483	5.66046e+06	2.46714e+06	16.66	23.1	High	High	High	High	High	High	1						Q8WUM4	2.294
-5.82022e+18	FALSE	High	IsMasterProtein	P61081	NEDD8-conjugating enzyme Ubc12 OS=Homo sapiens OX=9606 GN=UBE2M PE=1 SV=1	0	14.731	27	5	42	5	183	20.9	7.69	60.22	5	0	1.282	0.107179	0.219364	3.16106e+06	2.46612e+06	14.62	17.17	High	High	High	High	High	High	1						P61081	1.282
1.03961e+18	FALSE	High	IsMasterProtein	Q5BJF2	Sigma intracellular receptor 2 OS=Homo sapiens OX=9606 GN=TMEM97 PE=1 SV=1	0	10.569	19	3	15	3	176	20.8	9.38	28.09	3	0	1.417	0.32517	0.452961	3.46445e+06	2.44446e+06	22.15	15.4	High	High	High	High	High	High	1						Q5BJF2	1.417
-3.15778e+18	FALSE	High	IsMasterProtein	Q9UKD2	mRNA turnover protein 4 homolog OS=Homo sapiens OX=9606 GN=MRTO4 PE=1 SV=2	0	23.248	34	8	33	8	239	27.5	8.29	67.01	8	0	0.926	0.959173	0.970527	2.26131e+06	2.44086e+06	32.48	16.3	High	High	High	High	High	High	1						Q9UKD2	0.926
6.37023e+18	FALSE	High	IsMasterProtein	Q9UHX1	Poly(U)-binding-splicing factor PUF60 OS=Homo sapiens OX=9606 GN=PUF60 PE=1 SV=1	0	44.805	27	11	47	11	559	59.8	5.29	78.47	11	0	1.579	0.0148178	0.0905269	3.82746e+06	2.42369e+06	16.14	14.84	High	High	High	High	High	High	1						Q9UHX1	1.579
-5.6581e+18	FALSE	High	IsMasterProtein	P49770	Translation initiation factor eIF-2B subunit beta OS=Homo sapiens OX=9606 GN=EIF2B2 PE=1 SV=3	0	33.727	27	8	39	8	351	39	6.16	58.88	8	0	1.405	0.0433693	0.141421	3.40464e+06	2.4229e+06	13.83	15.12	High	High	High	High	High	High	1						P49770	1.405
-6.62026e+18	FALSE	High	IsMasterProtein	Q15629	Translocating chain-associated membrane protein 1 OS=Homo sapiens OX=9606 GN=TRAM1 PE=1 SV=3	0	32.038	10	4	48	4	374	43	9.63	120.55	4	0	0.899	0.291813	0.420217	2.16628e+06	2.41026e+06	1.57	12.93	High	High	High	High	High	High	1						Q15629	0.899
4.76402e+18	FALSE	High	IsMasterProtein	P61586	Transforming protein RhoA OS=Homo sapiens OX=9606 GN=RHOA PE=1 SV=1	0	26.577	26	4	24	4	193	21.8	6.1	41.01	4	0	1.474	0.540016	0.653814	3.51585e+06	2.38446e+06	25.45	53.13	High	High	High	High	High	High	1						P61586	1.474
-1.78759e+18	FALSE	High	IsMasterProtein	P61224	Ras-related protein Rap-1b OS=Homo sapiens OX=9606 GN=RAP1B PE=1 SV=1	0	23.67	38	6	40	6	184	20.8	5.78	75.06	6	0	2.181	0.0447952	0.142941	5.19597e+06	2.38263e+06	24.07	7.48	High	High	High	High	High	High	1						P61224	2.181
3.4972e+18	FALSE	High	IsMasterProtein	Q15070	Mitochondrial inner membrane protein OXA1L OS=Homo sapiens OX=9606 GN=OXA1L PE=1 SV=3	0	30.235	17	7	28	7	435	48.5	9.45	42.48	7	0	1.187	0.0103363	0.0811483	2.80953e+06	2.36596e+06	2.75	4.57	High	High	High	High	High	High	1						Q15070	1.187
-6.98073e+18	FALSE	High	IsMasterProtein	P24941	Cyclin-dependent kinase 2 OS=Homo sapiens OX=9606 GN=CDK2 PE=1 SV=2	0	41.86	45	11	66	9	298	33.9	8.68	127.42	11	0	1.585	0.0496754	0.149079	3.74938e+06	2.36557e+06	4.01	21.06	High	High	High	High	High	High	1						P24941	1.585
8.24479e+18	FALSE	High	IsMasterProtein	O43447	Peptidyl-prolyl cis-trans isomerase H OS=Homo sapiens OX=9606 GN=PPIH PE=1 SV=1	0	15.213	31	4	25	4	177	19.2	8.07	38.82	4	0	1.219	0.381148	0.509612	2.87537e+06	2.35841e+06	21.28	21.5	High	High	High	High	High	High	1						O43447	1.219
-8.77235e+17	FALSE	High	IsMasterProtein	Q15366	Poly(rC)-binding protein 2 OS=Homo sapiens OX=9606 GN=PCBP2 PE=1 SV=1	0	41.739	25	7	110	3	365	38.6	6.79	120.37	7	0	1.743	0.0195847	0.0990115	4.10776e+06	2.3572e+06	20.9	9.01	High	High	High	High	High	High	1						Q15366	1.743
-2.76683e+18	FALSE	High	IsMasterProtein	O75190	DnaJ homolog subfamily B member 6 OS=Homo sapiens OX=9606 GN=DNAJB6 PE=1 SV=2	0	27.738	24	5	49	5	326	36.1	9.16	121.95	5	0	1.261	0.105929	0.217645	2.96343e+06	2.34972e+06	6.65	18.57	High	High	High	High	High	High	1						O75190	1.261
4.19831e+18	FALSE	High	IsMasterProtein	Q9Y3F4	Serine-threonine kinase receptor-associated protein OS=Homo sapiens OX=9606 GN=STRAP PE=1 SV=1	0	61.191	49	13	57	13	350	38.4	5.12	102.55	13	0	2.041	0.049403	0.148952	4.76273e+06	2.33319e+06	33.28	12.33	High	High	High	High	High	High	1						Q9Y3F4	2.041
6.85375e+18	FALSE	High	IsMasterProtein	P00846	ATP synthase subunit a OS=Homo sapiens OX=9606 GN=MT-ATP6 PE=1 SV=1	0.002	3.224	4	1	9	1	226	24.8	10.1	16.83	1	0	1.125	0.00593781	0.0683259	2.62415e+06	2.33194e+06	2.62	2.02	High	High	High	High	High	High	1						P00846	1.125
-3.0099e+18	FALSE	High	IsMasterProtein	B5ME19	Eukaryotic translation initiation factor 3 subunit C-like protein OS=Homo sapiens OX=9606 GN=EIF3CL PE=3 SV=1	0	48.053	15	13	57	13	914	105.4	5.64	106.36	13	0	3.211	0.00188481	0.0506385	7.47389e+06	2.3279e+06	16.59	19.29	High	High	High	High	High	High	1						B5ME19	3.211
-8.71662e+18	FALSE	High	IsMasterProtein	P27695	DNA-(apurinic or apyrimidinic site) lyase OS=Homo sapiens OX=9606 GN=APEX1 PE=1 SV=2	0	56.179	34	9	61	9	318	35.5	8.12	141.24	9	0	1.399	0.0426404	0.140106	3.25024e+06	2.32369e+06	27.6	14.66	High	High	High	High	High	High	1						P27695	1.399
-9.09718e+18	FALSE	High	IsMasterProtein	Q15434	RNA-binding motif, single-stranded-interacting protein 2 OS=Homo sapiens OX=9606 GN=RBMS2 PE=1 SV=1	0	22.379	18	4	24	3	407	43.9	9.07	46.73	4	2	0.847	0.0883751	0.19846	1.95485e+06	2.30737e+06	6.08	14.72	High	High	High	High	High	High	1						Q15434	0.847
6.54668e+18	FALSE	High	IsMasterProtein	P12268	Inosine-5'-monophosphate dehydrogenase 2 OS=Homo sapiens OX=9606 GN=IMPDH2 PE=1 SV=2	0	62.638	26	10	71	10	514	55.8	6.9	169.72	10	0	3.88	0.0126185	0.0863688	8.92925e+06	2.30146e+06	33.84	9.14	High	High	High	High	High	High	1						P12268	3.88
5.04673e+18	FALSE	High	IsMasterProtein	Q9UNL2	Translocon-associated protein subunit gamma OS=Homo sapiens OX=9606 GN=SSR3 PE=1 SV=1	0	10.297	8	1	21	1	185	21.1	9.61	56.63	1	0	1.428	0.353394	0.482772	3281017	2.29764e+06	34.9	24.39	High	High	High	High	High	High	1						Q9UNL2	1.428
2.86757e+18	FALSE	High	IsMasterProtein	P12081	Histidine--tRNA ligase, cytoplasmic OS=Homo sapiens OX=9606 GN=HARS PE=1 SV=2	0	42.543	32	12	39	12	509	57.4	5.88	67.39	12	0	1.681	0.0190215	0.0984582	3.84734e+06	2.28928e+06	19.74	16.76	High	High	High	High	High	High	1						P12081	1.681
-5.67199e+17	FALSE	High	IsMasterProtein	P06702	Protein S100-A9 OS=Homo sapiens OX=9606 GN=S100A9 PE=1 SV=1	0	21.45	32	3	23	3	114	13.2	6.13	46.79	3	0	0.677	0.224433	0.351346	1.54559e+06	2.28284e+06	36.6	92.92	High	High	High	High	High	High	1						P06702	0.677
-5.94501e+18	FALSE	High	IsMasterProtein	P25787	Proteasome subunit alpha type-2 OS=Homo sapiens OX=9606 GN=PSMA2 PE=1 SV=2	0	43.169	37	6	45	6	234	25.9	7.43	113.4	6	0	1.49	0.09936	0.209683	3.39992e+06	2.2813e+06	37.05	11.43	High	High	High	High	High	High	1						P25787	1.49
4.99643e+18	FALSE	High	IsMasterProtein	Q9NZB2	Constitutive coactivator of PPAR-gamma-like protein 1 OS=Homo sapiens OX=9606 GN=FAM120A PE=1 SV=2	0	11.865	4	3	6	3	1118	121.8	8.88	10.43	3	0	1.218	0.0862072	0.195963	2.7724e+06	2.27652e+06	26.87	14.74	High	High	High	Peak Found	Peak Found	High	1						Q9NZB2	1.218
-4.61529e+18	FALSE	High	IsMasterProtein	Q9Y490	Talin-1 OS=Homo sapiens OX=9606 GN=TLN1 PE=1 SV=3	0	105.494	17	29	57	29	2541	269.6	6.07	115.84	29	0	5.847	0.00563331	0.0667898	1.32813e+07	2.27162e+06	11.54	32.18	High	High	High	Peak Found	High	High	1	Phospho [T772]					Q9Y490	5.847
8.75911e+18	FALSE	High	IsMasterProtein	O75844	CAAX prenyl protease 1 homolog OS=Homo sapiens OX=9606 GN=ZMPSTE24 PE=1 SV=2	0	20.075	15	6	29	6	475	54.8	7.49	22.54	6	0	1.656	0.156899	0.278871	3.74571e+06	2.26235e+06	25.88	28.28	High	High	High	High	High	High	1						O75844	1.656
1.65097e+18	FALSE	High	IsMasterProtein	P04818	Thymidylate synthase OS=Homo sapiens OX=9606 GN=TYMS PE=1 SV=3	0	22.439	17	5	23	5	313	35.7	7.01	49.6	5	0	1.22	0.161963	0.284671	2.75811e+06	2.26135e+06	52.47	20.73	High	High	High	High	High	High	1						P04818	1.22
6.45121e+18	FALSE	High	IsMasterProtein	62	Uncharacterized protein OS	0	22.564	20	5	30	5	367	40.5	5.34	64.87	5	0	1.35	0.0345947	0.125439	3.05228e+06	2.26014e+06	13.75	5.75	High	High	High	High	High	High	1						62	1.35
6.21316e+17	FALSE	High	IsMasterProtein	Q6EEV6	Small ubiquitin-related modifier 4 OS=Homo sapiens OX=9606 GN=SUMO4 PE=1 SV=2	0	10.286	23	2	19	2	95	10.7	7.18	44.97	2	0	1.722	0.0506313	0.150372	3.89013e+06	2.25938e+06	22.49	6.92	High	High	High	High	High	High	1						Q6EEV6	1.722
4.69822e+17	FALSE	High	IsMasterProtein	Q8NEJ9	Neuroguidin OS=Homo sapiens OX=9606 GN=NGDN PE=1 SV=1	0	26.912	22	6	48	6	315	35.9	9.57	96.45	6	0	1.246	0.34929	0.478556	2.80502e+06	2.25162e+06	2.07	21.39	High	High	High	High	High	High	1						Q8NEJ9	1.246
1.62686e+18	FALSE	High	IsMasterProtein	P12429	Annexin A3 OS=Homo sapiens OX=9606 GN=ANXA3 PE=1 SV=3	0	32.186	30	8	44	8	323	36.4	5.92	82.15	8	0	1.131	0.193225	0.320075	2.52312e+06	2.23052e+06	4.74	22.95	High	High	High	High	High	High	1						P12429	1.131
8.32143e+18	FALSE	High	IsMasterProtein	P07339	Cathepsin D OS=Homo sapiens OX=9606 GN=CTSD PE=1 SV=1	0	27.79	19	7	40	7	412	44.5	6.54	63.69	7	0	1.167	0.412161	0.534577	2.60346e+06	2.23029e+06	44.09	23.58	High	High	High	High	High	High	1						P07339	1.167
-5.79773e+18	FALSE	High	IsMasterProtein	Q15050	Ribosome biogenesis regulatory protein homolog OS=Homo sapiens OX=9606 GN=RRS1 PE=1 SV=2	0	19.708	24	7	21	7	365	41.2	10.7	36.93	7	0	1.011	0.603195	0.701697	2.25519e+06	2.23015e+06	11.25	3.89	High	High	High	High	High	High	1						Q15050	1.011
6.28992e+18	FALSE	High	IsMasterProtein	Q9BWF3	RNA-binding protein 4 OS=Homo sapiens OX=9606 GN=RBM4 PE=1 SV=1	0	34.208	29	9	52	9	364	40.3	7.08	90.2	9	0	0.929	0.783234	0.855733	2.06541e+06	2.22325e+06	20.09	7.43	High	High	High	High	High	High	1						Q9BWF3	0.929
-7.48034e+18	FALSE	High	IsMasterProtein	Q99459	Cell division cycle 5-like protein OS=Homo sapiens OX=9606 GN=CDC5L PE=1 SV=2	0	54.669	24	14	47	14	802	92.2	8.18	100.54	14	0	1.17	0.282468	0.410532	2.59802e+06	2.22076e+06	30.87	3.9	High	High	High	High	High	High	1						Q99459	1.17
-4.76306e+17	FALSE	High	IsMasterProtein	Q15102	Platelet-activating factor acetylhydrolase IB subunit gamma OS=Homo sapiens OX=9606 GN=PAFAH1B3 PE=1 SV=1	0	20.315	36	5	30	5	231	25.7	6.84	49.07	5	0	1.267	0.548031	0.660154	2.79767e+06	2.20821e+06	13.19	30.72	High	High	High	High	High	High	1						Q15102	1.267
-1.02389e+18	FALSE	High	IsMasterProtein	O94760	N(G),N(G)-dimethylarginine dimethylaminohydrolase 1 OS=Homo sapiens OX=9606 GN=DDAH1 PE=1 SV=3	0	40.949	29	7	54	7	285	31.1	5.81	87.38	7	0	1.653	0.00576607	0.067095	3.64658e+06	2.20654e+06	12.92	7.8	High	High	High	High	High	High	1						O94760	1.653
-1.55888e+18	FALSE	High	IsMasterProtein	Q7KZN9	Cytochrome c oxidase assembly protein COX15 homolog OS=Homo sapiens OX=9606 GN=COX15 PE=1 SV=1	0	24.286	21	7	33	7	410	46	9.82	45.05	7	0	1.097	0.842217	0.895198	2.41683e+06	2.20332e+06	18.06	20.74	High	High	High	High	High	High	1						Q7KZN9	1.097
2.19236e+18	FALSE	High	IsMasterProtein	O95433	Activator of 90 kDa heat shock protein ATPase homolog 1 OS=Homo sapiens OX=9606 GN=AHSA1 PE=1 SV=1	0	41.784	34	10	57	10	338	38.3	5.53	112.17	10	0	1.875	0.0272863	0.112669	4.11941e+06	2.19698e+06	20.49	12.52	High	High	High	High	High	High	1						O95433	1.875
1.85281e+18	FALSE	High	IsMasterProtein	P28070	Proteasome subunit beta type-4 OS=Homo sapiens OX=9606 GN=PSMB4 PE=1 SV=4	0	38.294	36	6	57	6	264	29.2	5.97	116.14	6	0	1.687	0.0779142	0.185482	3.69959e+06	2.19351e+06	9.09	33.42	High	High	High	High	High	High	1						P28070	1.687
5.13616e+18	FALSE	High	IsMasterProtein	P38919	Eukaryotic initiation factor 4A-III OS=Homo sapiens OX=9606 GN=EIF4A3 PE=1 SV=4	0	58.469	33	13	93	11	411	46.8	6.73	166.87	13	0	2.786	0.0016956	0.049826	6.09912e+06	2.1894e+06	13.41	17.74	High	High	High	High	High	High	1						P38919	2.786
-6.71678e+18	FALSE	High	IsMasterProtein	Q9NX58	Cell growth-regulating nucleolar protein OS=Homo sapiens OX=9606 GN=LYAR PE=1 SV=2	0	47.562	33	10	47	10	379	43.6	9.54	82.58	10	0	0.962	0.822675	0.88175	2.10533e+06	2.18898e+06	17.63	10.37	High	High	High	High	High	High	1						Q9NX58	0.962
1.37353e+18	FALSE	High	IsMasterProtein	O14653	Golgi SNAP receptor complex member 2 OS=Homo sapiens OX=9606 GN=GOSR2 PE=1 SV=2	0	12.57	18	3	11	3	212	24.8	8.06	10.69	3	0	2.359	0.0406916	0.136562	5.16016e+06	2.18702e+06	33.48	13.13	High	High	High	High	Peak Found	High	1						O14653	2.359
-1.16244e+18	FALSE	High	IsMasterProtein	Q99442	Translocation protein SEC62 OS=Homo sapiens OX=9606 GN=SEC62 PE=1 SV=1	0	7.987	7	3	22	3	399	45.8	7.12	25.58	3	0	0.551	0.0896409	0.199273	1.20398e+06	2.18502e+06	23.9	23.95	High	High	High	High	High	High	1						Q99442	0.551
1.311e+18	FALSE	High	IsMasterProtein	Q9Y3A5	Ribosome maturation protein SBDS OS=Homo sapiens OX=9606 GN=SBDS PE=1 SV=4	0	21.723	28	7	46	7	250	28.7	8.75	70.98	7	0	1.185	0.818995	0.879454	2.58482e+06	2.18048e+06	16.12	30.89	High	High	High	High	High	High	1						Q9Y3A5	1.185
-1.99396e+17	FALSE	High	IsMasterProtein	P25788	Proteasome subunit alpha type-3 OS=Homo sapiens OX=9606 GN=PSMA3 PE=1 SV=2	0	20.156	23	6	40	6	255	28.4	5.33	52.75	6	0	1.738	0.00269124	0.0553476	3.787e+06	2.17907e+06	5.43	9.53	High	High	High	High	High	High	1						P25788	1.738
4.78446e+18	FALSE	High	IsMasterProtein	Q96KP4	Cytosolic non-specific dipeptidase OS=Homo sapiens OX=9606 GN=CNDP2 PE=1 SV=2	0	35.287	21	7	36	7	475	52.8	5.97	79.3	7	0	1.087	0.0977631	0.208265	2.36875e+06	2.1782e+06	4.15	2.27	High	High	High	High	High	High	1						Q96KP4	1.087
4.89299e+18	FALSE	High	IsMasterProtein	Q9UL46	Proteasome activator complex subunit 2 OS=Homo sapiens OX=9606 GN=PSME2 PE=1 SV=4	0	28.542	34	6	55	6	239	27.4	5.73	110.5	6	0	1.337	0.122045	0.235492	2.90807e+06	2.1744e+06	16.84	20.62	High	High	High	High	High	High	1						Q9UL46	1.337
-7.9561e+17	FALSE	High	IsMasterProtein	P15311	Ezrin OS=Homo sapiens OX=9606 GN=EZR PE=1 SV=4	0	65.582	26	16	100	10	586	69.4	6.27	176.97	16	1	1.93	0.235964	0.363547	4.19044e+06	2.17175e+06	29.93	62.19	High	High	High	High	High	High	1						P15311	1.93
2.01519e+18	FALSE	High	IsMasterProtein	P53396	ATP-citrate synthase OS=Homo sapiens OX=9606 GN=ACLY PE=1 SV=3	0	85.443	27	24	68	24	1101	120.8	7.33	102.51	24	0	4.633	0.028252	0.114177	1.00178e+07	2.16224e+06	43.58	22.54	High	High	High	High	High	High	1						P53396	4.633
-2.61364e+18	FALSE	High	IsMasterProtein	P04844	Dolichyl-diphosphooligosaccharide--protein glycosyltransferase subunit 2 OS=Homo sapiens OX=9606 GN=RPN2 PE=1 SV=3	0	78.953	33	12	54	12	631	69.2	5.69	147.19	12	0	2.475	0.0266927	0.112054	5.35108e+06	2.16184e+06	33.42	11.83	High	High	High	High	High	High	1						P04844	2.475
-3.0982e+18	FALSE	High	IsMasterProtein	P23919	Thymidylate kinase OS=Homo sapiens OX=9606 GN=DTYMK PE=1 SV=4	0	27.454	40	8	38	8	212	23.8	8.27	69.13	8	0	1.536	0.0846289	0.194096	3.31814e+06	2.16054e+06	4.47	22.58	High	High	High	High	High	High	1						P23919	1.536
5.28593e+18	FALSE	High	IsMasterProtein	Q9H6T3	RNA polymerase II-associated protein 3 OS=Homo sapiens OX=9606 GN=RPAP3 PE=1 SV=2	0	33.03	18	10	42	10	665	75.7	6.84	86.66	10	0	1.111	0.839447	0.892942	2.37262e+06	2.13551e+06	32.22	17.79	High	High	High	High	High	High	1						Q9H6T3	1.111
-6.75521e+18	FALSE	High	IsMasterProtein	P53367	Arfaptin-1 OS=Homo sapiens OX=9606 GN=ARFIP1 PE=1 SV=2	0	38.725	36	10	38	10	373	41.7	6.7	79.28	10	0	1.018	0.525088	0.641522	2.17006e+06	2.13074e+06	15.9	9.75	High	High	High	High	High	High	1						P53367	1.018
-8.65902e+18	FALSE	High	IsMasterProtein	P30479	HLA class I histocompatibility antigen, B-41 alpha chain OS=Homo sapiens OX=9606 GN=HLA-B PE=1 SV=1	0	31.229	29	8	42	6	362	40.5	6.54	69.77	8	2	1.19	0.0445172	0.14287	2.53184e+06	2.12814e+06	10.72	6.23	High	High	High	High	High	High	1						P30479	1.19
-7.18643e+18	FALSE	High	IsMasterProtein	Q04837	Single-stranded DNA-binding protein, mitochondrial OS=Homo sapiens OX=9606 GN=SSBP1 PE=1 SV=1	0	25.855	44	5	40	5	148	17.2	9.6	100.7	5	0	1.37	0.0688522	0.174356	2.90705e+06	2.12154e+06	18.18	21.83	High	High	High	High	High	High	1						Q04837	1.37
7.31294e+18	FALSE	High	IsMasterProtein	P31350	Ribonucleoside-diphosphate reductase subunit M2 OS=Homo sapiens OX=9606 GN=RRM2 PE=1 SV=1	0	48.096	32	10	66	8	389	44.8	5.38	132.54	10	2	1.808	0.0182372	0.0970702	3.77944e+06	2.09021e+06	21.49	21.86	High	High	High	High	High	High	1						P31350	1.808
2.95694e+18	FALSE	High	IsMasterProtein	O75718	Cartilage-associated protein OS=Homo sapiens OX=9606 GN=CRTAP PE=1 SV=1	0	13.997	11	5	38	5	401	46.5	5.73	46.86	5	0	1.349	0.224908	0.351681	2.81021e+06	2.08363e+06	11.85	41.57	High	High	High	High	Peak Found	High	1						O75718	1.349
-8.255e+18	FALSE	High	IsMasterProtein	Q9HAV0	Guanine nucleotide-binding protein subunit beta-4 OS=Homo sapiens OX=9606 GN=GNB4 PE=1 SV=3	0	11.333	9	3	13	3	340	37.5	6	19.3	3	0	1.467	0.0995901	0.209683	3.04874e+06	2.07834e+06	2.16	21.57	High	High	High	High	High	High	1						Q9HAV0	1.467
-1.88233e+18	FALSE	High	IsMasterProtein	Q9BUJ2	Heterogeneous nuclear ribonucleoprotein U-like protein 1 OS=Homo sapiens OX=9606 GN=HNRNPUL1 PE=1 SV=2	0	30.762	12	8	46	8	856	95.7	6.92	73.94	8	0	1.051	0.363828	0.490611	2.18383e+06	2.07723e+06	1.89	15.67	High	High	High	High	High	High	1						Q9BUJ2	1.051
-1.03952e+18	FALSE	High	IsMasterProtein	P42704	Leucine-rich PPR motif-containing protein, mitochondrial OS=Homo sapiens OX=9606 GN=LRPPRC PE=1 SV=3	0	129.154	30	32	81	32	1394	157.8	6.13	175.77	32	0	4.684	0.00504213	0.0653958	9.71778e+06	2.0745e+06	29.71	15.5	High	High	High	High	Peak Found	High	1						P42704	4.684
-2.56091e+17	FALSE	High	IsMasterProtein	Q32MZ4	Leucine-rich repeat flightless-interacting protein 1 OS=Homo sapiens OX=9606 GN=LRRFIP1 PE=1 SV=2	0	37.636	15	10	39	10	808	89.2	4.65	62.28	10	0	0.708	0.112407	0.224784	1.46842e+06	2.07276e+06	16.78	16.65	High	High	High	High	High	High	1						Q32MZ4	0.708
-3.27475e+17	FALSE	High	IsMasterProtein	Q9BWD1	Acetyl-CoA acetyltransferase, cytosolic OS=Homo sapiens OX=9606 GN=ACAT2 PE=1 SV=2	0	25.035	25	7	26	7	397	41.3	6.92	43.02	7	0	1.352	0.539916	0.653814	2.79434e+06	2.06614e+06	30.69	12.29	High	High	High	High	High	High	1						Q9BWD1	1.352
-3.81301e+18	FALSE	High	IsMasterProtein	P21291	Cysteine and glycine-rich protein 1 OS=Homo sapiens OX=9606 GN=CSRP1 PE=1 SV=3	0	16.269	30	4	29	4	193	20.6	8.57	48	4	0	0.763	0.270743	0.399042	1.57313e+06	2.0628e+06	3.72	22	High	High	High	High	High	High	1						P21291	0.763
8.36435e+18	FALSE	High	IsMasterProtein	P04040	Catalase OS=Homo sapiens OX=9606 GN=CAT PE=1 SV=3	0	34.551	21	9	46	9	527	59.7	7.39	89.65	9	0	1.149	0.0621899	0.166292	2.37043e+06	2.0624e+06	10.76	10.27	High	High	High	High	High	High	1						P04040	1.149
5.11065e+18	FALSE	High	IsMasterProtein	O95139	NADH dehydrogenase [ubiquinone] 1 beta subcomplex subunit 6 OS=Homo sapiens OX=9606 GN=NDUFB6 PE=1 SV=3	0	23.222	36	4	33	4	128	15.5	9.63	54.13	4	0	1.338	0.248506	0.377509	2.75825e+06	2.06146e+06	7.06	29.43	High	High	High	High	Peak Found	High	1						O95139	1.338
1.44988e+18	FALSE	High	IsMasterProtein	Q03252	Lamin-B2 OS=Homo sapiens OX=9606 GN=LMNB2 PE=1 SV=4	0	66.338	31	19	95	17	620	69.9	5.59	132.3	19	0	2.471	0.0103557	0.0811483	5.08203e+06	2.05652e+06	23	25.41	High	High	High	High	High	High	1						Q03252	2.471
7.43723e+17	FALSE	High	IsMasterProtein	Q12846	Syntaxin-4 OS=Homo sapiens OX=9606 GN=STX4 PE=1 SV=2	0	17.953	23	6	21	6	297	34.2	6.28	35.45	6	0	4.897	0.00621483	0.0688738	9.99975e+06	2.04202e+06	31.26	8.24	High	High	High	High	High	High	1						Q12846	4.897
-7.68069e+18	FALSE	High	IsMasterProtein	P30085	UMP-CMP kinase OS=Homo sapiens OX=9606 GN=CMPK1 PE=1 SV=3	0	28.32	40	6	33	6	196	22.2	5.57	68.26	6	0	1.044	0.305585	0.433848	2.11471e+06	2.02552e+06	32.59	11.68	High	High	High	High	High	High	1						P30085	1.044
-8.62586e+18	FALSE	High	IsMasterProtein	P48556	26S proteasome non-ATPase regulatory subunit 8 OS=Homo sapiens OX=9606 GN=PSMD8 PE=1 SV=2	0	15.495	21	5	34	5	350	39.6	9.7	17.24	5	0	1.657	0.0909045	0.200816	3.3558e+06	2.02483e+06	26.29	23.37	High	High	High	High	High	High	1						P48556	1.657
6.5459e+18	FALSE	Medium	IsMasterProtein	P29034	Protein S100-A2 OS=Homo sapiens OX=9606 GN=S100A2 PE=1 SV=3	0.011	2.582	9	1	1	1	98	11.1	4.78	1.78	1	0	0.001				2.0182e+06			Not Found	Not Found	Not Found	Not Found	High	Not Found	1						P29034	0.001
4.19141e+18	FALSE	High	IsMasterProtein	O14979	Heterogeneous nuclear ribonucleoprotein D-like OS=Homo sapiens OX=9606 GN=HNRNPDL PE=1 SV=3	0	18.494	13	5	28	5	420	46.4	9.57	58.23	5	0	1.44	0.0673697	0.172459	2.8977e+06	2.01288e+06	20.45	19.48	High	High	High	High	High	High	1						O14979	1.44
3.50297e+17	FALSE	High	IsMasterProtein	Q96CT7	Coiled-coil domain-containing protein 124 OS=Homo sapiens OX=9606 GN=CCDC124 PE=1 SV=1	0	16.732	24	5	15	5	223	25.8	9.54	27.73	5	0	0.668	0.0925258	0.202967	1.337e+06	2.00284e+06	29.05	11.24	High	Peak Found	High	High	High	High	1						Q96CT7	0.668
-6.66762e+18	FALSE	High	IsMasterProtein	Q96MW1	Coiled-coil domain-containing protein 43 OS=Homo sapiens OX=9606 GN=CCDC43 PE=1 SV=2	0	8.386	11	2	11	2	224	25.2	4.92	26.98	2	0	1.297	0.213943	0.341527	2.59626e+06	2.00155e+06	22.58	27.48	High	High	High	High	High	High	1						Q96MW1	1.297
7.21406e+18	FALSE	High	IsMasterProtein	Q9Y3Y2	Chromatin target of PRMT1 protein OS=Homo sapiens OX=9606 GN=CHTOP PE=1 SV=2	0	23.577	20	4	39	4	248	26.4	12.23	65.75	4	0	0.844	0.576364	0.681728	1.68675e+06	1.99765e+06	44.62	27.64	High	High	High	High	High	High	1						Q9Y3Y2	0.844
-3.26633e+18	FALSE	High	IsMasterProtein	O43324	Eukaryotic translation elongation factor 1 epsilon-1 OS=Homo sapiens OX=9606 GN=EEF1E1 PE=1 SV=1	0	24.94	36	5	36	5	174	19.8	8.54	61.3	5	0	1.038	0.970085	0.978914	2.07243e+06	1.99682e+06	18.53	27.37	High	High	High	High	High	High	1						O43324	1.038
5.63477e+18	FALSE	High	IsMasterProtein	Q9HAF1	Chromatin modification-related protein MEAF6 OS=Homo sapiens OX=9606 GN=MEAF6 PE=1 SV=1	0	14.546	23	3	24	3	191	21.6	9.32	31.91	3	0	0.743	0.261585	0.390854	1.47812e+06	1.98945e+06	14.03	17.11	High	High	High	High	High	High	1						Q9HAF1	0.743
3.94567e+18	FALSE	High	IsMasterProtein	Q9P2E9	Ribosome-binding protein 1 OS=Homo sapiens OX=9606 GN=RRBP1 PE=1 SV=5	0	62.671	17	19	63	19	1410	152.4	8.6	107.76	19	0	1.65	0.0787927	0.186942	3.26321e+06	1.97793e+06	13.6	20.02	High	High	High	High	High	High	1						Q9P2E9	1.65
5.70896e+18	FALSE	High	IsMasterProtein	P08574	Cytochrome c1, heme protein, mitochondrial OS=Homo sapiens OX=9606 GN=CYC1 PE=1 SV=3	0	16.975	14	3	24	3	325	35.4	9	58.8	3	0	1.123	0.374465	0.50215	2.21931e+06	1.97588e+06	27.05	59.95	High	High	High	High	High	High	1						P08574	1.123
7.35334e+17	FALSE	High	IsMasterProtein	Q9BYN8	28S ribosomal protein S26, mitochondrial OS=Homo sapiens OX=9606 GN=MRPS26 PE=1 SV=1	0	23.404	32	8	36	8	205	24.2	10.39	57.51	8	0	1.001	0.415902	0.537916	1.97687e+06	1.97556e+06	23.52	42.33	High	High	High	High	High	High	1						Q9BYN8	1.001
-5.79809e+18	FALSE	High	IsMasterProtein	Q86YZ3	Hornerin OS=Homo sapiens OX=9606 GN=HRNR PE=1 SV=2	0	28.438	10	8	28	8	2850	282.2	10.04	34.31	8	0	0.599	0.568004	0.676259	1.18272e+06	1.97352e+06	18.83	42.72	High	High	High	High	High	High	1						Q86YZ3	0.599
8.47377e+18	FALSE	High	IsMasterProtein	Q12907	Vesicular integral-membrane protein VIP36 OS=Homo sapiens OX=9606 GN=LMAN2 PE=1 SV=1	0	27.415	25	8	33	8	356	40.2	6.95	58.16	8	0	1.611	0.0867118	0.196952	3.16409e+06	1.96462e+06	4.52	21.63	High	High	High	High	High	High	1						Q12907	1.611
3.00888e+18	FALSE	High	IsMasterProtein	Q15041	ADP-ribosylation factor-like protein 6-interacting protein 1 OS=Homo sapiens OX=9606 GN=ARL6IP1 PE=1 SV=2	0	8.736	18	2	12	2	203	23.3	9.32	19.18	2	0	1.212	0.442134	0.563352	2.38007e+06	1.96403e+06	25.36	12.38	High	High	High	High	High	High	1						Q15041	1.212
-1.45222e+17	FALSE	High	IsMasterProtein	Q9BYG3	MKI67 FHA domain-interacting nucleolar phosphoprotein OS=Homo sapiens OX=9606 GN=NIFK PE=1 SV=1	0	28.957	26	7	40	7	293	34.2	9.88	64.29	7	0	1.248	0.274704	0.403404	2.44463e+06	1.9581e+06	14.82	2.53	High	High	High	High	High	High	1						Q9BYG3	1.248
-1.89131e+18	FALSE	High	IsMasterProtein	P21980	Protein-glutamine gamma-glutamyltransferase 2 OS=Homo sapiens OX=9606 GN=TGM2 PE=1 SV=2	0	75.097	31	16	51	16	687	77.3	5.22	112.36	16	0	4.241	0.00748672	0.0735417	8.27453e+06	1.95104e+06	39.05	30.83	High	High	High	High	Peak Found	High	1						P21980	4.241
-2.4328e+18	FALSE	Medium	IsMasterProtein	Q9UNW9	RNA-binding protein Nova-2 OS=Homo sapiens OX=9606 GN=NOVA2 PE=1 SV=1	0.04	1.994	2	1	3	1	492	49	8.16	3.5	1	0	0.76	0.372264	0.500074	1.48058e+06	1.9488e+06	24.91	10.06	High	High	Peak Found	Peak Found	Peak Found	High	1						Q9UNW9	0.76
-1.04429e+18	FALSE	Medium	IsMasterProtein	P11532	Dystrophin OS=Homo sapiens OX=9606 GN=DMD PE=1 SV=3	0.026	2.254	0	1	5	1	3685	426.5	5.88	9.25	1	0	1.557	0.00547152	0.0659901	3.03001e+06	1.94608e+06	9.37	6.95	Peak Found	High	Peak Found	Peak Found	High	High	1						P11532	1.557
8.13455e+18	FALSE	High	IsMasterProtein	P30519	Heme oxygenase 2 OS=Homo sapiens OX=9606 GN=HMOX2 PE=1 SV=2	0	53.101	35	7	30	7	316	36	5.41	74.5	7	0	1.056	0.709255	0.791772	2.04448e+06	1.93559e+06	11.35	35.87	High	Peak Found	High	High	High	High	1						P30519	1.056
8.96568e+17	FALSE	High	IsMasterProtein	O94925	Glutaminase kidney isoform, mitochondrial OS=Homo sapiens OX=9606 GN=GLS PE=1 SV=1	0	24.292	12	6	29	6	669	73.4	7.77	69.52	6	0	1.224	0.0714348	0.176615	2.35775e+06	1.9256e+06	12.03	2.22	High	High	High	High	High	High	1						O94925	1.224
-9.02339e+18	FALSE	High	IsMasterProtein	P53597	Succinate--CoA ligase [ADP/GDP-forming] subunit alpha, mitochondrial OS=Homo sapiens OX=9606 GN=SUCLG1 PE=1 SV=4	0	12.934	13	4	21	4	346	36.2	8.79	30.32	4	0	0.734	0.16294	0.285854	1.41336e+06	1.92537e+06	23.75	15.25	High	Peak Found	High	High	High	High	1						P53597	0.734
-7.96868e+18	FALSE	High	IsMasterProtein	O14974	Protein phosphatase 1 regulatory subunit 12A OS=Homo sapiens OX=9606 GN=PPP1R12A PE=1 SV=1	0	51.088	17	13	55	13	1030	115.2	5.4	101.29	13	0	1.388	0.631581	0.72734	2.66609e+06	1.92053e+06	29.47	32.67	High	High	High	High	High	High	1						O14974	1.388
1.04712e+18	FALSE	High	IsMasterProtein	P23588	Eukaryotic translation initiation factor 4B OS=Homo sapiens OX=9606 GN=EIF4B PE=1 SV=2	0	37.543	17	9	32	9	611	69.1	5.73	54.63	9	0	1.833	0.238796	0.366708	3.46345e+06	1.8896e+06	37.18	13.86	High	High	High	High	High	High	1						P23588	1.833
-4.43992e+18	FALSE	High	IsMasterProtein	Q6P4E1	Protein CASC4 OS=Homo sapiens OX=9606 GN=CASC4 PE=1 SV=2	0	17.827	15	6	21	6	436	49.5	5.29	31.77	6	0	0.836	0.203833	0.330466	1.57434e+06	1.88253e+06	3.97	11.74	High	High	High	High	High	High	1						Q6P4E1	0.836
9.03456e+18	FALSE	High	IsMasterProtein	O75223	Gamma-glutamylcyclotransferase OS=Homo sapiens OX=9606 GN=GGCT PE=1 SV=1	0	18.079	28	5	31	5	188	21	5.14	52.92	5	0	1.302	0.360491	0.487743	2.44517e+06	1.8775e+06	20.93	27.5	High	High	High	High	High	High	1						O75223	1.302
-7.04077e+18	FALSE	High	IsMasterProtein	Q96EY1	DnaJ homolog subfamily A member 3, mitochondrial OS=Homo sapiens OX=9606 GN=DNAJA3 PE=1 SV=2	0	17.177	13	5	16	5	480	52.5	9.26	28.32	5	0	0.724	0.0814111	0.190907	1.35829e+06	1.87493e+06	9.95	12.68	High	High	High	High	High	High	1						Q96EY1	0.724
2.16083e+18	FALSE	High	IsMasterProtein	Q13162	Peroxiredoxin-4 OS=Homo sapiens OX=9606 GN=PRDX4 PE=1 SV=1	0	28.617	28	7	47	6	271	30.5	6.29	77.91	7	0	1.454	0.0357795	0.128889	2.7127e+06	1.86603e+06	13.1	1.89	High	High	High	High	High	High	1						Q13162	1.454
8.30454e+18	FALSE	High	IsMasterProtein	Q9NVD7	Alpha-parvin OS=Homo sapiens OX=9606 GN=PARVA PE=1 SV=1	0	29.241	23	7	40	7	372	42.2	5.95	73.83	7	0	1.14	0.624026	0.720285	2.12369e+06	1.86314e+06	24.68	35.04	High	High	High	High	High	High	1						Q9NVD7	1.14
3.85102e+18	FALSE	High	IsMasterProtein	P31939	Bifunctional purine biosynthesis protein PURH OS=Homo sapiens OX=9606 GN=ATIC PE=1 SV=3	0	74.756	44	18	71	18	592	64.6	6.71	134.96	18	0	3.221	0.0148899	0.0905269	5.98683e+06	1.85843e+06	29.74	8.57	High	High	High	High	High	High	1						P31939	3.221
8.86214e+18	FALSE	High	IsMasterProtein	Q9UJZ1	Stomatin-like protein 2, mitochondrial OS=Homo sapiens OX=9606 GN=STOML2 PE=1 SV=1	0	50.98	43	9	55	9	356	38.5	7.39	121.07	9	0	1.67	0.116784	0.22974	3.09688e+06	1.85463e+06	24.73	19.7	High	High	High	High	High	High	1						Q9UJZ1	1.67
2.7249e+17	FALSE	High	IsMasterProtein	Q14696	LRP chaperone MESD OS=Homo sapiens OX=9606 GN=MESD PE=1 SV=2	0	24.259	26	5	33	5	234	26.1	7.78	45.19	5	0	1.211	0.110872	0.222771	2.24048e+06	1.85042e+06	7.88	12.66	High	High	High	High	High	High	1						Q14696	1.211
-4.08438e+16	FALSE	High	IsMasterProtein	Q9Y512	Sorting and assembly machinery component 50 homolog OS=Homo sapiens OX=9606 GN=SAMM50 PE=1 SV=3	0	23.705	16	6	20	6	469	51.9	6.9	37.73	6	0	0.969	0.583191	0.688072	1.78899e+06	1.84716e+06	28.59	5.83	High	High	High	High	Peak Found	High	1						Q9Y512	0.969
-2.60249e+18	FALSE	High	IsMasterProtein	P62330	ADP-ribosylation factor 6 OS=Homo sapiens OX=9606 GN=ARF6 PE=1 SV=2	0	25.849	39	5	17	5	175	20.1	8.95	41.82	5	0	1.146	0.126019	0.24118	2.11569e+06	1.84536e+06	15.52	13.79	High	High	High	High	Peak Found	High	1						P62330	1.146
-1.70716e+18	FALSE	High	IsMasterProtein	P78386	Keratin, type II cuticular Hb5 OS=Homo sapiens OX=9606 GN=KRT85 PE=1 SV=1	0	15.922	9	6	14	3	507	55.8	6.55	26.56	6	2	0.959	0.469323	0.587383	1.76418e+06	1.83926e+06	15.09	57.82	Peak Found	High	High	High	High	High	1						P78386	0.959
3.55943e+18	FALSE	High	IsMasterProtein	P16152	Carbonyl reductase [NADPH] 1 OS=Homo sapiens OX=9606 GN=CBR1 PE=1 SV=3	0	33.738	37	7	30	6	277	30.4	8.32	76.48	7	1	1.166	0.263406	0.392327	2.14046e+06	1.83615e+06	39.68	4.41	High	High	High	High	High	High	1						P16152	1.166
-3.85133e+18	FALSE	High	IsMasterProtein	P16401	Histone H1.5 OS=Homo sapiens OX=9606 GN=HIST1H1B PE=1 SV=3	0	24.885	20	6	129	2	226	22.6	10.92	152.19	6	0	0.015			27955.6	1.83562e+06			Not Found	Not Found	Peak Found	Not Found	High	Not Found	1						P16401	0.015
-4.6536e+18	FALSE	High	IsMasterProtein	Q7Z7H5	Transmembrane emp24 domain-containing protein 4 OS=Homo sapiens OX=9606 GN=TMED4 PE=1 SV=1	0	7.26	8	2	17	2	227	25.9	8.28	48.97	2	0	1.001	0.562591	0.671714	1.81693e+06	1.81552e+06	10.56	25.3	High	High	High	High	High	High	1						Q7Z7H5	1.001
-4.07876e+18	FALSE	High	IsMasterProtein	O95816	BAG family molecular chaperone regulator 2 OS=Homo sapiens OX=9606 GN=BAG2 PE=1 SV=1	0	20.479	27	6	54	6	211	23.8	6.7	75.22	6	0	1.257	0.140065	0.257242	2.28096e+06	1.81446e+06	10.8	11.2	High	High	High	High	High	High	1						O95816	1.257
3.07521e+18	FALSE	High	IsMasterProtein	P37198	Nuclear pore glycoprotein p62 OS=Homo sapiens OX=9606 GN=NUP62 PE=1 SV=3	0	19.7	12	5	30	5	522	53.2	5.31	63.28	5	0	0.654	0.0603306	0.163804	1.18515e+06	1.81129e+06	14.79	16.36	High	High	High	High	High	High	1						P37198	0.654
3.95393e+18	FALSE	High	IsMasterProtein	P16104	Histone H2AX OS=Homo sapiens OX=9606 GN=H2AFX PE=1 SV=2	0	42.242	43	6	265	3	143	15.1	10.74	445.55	6	0	0.512	0.0414971	0.137347	927104	1.80972e+06	25.35	12.97	High	High	High	High	High	High	1						P16104	0.512
-6.33741e+18	FALSE	High	IsMasterProtein	P48960	CD97 antigen OS=Homo sapiens OX=9606 GN=CD97 PE=1 SV=4	0	31.563	11	5	28	5	835	91.8	6.87	72.09	5	0	1.213	0.269956	0.398299	2.19539e+06	1.80922e+06	22.72	12.72	High	High	High	High	High	High	1						P48960	1.213
3.44764e+18	FALSE	High	IsMasterProtein	Q9C098	Serine/threonine-protein kinase DCLK3 OS=Homo sapiens OX=9606 GN=DCLK3 PE=2 SV=2	0.004	3.042	2	1	10	1	648	73.8	8.84	15.75	1	0	1.172	0.0991334	0.209647	2.11089e+06	1.80095e+06	17.75	13.73	High	High	High	High	High	High	1						Q9C098	1.172
-5.6111e+18	FALSE	High	IsMasterProtein	P11279	Lysosome-associated membrane glycoprotein 1 OS=Homo sapiens OX=9606 GN=LAMP1 PE=1 SV=3	0	15.277	12	5	38	5	417	44.9	8.75	51.45	5	0	0.704	0.165018	0.287888	1.26525e+06	1.79801e+06	20.75	9.53	High	High	High	High	High	High	1						P11279	0.704
5.16955e+17	FALSE	High	IsMasterProtein	P60900	Proteasome subunit alpha type-6 OS=Homo sapiens OX=9606 GN=PSMA6 PE=1 SV=1	0	26.695	29	6	39	6	246	27.4	6.76	68.76	6	0	1.777	0.000706475	0.0435532	3.19378e+06	1.79713e+06	8.3	7.7	High	High	High	High	High	High	1						P60900	1.777
-7.31243e+18	FALSE	High	IsMasterProtein	Q8WUF5	RelA-associated inhibitor OS=Homo sapiens OX=9606 GN=PPP1R13L PE=1 SV=4	0	41.555	18	11	43	11	828	89	6.81	74.85	11	0	1.019	0.595281	0.695369	1.82962e+06	1.79491e+06	9.88	25.93	High	High	High	High	High	High	1						Q8WUF5	1.019
-4.91222e+18	FALSE	High	IsMasterProtein	O43390	Heterogeneous nuclear ribonucleoprotein R OS=Homo sapiens OX=9606 GN=HNRNPR PE=1 SV=1	0	60.359	25	13	82	8	633	70.9	8.13	134.85	13	0	1.315	0.151618	0.271526	2.35228e+06	1.78912e+06	32.77	11.09	High	High	High	High	High	High	1						O43390	1.315
-5.37517e+18	FALSE	High	IsMasterProtein	Q16698	2,4-dienoyl-CoA reductase, mitochondrial OS=Homo sapiens OX=9606 GN=DECR1 PE=1 SV=1	0	24.627	29	7	30	7	335	36	9.28	57.69	7	0	1.226	0.0655442	0.170134	2.18268e+06	1.7799e+06	13.19	7.5	High	High	High	High	High	High	1						Q16698	1.226
8.72427e+18	FALSE	High	IsMasterProtein	P50213	Isocitrate dehydrogenase [NAD] subunit alpha, mitochondrial OS=Homo sapiens OX=9606 GN=IDH3A PE=1 SV=1	0	23.901	24	7	28	7	366	39.6	6.92	44.49	7	0	1.594	0.0822336	0.191088	2.8243e+06	1.77188e+06	19.16	12.31	High	High	High	High	High	High	1						P50213	1.594
2.01529e+18	FALSE	High	IsMasterProtein	P24752	Acetyl-CoA acetyltransferase, mitochondrial OS=Homo sapiens OX=9606 GN=ACAT1 PE=1 SV=1	0	41.707	34	10	36	10	427	45.2	8.85	69.08	10	0	2.273	0.0331013	0.122802	4.02507e+06	1.77055e+06	26.49	12.78	High	High	High	High	High	High	1						P24752	2.273
3.04275e+18	FALSE	High	IsMasterProtein	P13804	Electron transfer flavoprotein subunit alpha, mitochondrial OS=Homo sapiens OX=9606 GN=ETFA PE=1 SV=1	0	33.131	38	8	25	8	333	35.1	8.38	42.48	8	0	0.771	0.517554	0.634791	1.36332e+06	1.7684e+06	40.51	20.63	High	High	High	High	High	High	1						P13804	0.771
2.87489e+18	FALSE	High	IsMasterProtein	O60869	Endothelial differentiation-related factor 1 OS=Homo sapiens OX=9606 GN=EDF1 PE=1 SV=1	0	15.37	22	3	36	3	148	16.4	9.95	70.64	3	0	0.937	0.839204	0.892942	1.65611e+06	1.76668e+06	18.96	6.09	High	High	High	High	High	High	1						O60869	0.937
-4.57073e+18	FALSE	High	IsMasterProtein	P61106	Ras-related protein Rab-14 OS=Homo sapiens OX=9606 GN=RAB14 PE=1 SV=4	0	29.223	45	7	44	6	215	23.9	6.21	82.54	7	0	1.517	0.0103316	0.0811483	2.67686e+06	1.76515e+06	10.47	7.23	High	High	High	High	High	High	1						P61106	1.517
-5.9863e+18	FALSE	High	IsMasterProtein	Q9Y617	Phosphoserine aminotransferase OS=Homo sapiens OX=9606 GN=PSAT1 PE=1 SV=2	0	27.799	24	8	33	8	370	40.4	7.66	61.3	8	0	1.958	0.0174428	0.0954713	3.42673e+06	1.75039e+06	17.64	20.97	High	High	High	High	High	High	1						Q9Y617	1.958
4.89384e+18	FALSE	High	IsMasterProtein	O75494	Serine/arginine-rich splicing factor 10 OS=Homo sapiens OX=9606 GN=SRSF10 PE=1 SV=1	0	19.366	24	5	25	5	262	31.3	11.27	48.53	5	0	1.12	0.152217	0.272119	1.9579e+06	1.74832e+06	19.91	10.46	High	High	High	High	High	High	1						O75494	1.12
3.78094e+18	FALSE	High	IsMasterProtein	Q9H009	Nascent polypeptide-associated complex subunit alpha-2 OS=Homo sapiens OX=9606 GN=NACA2 PE=1 SV=1	0	6.663	7	1	15	1	215	23.2	4.73	47.13	1	0	0.987	0.925806	0.944003	1.71451e+06	1.73786e+06	19.78	5.32	Peak Found	High	High	High	High	High	1						Q9H009	0.987
3.03869e+18	FALSE	High	IsMasterProtein	Q8WWM7	Ataxin-2-like protein OS=Homo sapiens OX=9606 GN=ATXN2L PE=1 SV=2	0	42.108	13	12	45	11	1075	113.3	8.59	74.61	12	1	1.354	0.0404395	0.136536	2.34261e+06	1.72992e+06	11.85	7.86	High	High	High	High	High	High	1						Q8WWM7	1.354
2.10088e+18	FALSE	High	IsMasterProtein	P36871	Phosphoglucomutase-1 OS=Homo sapiens OX=9606 GN=PGM1 PE=1 SV=3	0	48.454	31	14	58	14	562	61.4	6.76	99.94	14	0	1.496	0.0230444	0.107661	2.5835e+06	1.72692e+06	16.13	4.98	High	High	High	High	High	High	1						P36871	1.496
2.52718e+18	FALSE	High	IsMasterProtein	Q9NUQ9	Protein FAM49B OS=Homo sapiens OX=9606 GN=FAM49B PE=1 SV=1	0	35.351	35	8	33	8	324	36.7	6.06	73.92	8	0	1.588	0.023571	0.108828	2.74115e+06	1.72614e+06	16.38	16.18	High	High	High	High	High	High	1						Q9NUQ9	1.588
-3.15204e+18	FALSE	High	IsMasterProtein	P68402	Platelet-activating factor acetylhydrolase IB subunit beta OS=Homo sapiens OX=9606 GN=PAFAH1B2 PE=1 SV=1	0	20.397	27	4	27	4	229	25.6	5.92	42.88	4	0	1.612	0.0123722	0.0863688	2.77773e+06	1.72303e+06	8.24	13.29	High	High	High	High	High	High	1						P68402	1.612
7.64377e+18	FALSE	High	IsMasterProtein	P82933	28S ribosomal protein S9, mitochondrial OS=Homo sapiens OX=9606 GN=MRPS9 PE=1 SV=2	0	23.601	20	7	29	7	396	45.8	9.51	48.65	7	0	1.525	0.0751773	0.182195	2.62613e+06	1.72245e+06	21.58	6.77	High	High	High	High	High	High	1						P82933	1.525
-4.79779e+18	FALSE	High	IsMasterProtein	O75874	Isocitrate dehydrogenase [NADP] cytoplasmic OS=Homo sapiens OX=9606 GN=IDH1 PE=1 SV=2	0	40.744	29	9	61	9	414	46.6	7.01	118.18	9	0	1.708	0.065895	0.170229	2.94208e+06	1.72229e+06	20.63	12.07	High	High	High	High	High	High	1						O75874	1.708
-8.4359e+18	FALSE	High	IsMasterProtein	O95810	Caveolae-associated protein 2 OS=Homo sapiens OX=9606 GN=CAVIN2 PE=1 SV=3	0	32.273	21	8	45	8	425	47.1	5.21	74.23	8	0	1.939	0.00078765	0.0435532	3.33835e+06	1.72151e+06	6.66	8.75	High	High	High	High	High	High	1						O95810	1.939
-8.65177e+18	FALSE	High	IsMasterProtein	Q12792	Twinfilin-1 OS=Homo sapiens OX=9606 GN=TWF1 PE=1 SV=3	0	11.231	12	4	11	4	350	40.3	6.96	17.97	4	0	1.112	0.453637	0.573861	1.90016e+06	1.70943e+06	8.93	24.21	High	Peak Found	High	High	High	High	1						Q12792	1.112
3.65852e+18	FALSE	High	IsMasterProtein	P60903	Protein S100-A10 OS=Homo sapiens OX=9606 GN=S100A10 PE=1 SV=2	0.001	3.606	18	1	6	1	97	11.2	7.37	15.11	1	0	1.039	0.650985	0.744701	1.77059e+06	1.70442e+06	27.99	9.19	High	High	Peak Found	High	High	Peak Found	1						P60903	1.039
-4.52016e+18	FALSE	High	IsMasterProtein	P51148	Ras-related protein Rab-5C OS=Homo sapiens OX=9606 GN=RAB5C PE=1 SV=2	0	23.406	34	6	37	4	216	23.5	8.41	60.18	6	2	2.079	0.00447206	0.0612676	3.54153e+06	1.70369e+06	18.17	16.45	High	High	High	High	High	High	1						P51148	2.079
2.38672e+18	FALSE	High	IsMasterProtein	Q9UHB6	LIM domain and actin-binding protein 1 OS=Homo sapiens OX=9606 GN=LIMA1 PE=1 SV=1	0	45.412	19	11	37	11	759	85.2	6.84	63.36	11	0	1.255	0.0705707	0.176406	2.13348e+06	1.69981e+06	15.5	5.4	High	Peak Found	High	High	High	High	1						Q9UHB6	1.255
-1.55362e+18	FALSE	High	IsMasterProtein	O96005	Cleft lip and palate transmembrane protein 1 OS=Homo sapiens OX=9606 GN=CLPTM1 PE=1 SV=1	0	28.496	17	7	25	7	669	76	6.3	48.27	7	0	1.475	0.123783	0.238193	2.50571e+06	1.69907e+06	15.46	18.12	High	High	High	High	High	High	1						O96005	1.475
-8.7633e+17	FALSE	High	IsMasterProtein	P25311	Zinc-alpha-2-glycoprotein OS=Homo sapiens OX=9606 GN=AZGP1 PE=1 SV=2	0	22.993	23	6	20	6	298	34.2	6.05	25.03	6	0	0.307	0.0875107	0.197969	519567	1.69386e+06	60.92	12.39	Peak Found	Peak Found	High	High	High	High	1						P25311	0.307
3.94478e+18	FALSE	High	IsMasterProtein	P60660	Myosin light polypeptide 6 OS=Homo sapiens OX=9606 GN=MYL6 PE=1 SV=2	0	17.787	39	5	28	5	151	16.9	4.65	42.82	5	0	1.865	0.0434139	0.141421	3.15874e+06	1.6935e+06	16.55	24.53	High	High	High	High	High	High	1						P60660	1.865
8.17878e+18	FALSE	High	IsMasterProtein	P05387	60S acidic ribosomal protein P2 OS=Homo sapiens OX=9606 GN=RPLP2 PE=1 SV=1	0	16.653	60	4	28	4	115	11.7	4.54	67.19	4	0	1.222	0.880534	0.918185	2.0491e+06	1.67668e+06	24.23	64.12	High	High	High	High	High	High	1						P05387	1.222
8.40821e+18	FALSE	High	IsMasterProtein	P78344	Eukaryotic translation initiation factor 4 gamma 2 OS=Homo sapiens OX=9606 GN=EIF4G2 PE=1 SV=1	0	40.619	16	13	24	13	907	102.3	7.14	42.04	13	0	1.47	0.0609486	0.16469	2.45681e+06	1.67153e+06	28.79	19.13	High	High	High	High	Peak Found	High	1						P78344	1.47
8.1768e+18	FALSE	High	IsMasterProtein	Q08554	Desmocollin-1 OS=Homo sapiens OX=9606 GN=DSC1 PE=1 SV=2	0	33.455	8	6	24	6	894	99.9	5.43	34.8	6	0	0.31	0.266088	0.394655	517671	1.66932e+06	93.39	116.52	High	High	Peak Found	High	High	High	1						Q08554	0.31
6.22674e+18	FALSE	High	IsMasterProtein	Q08170	Serine/arginine-rich splicing factor 4 OS=Homo sapiens OX=9606 GN=SRSF4 PE=1 SV=2	0	38.142	18	9	52	6	494	56.6	11.52	102.13	9	3	6.62	0.00152609	0.0489216	1.09834e+07	1.65917e+06	3.62	15.62	High	High	High	Peak Found	Peak Found	Peak Found	1						Q08170	6.62
-7.9707e+18	FALSE	High	IsMasterProtein	Q9Y230	RuvB-like 2 OS=Homo sapiens OX=9606 GN=RUVBL2 PE=1 SV=3	0	60.891	34	14	63	14	463	51.1	5.64	112.32	14	0	3.517	0.000915418	0.0435532	5.81518e+06	1.65347e+06	16.24	8.94	High	High	High	High	High	High	1						Q9Y230	3.517
7.86633e+18	FALSE	High	IsMasterProtein	Q14241	Elongin-A OS=Homo sapiens OX=9606 GN=ELOA PE=1 SV=2	0	19.729	8	5	12	5	798	89.9	9.57	22	5	0	0.763	0.0645339	0.169144	1.26084e+06	1.65333e+06	10.93	16.36	High	High	High	High	Peak Found	High	1						Q14241	0.763
-6.24628e+18	FALSE	High	IsMasterProtein	O60573	Eukaryotic translation initiation factor 4E type 2 OS=Homo sapiens OX=9606 GN=EIF4E2 PE=1 SV=1	0	15.456	24	4	12	4	245	28.3	8.88	29.08	4	0	0.801	0.608691	0.706632	1.32359e+06	1.65312e+06	22.82	29.89	High	High	High	High	Peak Found	High	1						O60573	0.801
3.67351e+18	FALSE	High	IsMasterProtein	P36542	ATP synthase subunit gamma, mitochondrial OS=Homo sapiens OX=9606 GN=ATP5F1C PE=1 SV=1	0	21.182	22	7	26	7	298	33	9.22	29.07	7	0	1.553	0.0913829	0.201085	2.56064e+06	1.64864e+06	14.33	33.08	High	High	High	High	High	High	1						P36542	1.553
-9.02245e+18	FALSE	High	IsMasterProtein	O75381	Peroxisomal membrane protein PEX14 OS=Homo sapiens OX=9606 GN=PEX14 PE=1 SV=1	0	16.436	15	5	34	5	377	41.2	4.94	57.25	5	0	1.151	0.190522	0.316714	1.88694e+06	1.63877e+06	2.87	14.69	High	High	High	High	High	High	1						O75381	1.151
4.02429e+18	FALSE	High	IsMasterProtein	P78406	mRNA export factor OS=Homo sapiens OX=9606 GN=RAE1 PE=1 SV=1	0	21.638	25	5	22	5	368	40.9	7.83	49.68	5	0	1.024	0.97529	0.982605	1.67341e+06	1.63449e+06	7.54	21.1	High	High	High	High	High	High	1						P78406	1.024
-7.23719e+18	FALSE	High	IsMasterProtein	Q9Y224	RNA transcription, translation and transport factor protein OS=Homo sapiens OX=9606 GN=RTRAF PE=1 SV=1	0	29.002	33	7	35	7	244	28.1	6.65	61.32	7	0	1.271	0.0955649	0.206931	2.07775e+06	1.63444e+06	5.07	14.67	High	High	High	High	High	High	1						Q9Y224	1.271
-3.4001e+16	FALSE	High	IsMasterProtein	O76003	Glutaredoxin-3 OS=Homo sapiens OX=9606 GN=GLRX3 PE=1 SV=2	0	21.966	21	6	28	6	335	37.4	5.39	45.42	6	0	1.562	0.0101738	0.0811483	2.55122e+06	1.63334e+06	10.74	3.95	High	High	High	High	High	High	1						O76003	1.562
7.10573e+18	FALSE	High	IsMasterProtein	P13995	Bifunctional methylenetetrahydrofolate dehydrogenase/cyclohydrolase, mitochondrial OS=Homo sapiens OX=9606 GN=MTHFD2 PE=1 SV=2	0	24.197	22	6	31	6	350	37.9	8.73	61.76	6	0	1.243	0.348016	0.477274	2.02861e+06	1.63186e+06	30.01	1.46	High	High	High	High	High	High	1						P13995	1.243
5.62628e+18	FALSE	High	IsMasterProtein	P25325	3-mercaptopyruvate sulfurtransferase OS=Homo sapiens OX=9606 GN=MPST PE=1 SV=3	0	31.201	38	8	25	8	297	33.2	6.6	36.33	8	0	1.317	0.128621	0.244008	2.14282e+06	1.62752e+06	37.19	10.68	High	Peak Found	High	High	High	High	1						P25325	1.317
9.8065e+17	FALSE	High	IsMasterProtein	Q9UHD1	Cysteine and histidine-rich domain-containing protein 1 OS=Homo sapiens OX=9606 GN=CHORDC1 PE=1 SV=2	0	24.607	23	6	32	6	332	37.5	7.87	73.9	6	0	1.82	0.0732687	0.178953	2.95558e+06	1.62419e+06	29.6	28.83	High	High	High	High	High	High	1						Q9UHD1	1.82
1.1982e+18	FALSE	High	IsMasterProtein	O43169	Cytochrome b5 type B OS=Homo sapiens OX=9606 GN=CYB5B PE=1 SV=3	0	20.973	43	3	23	3	150	16.7	4.97	63.13	3	0	1.416	0.0731043	0.178953	2.29169e+06	1.61824e+06	29.15	13.31	High	High	High	High	High	High	1						O43169	1.416
5.58837e+18	FALSE	High	IsMasterProtein	P63000	Ras-related C3 botulinum toxin substrate 1 OS=Homo sapiens OX=9606 GN=RAC1 PE=1 SV=1	0	10.117	11	2	26	2	192	21.4	8.5	37.8	2	0	1.514	0.0402365	0.136358	2.44685e+06	1.61574e+06	5.15	15.91	High	High	High	High	High	High	1						P63000	1.514
6.09453e+18	FALSE	High	IsMasterProtein	Q13442	28 kDa heat- and acid-stable phosphoprotein OS=Homo sapiens OX=9606 GN=PDAP1 PE=1 SV=1	0	18.621	29	5	36	5	181	20.6	8.87	61.5	5	0	0.853	0.199416	0.326741	1.37359e+06	1.61065e+06	9.28	3.68	High	High	High	High	High	High	1						Q13442	0.853
-1.34351e+18	FALSE	High	IsMasterProtein	P22234	Multifunctional protein ADE2 OS=Homo sapiens OX=9606 GN=PAICS PE=1 SV=3	0	41.606	27	9	43	9	425	47	7.23	84.93	9	0	3.926	0.00111006	0.0435532	6.29716e+06	1.60412e+06	21.25	18.34	High	High	High	High	High	High	1						P22234	3.926
3.39492e+18	FALSE	High	IsMasterProtein	P55884	Eukaryotic translation initiation factor 3 subunit B OS=Homo sapiens OX=9606 GN=EIF3B PE=1 SV=3	0	47.857	20	12	37	12	814	92.4	5	58.57	12	0	3.262	0.0845363	0.194041	5.21288e+06	1.59788e+06	58.34	15.37	High	High	High	Peak Found	High	High	1						P55884	3.262
9.45585e+17	FALSE	High	IsMasterProtein	P43243	Matrin-3 OS=Homo sapiens OX=9606 GN=MATR3 PE=1 SV=2	0	66.518	32	17	64	17	847	94.6	6.25	99.81	17	0	2.969	0.0192342	0.0986516	4.72632e+06	1.59172e+06	37.16	19.39	High	High	High	High	Peak Found	High	1						P43243	2.969
2.08144e+17	FALSE	High	IsMasterProtein	Q8NFH5	Nucleoporin NUP35 OS=Homo sapiens OX=9606 GN=NUP35 PE=1 SV=1	0	21.885	19	4	30	4	326	34.8	9.09	51.06	4	0	1.248	0.00435159	0.0606675	1.98405e+06	1.58948e+06	5.55	5	High	High	High	High	High	High	1						Q8NFH5	1.248
-8.59509e+18	FALSE	High	IsMasterProtein	Q99961	Endophilin-A2 OS=Homo sapiens OX=9606 GN=SH3GL1 PE=1 SV=1	0	19.803	18	6	29	6	368	41.5	5.43	37.42	6	0	1.195	0.0709132	0.176408	1.88981e+06	1.5812e+06	7.59	10.64	High	High	High	High	High	High	1						Q99961	1.195
1.13021e+18	FALSE	High	IsMasterProtein	Q13404	Ubiquitin-conjugating enzyme E2 variant 1 OS=Homo sapiens OX=9606 GN=UBE2V1 PE=1 SV=2	0	14.099	31	4	33	2	147	16.5	7.93	46.6	4	2	1.709	0.0966849	0.208265	2.69676e+06	1.57827e+06	8.04	35.45	High	High	High	High	Peak Found	High	1						Q13404	1.709
-5.37881e+18	FALSE	High	IsMasterProtein	Q13740	CD166 antigen OS=Homo sapiens OX=9606 GN=ALCAM PE=1 SV=2	0	23.81	10	6	25	6	583	65.1	6.25	35.74	6	0	0.901	0.147842	0.267348	1.41682e+06	1.57288e+06	13.77	18.74	High	High	High	High	High	High	1						Q13740	0.901
2.5948e+18	FALSE	High	IsMasterProtein	Q99986	Serine/threonine-protein kinase VRK1 OS=Homo sapiens OX=9606 GN=VRK1 PE=1 SV=1	0	17.18	13	4	14	4	396	45.4	8.91	25.44	4	0	1.281	0.23198	0.359569	2.0096e+06	1.56892e+06	10.71	35.58	High	Peak Found	High	High	High	High	1						Q99986	1.281
-6.18257e+18	FALSE	High	IsMasterProtein	P35030	Trypsin-3 OS=Homo sapiens OX=9606 GN=PRSS3 PE=1 SV=2	0	9.169	10	3	7	3	304	32.5	7.49	16.8	3	0	1.16	0.569464	0.676259	1.81848e+06	1.56703e+06	41.68	41.79	Peak Found	High	High	Peak Found	Peak Found	High	1						P35030	1.16
7.64488e+18	FALSE	High	IsMasterProtein	Q13177	Serine/threonine-protein kinase PAK 2 OS=Homo sapiens OX=9606 GN=PAK2 PE=1 SV=3	0	33.095	24	9	29	9	524	58	5.96	48.38	9	0	1.608	0.0388975	0.13398	2.50876e+06	1.56015e+06	7.46	17.8	High	High	High	High	High	High	1						Q13177	1.608
5.5131e+18	FALSE	High	IsMasterProtein	P13797	Plastin-3 OS=Homo sapiens OX=9606 GN=PLS3 PE=1 SV=4	0	31.682	16	8	35	5	630	70.8	5.6	68.01	8	3	1.829	0.0895029	0.199273	2.84861e+06	1.55766e+06	32.29	30.25	High	High	High	High	High	High	1						P13797	1.829
-2.89028e+18	FALSE	High	IsMasterProtein	P22102	Trifunctional purine biosynthetic protein adenosine-3 OS=Homo sapiens OX=9606 GN=GART PE=1 SV=1	0	60.903	21	16	45	16	1010	107.7	6.7	86.64	16	0	2.434	0.0270811	0.112669	3.77889e+06	1.55265e+06	30.95	7.35	High	High	High	High	High	High	1						P22102	2.434
-3.02869e+18	FALSE	High	IsMasterProtein	Q14697	Neutral alpha-glucosidase AB OS=Homo sapiens OX=9606 GN=GANAB PE=1 SV=3	0	59.955	21	15	41	15	944	106.8	6.14	74.68	15	0	3.395	0.00968865	0.0803102	5.26788e+06	1.5515e+06	33.81	16.55	High	High	High	High	Peak Found	Peak Found	1						Q14697	3.395
5.63847e+18	FALSE	High	IsMasterProtein	Q969Z0	FAST kinase domain-containing protein 4 OS=Homo sapiens OX=9606 GN=TBRG4 PE=1 SV=1	0	17.316	10	6	25	6	631	70.7	7.42	38.62	6	0	1.007	0.829182	0.887376	1.56147e+06	1.55007e+06	36.28	16.62	High	High	High	High	High	High	1						Q969Z0	1.007
8.52686e+18	FALSE	High	IsMasterProtein	Q6PK04	Coiled-coil domain-containing protein 137 OS=Homo sapiens OX=9606 GN=CCDC137 PE=1 SV=1	0	19.316	19	7	45	7	289	33.2	10.93	68.13	7	0	0.933	0.222145	0.348732	1.44597e+06	1.54971e+06	7.15	19.82	High	High	High	High	High	High	1						Q6PK04	0.933
-4.46215e+18	FALSE	High	IsMasterProtein	Q92922	SWI/SNF complex subunit SMARCC1 OS=Homo sapiens OX=9606 GN=SMARCC1 PE=1 SV=3	0	12.251	5	5	10	3	1105	122.8	5.76	6.09	5	2	1.463	0.538203	0.652459	2.26592e+06	1.54851e+06	39.13	35.32	High	Peak Found	High	Peak Found	Peak Found	Peak Found	1						Q92922	1.463
5.65786e+17	FALSE	High	IsMasterProtein	P26639	Threonine--tRNA ligase, cytoplasmic OS=Homo sapiens OX=9606 GN=TARS PE=1 SV=3	0	62.965	27	19	73	19	723	83.4	6.67	141.91	19	0	4.328	0.00283262	0.0553476	6.70007e+06	1.54795e+06	26.07	25.67	High	High	High	High	Peak Found	High	1						P26639	4.328
4.50275e+18	FALSE	High	IsMasterProtein	Q6NUQ4	Transmembrane protein 214 OS=Homo sapiens OX=9606 GN=TMEM214 PE=1 SV=2	0	32.086	15	8	23	8	689	77.1	9.14	42.62	8	0	1.037	0.686012	0.773169	1.59641e+06	1.54015e+06	16.94	23.58	High	High	High	High	High	High	1						Q6NUQ4	1.037
1.24075e+18	FALSE	High	IsMasterProtein	Q13526	Peptidyl-prolyl cis-trans isomerase NIMA-interacting 1 OS=Homo sapiens OX=9606 GN=PIN1 PE=1 SV=1	0	16.335	20	2	15	2	163	18.2	8.82	38.52	2	0	0.698	0.522162	0.639054	1.07361e+06	1.538e+06	35.1	10.41	High	High	High	High	High	High	1						Q13526	0.698
5.08037e+18	FALSE	High	IsMasterProtein	Q9BVG4	Protein PBDC1 OS=Homo sapiens OX=9606 GN=PBDC1 PE=1 SV=1	0	18.505	24	5	23	5	233	26	4.79	34.23	5	0	0.844	0.0944601	0.20551	1.29418e+06	1.53373e+06	14.08	10.62	High	High	High	High	High	High	1						Q9BVG4	0.844
-5.87633e+18	FALSE	High	IsMasterProtein	Q14247	Src substrate cortactin OS=Homo sapiens OX=9606 GN=CTTN PE=1 SV=2	0	38.344	24	11	48	11	550	61.5	5.4	76.44	11	0	1.536	0.0554795	0.156351	2.35015e+06	1.53005e+06	14.11	11.56	High	High	High	High	High	High	1						Q14247	1.536
8.6375e+18	FALSE	High	IsMasterProtein	P67812	Signal peptidase complex catalytic subunit SEC11A OS=Homo sapiens OX=9606 GN=SEC11A PE=1 SV=1	0	9.315	16	3	36	3	179	20.6	9.48	73.31	3	0	1.525	0.19013	0.316248	2.33173e+06	1.52935e+06	18.62	37.23	High	High	High	High	High	High	1						P67812	1.525
-8.48403e+18	FALSE	High	IsMasterProtein	P13010	X-ray repair cross-complementing protein 5 OS=Homo sapiens OX=9606 GN=XRCC5 PE=1 SV=3	0	91.119	41	19	65	19	732	82.7	5.81	152.43	19	0	4.458	0.0054613	0.0659901	6.78123e+06	1.52119e+06	38.59	23.2	High	High	High	High	High	High	1						P13010	4.458
5.4538e+17	FALSE	High	IsMasterProtein	P08962	CD63 antigen OS=Homo sapiens OX=9606 GN=CD63 PE=1 SV=2	0	10.769	8	2	20	2	238	25.6	7.81	15.88	2	0	1.093	0.308087	0.43618	1.659e+06	1.51735e+06	20.87	10.61	High	High	High	High	High	High	1						P08962	1.093
-7.47852e+18	FALSE	High	IsMasterProtein	P43487	Ran-specific GTPase-activating protein OS=Homo sapiens OX=9606 GN=RANBP1 PE=1 SV=1	0	10.163	15	3	15	3	201	23.3	5.29	24.81	3	0	1.402	0.0568351	0.158587	2.12508e+06	1.516e+06	20.75	19.77	High	High	High	High	High	High	1						P43487	1.402
-3.56482e+18	FALSE	High	IsMasterProtein	Q96M27	Protein PRRC1 OS=Homo sapiens OX=9606 GN=PRRC1 PE=1 SV=1	0	19.087	22	5	20	5	445	46.7	5.83	49.11	5	0	1.309	0.399577	0.52431	1.98469e+06	1.51567e+06	20.74	50.22	High	High	High	High	High	High	1						Q96M27	1.309
4.47346e+18	FALSE	High	IsMasterProtein	Q16186	Proteasomal ubiquitin receptor ADRM1 OS=Homo sapiens OX=9606 GN=ADRM1 PE=1 SV=2	0	10.611	8	3	24	3	407	42.1	5.07	34.55	3	0	1.272	0.41634	0.537916	1.92419e+06	1.51291e+06	23.15	8.71	High	High	High	High	High	High	1						Q16186	1.272
-6.58568e+18	FALSE	High	IsMasterProtein	Q9NTK5	Obg-like ATPase 1 OS=Homo sapiens OX=9606 GN=OLA1 PE=1 SV=2	0	22.452	19	6	38	6	396	44.7	7.81	62.13	6	0	1.534	0.00775208	0.0748925	2.31986e+06	1.51205e+06	14.72	11.79	High	High	High	High	High	High	1						Q9NTK5	1.534
-8.73791e+18	FALSE	High	IsMasterProtein	Q15631	Translin OS=Homo sapiens OX=9606 GN=TSN PE=1 SV=1	0	15.469	25	4	18	4	228	26.2	6.44	40.27	4	0	1.631	0.00783389	0.0749132	2.44401e+06	1.49878e+06	9.92	14.23	High	High	High	High	High	High	1						Q15631	1.631
-5.95855e+18	FALSE	High	IsMasterProtein	Q9BRJ6	Uncharacterized protein C7orf50 OS=Homo sapiens OX=9606 GN=C7orf50 PE=1 SV=1	0	24.999	36	4	46	4	194	22.1	9.64	109.41	4	0	0.825	0.788265	0.858948	1.23591e+06	1.49866e+06	20.55	37.69	High	High	High	High	High	High	1						Q9BRJ6	0.825
-1.8662e+18	FALSE	High	IsMasterProtein	Q13263	Transcription intermediary factor 1-beta OS=Homo sapiens OX=9606 GN=TRIM28 PE=1 SV=5	0	55.795	23	11	62	11	835	88.5	5.77	149.9	11	0	3.61	0.00720513	0.0733136	5.39678e+06	1.49511e+06	28.81	14.15	High	High	High	High	High	High	1						Q13263	3.61
-3.69032e+18	FALSE	High	IsMasterProtein	P04259	Keratin, type II cytoskeletal 6B OS=Homo sapiens OX=9606 GN=KRT6B PE=1 SV=5	0	117.788	38	26	393	3	564	60	8	636.11	26	0	0.373	0.541726	0.654716	555912	1.49181e+06	76.95	100.74	High	High	High	High	High	High	1						P04259	0.373
1.24678e+18	FALSE	High	IsMasterProtein	P49773	Histidine triad nucleotide-binding protein 1 OS=Homo sapiens OX=9606 GN=HINT1 PE=1 SV=2	0	29.166	55	4	45	4	126	13.8	6.95	72.53	4	0	1.649	0.0590085	0.16272	2.43588e+06	1.47733e+06	29.87	21.57	High	High	High	High	High	High	1						P49773	1.649
7.73822e+18	FALSE	High	IsMasterProtein	P41250	Glycine--tRNA ligase OS=Homo sapiens OX=9606 GN=GARS PE=1 SV=3	0	64.068	23	13	62	13	739	83.1	7.03	104.25	13	0	4.38	0.0322797	0.121253	6.46845e+06	1.47671e+06	41.45	37.14	High	High	High	High	High	High	1						P41250	4.38
-1.37764e+18	FALSE	High	IsMasterProtein	P36873	Serine/threonine-protein phosphatase PP1-gamma catalytic subunit OS=Homo sapiens OX=9606 GN=PPP1CC PE=1 SV=1	0	30.672	19	5	46	2	323	37	6.54	100.97	5	0	1.113	0.21663	0.342936	1.64183e+06	1.4745e+06	11.61	7.86	High	High	High	High	High	High	1						P36873	1.113
9.13326e+18	FALSE	High	IsMasterProtein	O00410	Importin-5 OS=Homo sapiens OX=9606 GN=IPO5 PE=1 SV=4	0	62.64	18	13	36	11	1097	123.6	4.94	79.96	13	2	2.64	0.0377263	0.132431	3.88617e+06	1.47209e+06	49.45	8.81	High	High	High	High	High	High	1						O00410	2.64
2.71678e+17	FALSE	High	IsMasterProtein	P43307	Translocon-associated protein subunit alpha OS=Homo sapiens OX=9606 GN=SSR1 PE=1 SV=3	0	16.487	12	3	37	3	286	32.2	4.49	46.48	3	0	1.424	0.0944553	0.20551	2.0922e+06	1.46911e+06	23.12	19.76	High	High	High	High	High	High	1						P43307	1.424
-3.37706e+18	FALSE	High	IsMasterProtein	O14745	Na(+)/H(+) exchange regulatory cofactor NHE-RF1 OS=Homo sapiens OX=9606 GN=SLC9A3R1 PE=1 SV=4	0	27.297	29	6	31	6	358	38.8	5.77	62.48	6	0	1.144	0.264847	0.393563	1.67123e+06	1.46087e+06	14.17	9.95	High	High	High	High	High	High	1						O14745	1.144
-6.65769e+18	FALSE	High	IsMasterProtein	Q9Y371	Endophilin-B1 OS=Homo sapiens OX=9606 GN=SH3GLB1 PE=1 SV=1	0	31.242	31	9	44	8	365	40.8	6.04	73.69	9	1	1.49	0.0228972	0.107601	2.17505e+06	1.45967e+06	13.11	10.83	High	High	High	High	High	High	1						Q9Y371	1.49
-4.83995e+18	FALSE	High	IsMasterProtein	Q9NTX5	Ethylmalonyl-CoA decarboxylase OS=Homo sapiens OX=9606 GN=ECHDC1 PE=1 SV=2	0	18.713	21	5	12	5	307	33.7	8.21	22.56	5	0	1.335	0.38917	0.51518	1.94506e+06	1.45704e+06	28.65	3.76	High	Peak Found	High	High	High	High	1						Q9NTX5	1.335
8.6501e+18	FALSE	High	IsMasterProtein	P62857	40S ribosomal protein S28 OS=Homo sapiens OX=9606 GN=RPS28 PE=1 SV=1	0	11.876	36	3	16	3	69	7.8	10.7	42.45	3	0	1.155	0.245267	0.373797	1.68198e+06	1.45644e+06	27.87	1.67	High	High	High	High	High	High	1						P62857	1.155
8.48518e+18	FALSE	High	IsMasterProtein	O14776	Transcription elongation regulator 1 OS=Homo sapiens OX=9606 GN=TCERG1 PE=1 SV=2	0	34.366	9	9	38	9	1098	123.8	8.65	61.26	9	0	1.322	0.240203	0.368467	1.92424e+06	1.45579e+06	65.6	5.3	High	High	High	High	High	High	1						O14776	1.322
-9.17643e+17	FALSE	High	IsMasterProtein	P52566	Rho GDP-dissociation inhibitor 2 OS=Homo sapiens OX=9606 GN=ARHGDIB PE=1 SV=3	0	14.452	28	4	28	4	201	23	5.21	48.2	4	0	1.5	0.0707315	0.176406	2.18063e+06	1.45391e+06	17.68	16.9	High	High	High	High	High	High	1						P52566	1.5
4.01078e+18	FALSE	High	IsMasterProtein	Q15427	Splicing factor 3B subunit 4 OS=Homo sapiens OX=9606 GN=SF3B4 PE=1 SV=1	0	24.075	23	5	27	5	424	44.4	8.56	74.46	5	0	1.568	0.0234472	0.108786	2.27237e+06	1.4496e+06	13.1	8.08	High	High	High	High	High	High	1						Q15427	1.568
-1.17672e+18	FALSE	High	IsMasterProtein	P11441	Ubiquitin-like protein 4A OS=Homo sapiens OX=9606 GN=UBL4A PE=1 SV=1	0	23.168	40	6	34	6	157	17.8	8.66	47.13	6	0	0.78	0.644665	0.739569	1.12839e+06	1.44748e+06	15.61	26.72	High	High	High	High	High	High	1						P11441	0.78
6.53455e+18	FALSE	High	IsMasterProtein	Q09028	Histone-binding protein RBBP4 OS=Homo sapiens OX=9606 GN=RBBP4 PE=1 SV=3	0	23.652	16	7	35	2	425	47.6	4.89	46.48	7	5	3.386	0.00763842	0.074048	4.89909e+06	1.44684e+06	26.82	31.49	High	High	High	High	High	High	1						Q09028	3.386
6.1019e+18	FALSE	High	IsMasterProtein	P52788	Spermine synthase OS=Homo sapiens OX=9606 GN=SMS PE=1 SV=2	0	19.486	23	5	12	5	366	41.2	5.02	22.56	5	0	0.764	0.614252	0.71175	1.10291e+06	1.44426e+06	16.98	80.96	High	High	High	Peak Found	High	High	1						P52788	0.764
-6.5404e+18	FALSE	High	IsMasterProtein	Q06418	Tyrosine-protein kinase receptor TYRO3 OS=Homo sapiens OX=9606 GN=TYRO3 PE=1 SV=1	0.001	4.071	1	1	2	1	890	96.8	5.67	0	1	0	0.887	0.42275	0.542574	1.27605e+06	1.4379e+06	13.68	12.91	High	Peak Found	Peak Found	High	Peak Found	Peak Found	1						Q06418	0.887
-4.81495e+18	FALSE	High	IsMasterProtein	P31151	Protein S100-A7 OS=Homo sapiens OX=9606 GN=S100A7 PE=1 SV=4	0	14.114	23	3	13	3	101	11.5	6.77	36.16	3	0	0.361	0.17129	0.29428	517736	1.43581e+06	27.16	119.59	High	Peak Found	High	High	High	High	1						P31151	0.361
-7.2105e+18	FALSE	High	IsMasterProtein	P33240	Cleavage stimulation factor subunit 2 OS=Homo sapiens OX=9606 GN=CSTF2 PE=1 SV=1	0	22.635	12	6	26	6	577	60.9	6.83	47.52	6	0	1.258	0.17199	0.294944	1.79871e+06	1.42964e+06	17.29	29.39	High	High	High	High	High	High	1						P33240	1.258
9.08086e+18	FALSE	High	IsMasterProtein	O75312	Zinc finger protein ZPR1 OS=Homo sapiens OX=9606 GN=ZPR1 PE=1 SV=1	0	29.007	24	8	34	8	459	50.9	4.73	59.1	8	0	1.069	0.496399	0.614454	1.52824e+06	1.42922e+06	25.22	23.58	High	High	High	High	High	High	1						O75312	1.069
-3.28354e+18	FALSE	High	IsMasterProtein	O75533	Splicing factor 3B subunit 1 OS=Homo sapiens OX=9606 GN=SF3B1 PE=1 SV=3	0	58.186	20	17	35	17	1304	145.7	7.09	55.06	17	0	1.998	0.0130057	0.0871838	2.85273e+06	1.42809e+06	18.25	5.36	High	High	High	High	High	High	1						O75533	1.998
-2.33347e+18	FALSE	High	IsMasterProtein	P56134	ATP synthase subunit f, mitochondrial OS=Homo sapiens OX=9606 GN=ATP5MF PE=1 SV=3	0	12.057	26	2	17	2	94	10.9	9.67	35.04	2	0	1.283	0.538106	0.652459	1.82882e+06	1.42587e+06	32.61	23.67	High	High	High	High	High	High	1						P56134	1.283
7.90403e+18	FALSE	High	IsMasterProtein	P62191	26S proteasome regulatory subunit 4 OS=Homo sapiens OX=9606 GN=PSMC1 PE=1 SV=1	0	46.482	28	9	46	8	440	49.2	6.21	100.21	9	0	2.176	0.0120337	0.0863688	3.09972e+06	1.42476e+06	17.61	7.55	High	High	High	High	High	High	1						P62191	2.176
8.44942e+17	FALSE	High	IsMasterProtein	P14923	Junction plakoglobin OS=Homo sapiens OX=9606 GN=JUP PE=1 SV=3	0	23.239	9	6	25	6	745	81.7	6.14	46.26	6	0	0.266	0.110619	0.222541	374484	1.40955e+06	96.72	124.84	High	High	Peak Found	High	High	High	1						P14923	0.266
-8.47903e+18	FALSE	High	IsMasterProtein	P05026	Sodium/potassium-transporting ATPase subunit beta-1 OS=Homo sapiens OX=9606 GN=ATP1B1 PE=1 SV=1	0	8.309	8	2	11	2	303	35	8.53	15.14	2	0	0.996	0.791012	0.859962	1.39013e+06	1.3962e+06	16.3	6.93	High	High	High	High	High	High	1						P05026	0.996
-8.88267e+18	FALSE	High	IsMasterProtein	P48739	Phosphatidylinositol transfer protein beta isoform OS=Homo sapiens OX=9606 GN=PITPNB PE=1 SV=2	0	20.617	22	5	37	5	271	31.5	6.87	55.94	5	0	1.094	0.0818249	0.190925	1.5267e+06	1.39596e+06	5.12	3.58	High	High	High	High	High	High	1						P48739	1.094
-5.37293e+18	FALSE	High	IsMasterProtein	Q15046	Lysine--tRNA ligase OS=Homo sapiens OX=9606 GN=KARS PE=1 SV=3	0	42.953	26	10	26	10	597	68	6.35	66.97	10	0	2.774	0.00239829	0.0553476	3.87017e+06	1.39514e+06	19.58	10.07	High	High	High	Peak Found	Peak Found	High	1						Q15046	2.774
4.54974e+18	FALSE	High	IsMasterProtein	Q99627	COP9 signalosome complex subunit 8 OS=Homo sapiens OX=9606 GN=COPS8 PE=1 SV=1	0	24.224	30	4	22	4	209	23.2	5.38	56.29	4	0	1.031	0.849284	0.899336	1.43713e+06	1.39442e+06	16.05	18.94	High	High	High	High	Peak Found	High	1						Q99627	1.031
-9.074e+18	FALSE	High	IsMasterProtein	P11586	C-1-tetrahydrofolate synthase, cytoplasmic OS=Homo sapiens OX=9606 GN=MTHFD1 PE=1 SV=3	0	67.452	25	19	54	19	935	101.5	7.3	97.38	19	0	4.151	0.00420151	0.0597251	5.73212e+06	1.38101e+06	28.01	27.05	High	High	High	High	High	High	1						P11586	4.151
-8.85704e+18	FALSE	High	IsMasterProtein	Q16836	Hydroxyacyl-coenzyme A dehydrogenase, mitochondrial OS=Homo sapiens OX=9606 GN=HADH PE=1 SV=3	0	22.268	29	7	35	7	314	34.3	8.85	51.42	7	0	1.61	0.0285493	0.114238	2.22288e+06	1.38028e+06	17.53	9.05	High	High	High	High	High	High	1						Q16836	1.61
-1.76463e+18	FALSE	High	IsMasterProtein	P46060	Ran GTPase-activating protein 1 OS=Homo sapiens OX=9606 GN=RANGAP1 PE=1 SV=1	0	36.389	20	8	51	8	587	63.5	4.68	96.7	8	0	2.512	0.0106569	0.0825279	3.44728e+06	1.37258e+06	6.15	20.72	High	High	High	High	High	High	1						P46060	2.512
-1.01666e+18	FALSE	High	IsMasterProtein	O15127	Secretory carrier-associated membrane protein 2 OS=Homo sapiens OX=9606 GN=SCAMP2 PE=1 SV=2	0	26.411	10	3	24	3	329	36.6	6.1	59.39	3	0	1.293	0.00782036	0.0749132	1.77302e+06	1.37152e+06	6.55	4.08	High	High	High	High	High	High	1						O15127	1.293
-8.13585e+18	FALSE	High	IsMasterProtein	Q9BY44	Eukaryotic translation initiation factor 2A OS=Homo sapiens OX=9606 GN=EIF2A PE=1 SV=3	0	21.909	16	6	22	6	585	64.9	8.87	44.91	6	0	1.712	0.037829	0.132431	2.34421e+06	1.36912e+06	18.66	15.04	High	High	High	High	High	High	1						Q9BY44	1.712
-2.93531e+18	FALSE	High	IsMasterProtein	Q9BYD6	39S ribosomal protein L1, mitochondrial OS=Homo sapiens OX=9606 GN=MRPL1 PE=1 SV=2	0	19.946	22	5	24	5	325	36.9	8.78	45.64	5	0	1.216	0.278247	0.407294	1.65992e+06	1.3649e+06	14.34	8.79	High	High	High	High	High	High	1						Q9BYD6	1.216
8.34273e+18	FALSE	High	IsMasterProtein	Q9UHQ4	B-cell receptor-associated protein 29 OS=Homo sapiens OX=9606 GN=BCAP29 PE=1 SV=2	0	11.454	17	4	18	4	241	28.3	9.54	20.98	4	0	0.706	0.09697	0.208265	962824	1.36281e+06	27.2	13.05	High	Peak Found	High	High	High	High	1						Q9UHQ4	0.706
-6.76908e+18	FALSE	High	IsMasterProtein	Q9NVP1	ATP-dependent RNA helicase DDX18 OS=Homo sapiens OX=9606 GN=DDX18 PE=1 SV=2	0	27.274	13	7	30	7	670	75.4	9.5	64.38	7	0	1.729	0.0194304	0.0986516	2.34005e+06	1.35339e+06	20.21	17.05	High	High	High	High	High	High	1						Q9NVP1	1.729
-1.32387e+18	FALSE	High	IsMasterProtein	Q53HL2	Borealin OS=Homo sapiens OX=9606 GN=CDCA8 PE=1 SV=2	0	25.492	33	7	36	7	280	31.3	9.86	81.37	7	0	1.023	0.912182	0.935733	1.38097e+06	1.34973e+06	9.44	13.99	High	High	High	High	High	High	1						Q53HL2	1.023
7.05427e+18	FALSE	High	IsMasterProtein	Q08211	ATP-dependent RNA helicase A OS=Homo sapiens OX=9606 GN=DHX9 PE=1 SV=4	0	85.165	21	20	69	20	1270	140.9	6.84	127.75	20	0	4.275	0.016802	0.0934878	5.73825e+06	1.34234e+06	48.4	19.97	High	High	High	High	Peak Found	High	1						Q08211	4.275
-5.08495e+17	FALSE	High	IsMasterProtein	Q9NXG2	THUMP domain-containing protein 1 OS=Homo sapiens OX=9606 GN=THUMPD1 PE=1 SV=2	0	25.684	24	5	25	5	353	39.3	7.88	58.28	5	0	1.14	0.142982	0.261069	1.52701e+06	1.34004e+06	12.19	10.38	High	High	High	High	High	High	1						Q9NXG2	1.14
3.26e+18	FALSE	High	IsMasterProtein	Q16181	Septin-7 OS=Homo sapiens OX=9606 GN=SEPT7 PE=1 SV=2	0	36.877	25	9	38	9	437	50.6	8.63	70.38	9	0	1.883	0.021585	0.10391	2.52312e+06	1.33963e+06	22.86	14.55	High	High	High	High	High	High	1						Q16181	1.883
8.99887e+18	FALSE	High	IsMasterProtein	Q9H3Z4	DnaJ homolog subfamily C member 5 OS=Homo sapiens OX=9606 GN=DNAJC5 PE=1 SV=1	0	13.621	24	2	15	2	198	22.1	5.07	28.47	2	0	1.473	0.199682	0.326741	1.97259e+06	1.33934e+06	16.4	27.67	High	Peak Found	High	High	High	High	1						Q9H3Z4	1.473
-1.83145e+18	FALSE	High	IsMasterProtein	P84098	60S ribosomal protein L19 OS=Homo sapiens OX=9606 GN=RPL19 PE=1 SV=1	0	14.68	13	2	25	2	196	23.5	11.47	61.61	2	0	6.019	0.0513361	0.151168	8.03912e+06	1.33561e+06	12.72	72.74	High	High	High	High	High	High	1						P84098	6.019
2.54108e+18	FALSE	High	IsMasterProtein	Q8NBJ7	Inactive C-alpha-formylglycine-generating enzyme 2 OS=Homo sapiens OX=9606 GN=SUMF2 PE=1 SV=2	0	34.052	32	7	40	7	301	33.8	8	90.24	7	0	1.364	0.6508	0.744701	1.81192e+06	1.32882e+06	12.23	33.4	High	High	High	High	High	High	1						Q8NBJ7	1.364
-9.06597e+18	FALSE	Medium	IsMasterProtein	F8WBI6	Golgin subfamily A member 8N OS=Homo sapiens OX=9606 GN=GOLGA8N PE=3 SV=1	0.026	2.253	2	1	4	1	632	71.5	6.33	7.13	1	0	0.768	0.109208	0.221002	1.01901e+06	1.32713e+06	22.25	10.26	High	Peak Found	High	Peak Found	Peak Found	High	1						F8WBI6	0.768
-8.14013e+18	FALSE	High	IsMasterProtein	P01857	Immunoglobulin heavy constant gamma 1 OS=Homo sapiens OX=9606 GN=IGHG1 PE=1 SV=1	0	12.088	22	4	9	4	330	36.1	8.19	17.43	4	0	0.177	0.381712	0.509612	233952	1.3247e+06	35.79	123.02	High	Peak Found	High	Not Found	High	High	1						P01857	0.177
7.66205e+18	FALSE	High	IsMasterProtein	Q9Y376	Calcium-binding protein 39 OS=Homo sapiens OX=9606 GN=CAB39 PE=1 SV=1	0	17.199	18	6	22	6	341	39.8	6.89	25.25	6	0	0.918	0.74852	0.824512	1.21413e+06	1.32241e+06	11.27	22.12	High	High	High	High	High	High	1						Q9Y376	0.918
4.43093e+18	FALSE	High	IsMasterProtein	Q9Y277	Voltage-dependent anion-selective channel protein 3 OS=Homo sapiens OX=9606 GN=VDAC3 PE=1 SV=1	0	24.322	27	5	19	4	283	30.6	8.66	39.04	5	0	1.578	0.0202682	0.10073	2.08601e+06	1.32211e+06	14.4	6.17	High	High	High	High	High	High	1						Q9Y277	1.578
3.30495e+18	FALSE	High	IsMasterProtein	Q99614	Tetratricopeptide repeat protein 1 OS=Homo sapiens OX=9606 GN=TTC1 PE=1 SV=1	0	19.919	22	5	24	5	292	33.5	4.84	35.84	5	0	0.899	0.108569	0.220977	1.18746e+06	1.32055e+06	5.7	10.21	High	High	High	High	High	High	1						Q99614	0.899
5.29984e+18	FALSE	High	IsMasterProtein	P42166	Lamina-associated polypeptide 2, isoform alpha OS=Homo sapiens OX=9606 GN=TMPO PE=1 SV=2	0	114.902	34	20	204	9	694	75.4	7.66	438.34	20	0	1.379	0.071322	0.176491	1.81666e+06	1.31769e+06	20.72	1.68	High	High	High	High	High	High	1						P42166	1.379
2.02032e+18	FALSE	High	IsMasterProtein	P07741	Adenine phosphoribosyltransferase OS=Homo sapiens OX=9606 GN=APRT PE=1 SV=2	0	16.035	29	5	31	5	180	19.6	6.02	40.99	5	0	1.94	0.0806217	0.190006	2.55277e+06	1.31558e+06	18.69	35.66	High	High	High	High	High	High	1						P07741	1.94
6.59635e+18	FALSE	High	IsMasterProtein	Q8NC56	LEM domain-containing protein 2 OS=Homo sapiens OX=9606 GN=LEMD2 PE=1 SV=1	0	21.552	12	5	33	5	503	56.9	9	69.25	5	0	1.077	0.47538	0.593121	1.41639e+06	1.31519e+06	6.84	4.36	High	High	High	High	High	High	1						Q8NC56	1.077
3.91313e+18	FALSE	High	IsMasterProtein	O00487	26S proteasome non-ATPase regulatory subunit 14 OS=Homo sapiens OX=9606 GN=PSMD14 PE=1 SV=1	0	25.163	36	6	25	6	310	34.6	6.52	48.72	6	0	2.25	0.0478734	0.14763	2.9536e+06	1.31287e+06	30.76	19.38	High	High	High	High	High	High	1						O00487	2.25
1.73479e+18	FALSE	High	IsMasterProtein	P54136	Arginine--tRNA ligase, cytoplasmic OS=Homo sapiens OX=9606 GN=RARS PE=1 SV=2	0	47.759	25	13	30	13	660	75.3	6.68	61.13	13	0	3.528	0.00955362	0.0795008	4.6257e+06	1.31112e+06	34.51	30.14	High	High	High	Peak Found	Peak Found	High	1						P54136	3.528
-2.03909e+18	FALSE	High	IsMasterProtein	Q5D862	Filaggrin-2 OS=Homo sapiens OX=9606 GN=FLG2 PE=1 SV=1	0.001	3.603	0	1	5	1	2391	247.9	8.31	9.83	1	0	0.314	0.0593644	0.162783	411507	1.31001e+06	16.63	40.89	High	High	High	High	High	Peak Found	1						Q5D862	0.314
-2.28772e+17	FALSE	High	IsMasterProtein	Q96HY6	DDRGK domain-containing protein 1 OS=Homo sapiens OX=9606 GN=DDRGK1 PE=1 SV=2	0	36.277	37	6	32	6	314	35.6	5.12	66.03	6	0	1.486	0.244615	0.373206	1.94502e+06	1.30847e+06	21.74	47.1	High	High	High	High	High	High	1						Q96HY6	1.486
-3.03904e+18	FALSE	High	IsMasterProtein	P61163	Alpha-centractin OS=Homo sapiens OX=9606 GN=ACTR1A PE=1 SV=1	0	24.917	26	6	25	6	376	42.6	6.64	50.58	6	0	2.122	0.0063465	0.0691254	2.7534e+06	1.29739e+06	15.98	17.96	High	High	High	High	High	High	1						P61163	2.122
-3.1913e+18	FALSE	High	IsMasterProtein	Q8WZ42	Titin OS=Homo sapiens OX=9606 GN=TTN PE=1 SV=4	0	6.915	0	3	3	3	34350	3813.7	6.35	4.34	3	0	2.044	0.0380403	0.132769	2.64874e+06	1.29578e+06	12.4	29.7	Peak Found	Peak Found	Peak Found	High	Peak Found	High	1	Phospho [T21807]					Q8WZ42	2.044
5.95516e+18	FALSE	High	IsMasterProtein	P28062	Proteasome subunit beta type-8 OS=Homo sapiens OX=9606 GN=PSMB8 PE=1 SV=3	0	18.013	16	4	31	4	276	30.3	7.43	55.22	4	0	0.996	0.59839	0.697833	1.29047e+06	1.29534e+06	4.56	7.98	High	High	High	High	High	High	1						P28062	0.996
-6.84465e+16	FALSE	High	IsMasterProtein	482387	keratin,67KtypeIIepidermal-human	0	312.02	80	47	824	1	645	65.8	8	1620.94	47	0	0.341			440944	1.29292e+06		69.81	Not Found	Peak Found	Not Found	High	High	Peak Found	1						482387	0.341
-5.38122e+18	FALSE	High	IsMasterProtein	Q99536	Synaptic vesicle membrane protein VAT-1 homolog OS=Homo sapiens OX=9606 GN=VAT1 PE=1 SV=2	0	33.945	26	6	59	6	393	41.9	6.29	136.99	6	0	1.458	0.0299255	0.116602	1.87432e+06	1.28554e+06	10.92	3.49	High	High	High	High	High	High	1						Q99536	1.458
8.70548e+18	FALSE	High	IsMasterProtein	P46940	Ras GTPase-activating-like protein IQGAP1 OS=Homo sapiens OX=9606 GN=IQGAP1 PE=1 SV=1	0	113.193	26	30	69	30	1657	189.1	6.48	122.65	30	0	5.038	0.00301973	0.0553476	6.47657e+06	1.28545e+06	20.75	31.35	High	High	High	High	High	High	1						P46940	5.038
-4.85891e+18	FALSE	High	IsMasterProtein	Q16881	Thioredoxin reductase 1, cytoplasmic OS=Homo sapiens OX=9606 GN=TXNRD1 PE=1 SV=3	0	47.884	27	12	44	12	649	70.9	7.39	65.52	12	0	3.776	0.000543133	0.0435532	4.85312e+06	1.28529e+06	15.98	14.95	High	High	High	High	Peak Found	High	1						Q16881	3.776
-4.47381e+17	FALSE	High	IsMasterProtein	O76011	Keratin, type I cuticular Ha4 OS=Homo sapiens OX=9606 GN=KRT34 PE=1 SV=2	0	30.012	19	8	16	4	436	49.4	5.06	28.36	8	0	0.001				1.28485e+06			Not Found	Not Found	Not Found	High	Not Found	Not Found	1						O76011	0.001
4.36071e+18	FALSE	High	IsMasterProtein	Q969X5	Endoplasmic reticulum-Golgi intermediate compartment protein 1 OS=Homo sapiens OX=9606 GN=ERGIC1 PE=1 SV=1	0	19.575	20	6	33	6	290	32.6	7.06	39.37	6	0	1.084	0.958783	0.97048	1.39175e+06	1.2842e+06	8.97	20.76	High	High	High	High	High	High	1						Q969X5	1.084
-4.1875e+18	FALSE	High	IsMasterProtein	P29317	Ephrin type-A receptor 2 OS=Homo sapiens OX=9606 GN=EPHA2 PE=1 SV=2	0	18.361	7	6	12	6	976	108.2	6.23	23.11	6	0	1.849	0.00471678	0.0627643	2.37093e+06	1.28238e+06	7.18	12.38	High	Peak Found	High	Peak Found	Peak Found	Peak Found	1						P29317	1.849
6.44049e+18	FALSE	High	IsMasterProtein	Q9Y3B3	Transmembrane emp24 domain-containing protein 7 OS=Homo sapiens OX=9606 GN=TMED7 PE=1 SV=2	0	8.917	13	3	10	3	224	25.2	6.89	8.84	3	0	1.193	0.365207	0.491687	1.52472e+06	1.27787e+06	16.8	20.07	High	High	High	High	High	High	1						Q9Y3B3	1.193
-3.50905e+18	FALSE	High	IsMasterProtein	Q04917	14-3-3 protein eta OS=Homo sapiens OX=9606 GN=YWHAH PE=1 SV=4	0	36.901	33	8	157	5	246	28.2	4.84	253.44	8	0	1.457	0.0654387	0.170134	1.86066e+06	1.27674e+06	20.3	17.23	High	High	High	High	High	High	1						Q04917	1.457
-2.77163e+18	FALSE	High	IsMasterProtein	Q01650	Large neutral amino acids transporter small subunit 1 OS=Homo sapiens OX=9606 GN=SLC7A5 PE=1 SV=2	0	17.76	9	3	27	3	507	55	7.72	49.07	3	0	1.496	0.0123259	0.0863688	1.90298e+06	1.27186e+06	10.95	10.24	High	High	High	High	High	High	1						Q01650	1.496
-1.85257e+18	FALSE	High	IsMasterProtein	Q9UKX7	Nuclear pore complex protein Nup50 OS=Homo sapiens OX=9606 GN=NUP50 PE=1 SV=2	0	26.76	24	7	32	7	468	50.1	7.06	55.17	7	0	1.414	0.0527471	0.153444	1.79552e+06	1.27001e+06	3.57	16.34	High	High	High	High	High	High	1						Q9UKX7	1.414
-6.71613e+18	FALSE	High	IsMasterProtein	P82650	28S ribosomal protein S22, mitochondrial OS=Homo sapiens OX=9606 GN=MRPS22 PE=1 SV=1	0	14.389	16	5	8	5	360	41.3	7.9	5.8	5	0	1.564	0.07085	0.176406	1.9771e+06	1.26382e+06	35.67	8.66	High	High	High	Peak Found	Peak Found	Peak Found	1						P82650	1.564
7.20128e+18	FALSE	Medium	IsMasterProtein	Q96C34	RUN domain-containing protein 1 OS=Homo sapiens OX=9606 GN=RUNDC1 PE=1 SV=3	0.011	2.581	1	1	4	1	613	67.6	6.19	10.27	1	0	1.148	0.501486	0.619392	1.45004e+06	1.26316e+06	33.18	11.93	High	High	High	Peak Found	Peak Found	Peak Found	1						Q96C34	1.148
-1.82348e+18	FALSE	Medium	IsMasterProtein	O43150	Arf-GAP with SH3 domain, ANK repeat and PH domain-containing protein 2 OS=Homo sapiens OX=9606 GN=ASAP2 PE=1 SV=3	0.041	1.983	1	1	9	1	1006	111.6	6.68	15.58	1	0	1.915	0.00233862	0.0553476	2.41591e+06	1.26157e+06	7.78	11.39	High	High	High	Peak Found	High	High	1						O43150	1.915
-6.26122e+18	FALSE	High	IsMasterProtein	P39656	Dolichyl-diphosphooligosaccharide--protein glycosyltransferase 48 kDa subunit OS=Homo sapiens OX=9606 GN=DDOST PE=1 SV=4	0	34.615	35	10	28	10	456	50.8	6.55	53.11	10	0	3.974	0.0033748	0.0566288	5.00987e+06	1.26067e+06	22.81	10.99	High	High	High	High	High	High	1						P39656	3.974
7.96939e+18	FALSE	High	IsMasterProtein	Q9NUJ1	Mycophenolic acid acyl-glucuronide esterase, mitochondrial OS=Homo sapiens OX=9606 GN=ABHD10 PE=1 SV=1	0	32.352	24	7	26	7	306	33.9	8.57	56.76	7	0	1.781	0.042848	0.140388	2.2448e+06	1.26032e+06	35.37	24.13	High	High	High	High	Peak Found	High	1						Q9NUJ1	1.781
-7.32133e+18	FALSE	High	IsMasterProtein	O75477	Erlin-1 OS=Homo sapiens OX=9606 GN=ERLIN1 PE=1 SV=2	0	22.22	20	6	30	4	348	39.1	7.87	48.15	6	2	1.565	0.0426624	0.140106	1.97189e+06	1.25973e+06	20.7	4.25	High	High	High	High	High	High	1						O75477	1.565
4.04543e+18	FALSE	High	IsMasterProtein	Q3ZCQ8	Mitochondrial import inner membrane translocase subunit TIM50 OS=Homo sapiens OX=9606 GN=TIMM50 PE=1 SV=2	0	34.396	27	7	22	7	353	39.6	8.37	45.05	7	0	1.665	0.0574808	0.159757	2.09348e+06	1.25701e+06	24.18	5.55	High	High	High	High	High	High	1						Q3ZCQ8	1.665
1.72116e+18	FALSE	High	IsMasterProtein	Q9UBQ0	Vacuolar protein sorting-associated protein 29 OS=Homo sapiens OX=9606 GN=VPS29 PE=1 SV=1	0	12.474	17	3	30	3	182	20.5	6.79	37.9	3	0	1.728	0.00179165	0.0505426	2.16943e+06	1.25565e+06	7.75	3.75	High	High	High	High	High	High	1						Q9UBQ0	1.728
1.7239e+18	FALSE	High	IsMasterProtein	Q07666	KH domain-containing, RNA-binding, signal transduction-associated protein 1 OS=Homo sapiens OX=9606 GN=KHDRBS1 PE=1 SV=1	0	26.796	19	4	27	4	443	48.2	8.66	47.07	4	0	1.679	0.201773	0.327881	2.10271e+06	1.25258e+06	45.12	16.54	High	High	High	High	High	High	1						Q07666	1.679
3.86707e+18	FALSE	High	IsMasterProtein	P21589	5'-nucleotidase OS=Homo sapiens OX=9606 GN=NT5E PE=1 SV=1	0	30.262	15	6	30	6	574	63.3	7.03	48.66	6	0	1.301	0.213809	0.341527	1.6271e+06	1.25036e+06	23.82	6.71	High	High	High	High	High	High	1						P21589	1.301
6.73347e+18	FALSE	High	IsMasterProtein	Q13838	Spliceosome RNA helicase DDX39B OS=Homo sapiens OX=9606 GN=DDX39B PE=1 SV=1	0	26.628	15	6	38	1	428	49	5.67	44.31	6	5	3.074	0.00565854	0.0667898	3.838e+06	1.24871e+06	29.47	23.5	High	High	High	High	High	High	1						Q13838	3.074
3.25154e+18	FALSE	High	IsMasterProtein	P26368	Splicing factor U2AF 65 kDa subunit OS=Homo sapiens OX=9606 GN=U2AF2 PE=1 SV=4	0	31.974	16	5	22	5	475	53.5	9.09	52.22	5	0	2.044	0.0405107	0.136536	2.54993e+06	1.24733e+06	41.23	11.52	High	High	High	High	High	High	1						P26368	2.044
-5.23313e+18	FALSE	High	IsMasterProtein	Q8IVD9	NudC domain-containing protein 3 OS=Homo sapiens OX=9606 GN=NUDCD3 PE=1 SV=3	0	40.321	37	7	27	7	361	40.8	5.25	57.48	7	0	1.158	0.374711	0.502166	1.44293e+06	1.24639e+06	25.49	18.01	High	High	High	High	High	High	1						Q8IVD9	1.158
-1.63043e+18	FALSE	High	IsMasterProtein	Q16563	Synaptophysin-like protein 1 OS=Homo sapiens OX=9606 GN=SYPL1 PE=1 SV=1	0	6.542	14	2	9	2	259	28.5	8.43	20.49	2	0	1.032	0.722152	0.803309	1.28544e+06	1.24561e+06	26.05	10.87	High	Peak Found	High	High	High	High	1						Q16563	1.032
-1.05519e+17	FALSE	High	IsMasterProtein	Q04323	UBX domain-containing protein 1 OS=Homo sapiens OX=9606 GN=UBXN1 PE=1 SV=2	0	19.791	33	5	20	5	297	33.3	5.25	46.32	5	0	0.816	0.536154	0.650534	1.01439e+06	1.24339e+06	46.82	42.04	High	High	High	High	High	High	1						Q04323	0.816
5.40244e+18	FALSE	High	IsMasterProtein	O75880	Protein SCO1 homolog, mitochondrial OS=Homo sapiens OX=9606 GN=SCO1 PE=1 SV=1	0	10.213	11	4	33	4	301	33.8	8.88	47.49	4	0	1.194	0.0584053	0.161531	1.48456e+06	1.24321e+06	7.62	8.05	High	High	High	High	High	High	1						O75880	1.194
-6.78115e+18	FALSE	High	IsMasterProtein	Q96N66	Lysophospholipid acyltransferase 7 OS=Homo sapiens OX=9606 GN=MBOAT7 PE=1 SV=2	0	13.854	8	3	21	3	472	52.7	8.97	43.22	3	0	1.159	0.508048	0.625853	1.42986e+06	1.2333e+06	4.73	20.33	High	High	High	High	High	High	1						Q96N66	1.159
-4.53912e+18	FALSE	High	IsMasterProtein	P50402	Emerin OS=Homo sapiens OX=9606 GN=EMD PE=1 SV=1	0	20.989	26	5	38	5	254	29	5.5	58.57	5	0	1.784	0.00021685	0.0339852	2.20018e+06	1.23295e+06	6.02	5.32	High	High	High	High	High	High	1						P50402	1.784
8.62825e+18	FALSE	High	IsMasterProtein	O00170	AH receptor-interacting protein OS=Homo sapiens OX=9606 GN=AIP PE=1 SV=2	0	17.46	22	6	22	6	330	37.6	6.29	28.91	6	0	1.485	0.0263076	0.1116	1.82868e+06	1.2313e+06	6.29	12.51	High	High	High	High	High	High	1						O00170	1.485
-5.36562e+18	FALSE	High	IsMasterProtein	P54819	Adenylate kinase 2, mitochondrial OS=Homo sapiens OX=9606 GN=AK2 PE=1 SV=2	0	28.308	36	6	35	6	239	26.5	7.81	55.84	6	0	1.644	0.105143	0.216668	2.02315e+06	1.23055e+06	15.69	28.41	High	High	High	High	High	High	1						P54819	1.644
7.8807e+18	FALSE	High	IsMasterProtein	Q9Y580	RNA-binding protein 7 OS=Homo sapiens OX=9606 GN=RBM7 PE=1 SV=1	0	10.641	14	4	14	4	266	30.5	9.57	16.36	4	0	0.913	0.184806	0.310875	1.12211e+06	1.22924e+06	12.69	10.91	High	High	High	High	High	High	1						Q9Y580	0.913
-3.97359e+18	FALSE	High	IsMasterProtein	P04264	Keratin, type II cytoskeletal 1 OS=Homo sapiens OX=9606 GN=KRT1 PE=1 SV=6	0	294.57	55	46	1265	1	644	66	8.12	2498.31	46	0	0.001				1.22803e+06			Not Found	Not Found	Not Found	Not Found	High	Not Found	1						P04264	0.001
-8.02182e+18	FALSE	High	IsMasterProtein	O43760	Synaptogyrin-2 OS=Homo sapiens OX=9606 GN=SYNGR2 PE=1 SV=1	0	9.935	13	3	35	3	224	24.8	4.94	44.99	3	0	1.239	0.1765	0.300124	1.5214e+06	1.22787e+06	10.48	18.36	High	High	High	High	High	High	1						O43760	1.239
-7.88341e+18	FALSE	Medium	IsMasterProtein	Q7KZ85	Transcription elongation factor SPT6 OS=Homo sapiens OX=9606 GN=SUPT6H PE=1 SV=2	0.028	2.217	1	1	3	1	1726	198.9	4.91	0	1	0	1.684	0.0135543	0.0884835	2.06742e+06	1.22786e+06	9.76	15.03	Peak Found	High	Peak Found	Peak Found	High	Peak Found	1						Q7KZ85	1.684
-3.57337e+18	FALSE	High	IsMasterProtein	P29279	CCN family member 2 OS=Homo sapiens OX=9606 GN=CCN2 PE=1 SV=2	0	10.001	10	3	21	3	349	38.1	8	32.61	3	0	0.723	0.039857	0.135629	882997	1.22121e+06	12.6	5.23	High	High	High	High	High	High	1						P29279	0.723
6.11619e+18	FALSE	High	IsMasterProtein	Q6P1L8	39S ribosomal protein L14, mitochondrial OS=Homo sapiens OX=9606 GN=MRPL14 PE=1 SV=1	0	22.485	35	4	25	4	145	15.9	10.24	53.05	4	0	1.746	0.0591675	0.162783	2.12393e+06	1.21672e+06	19.79	7.95	High	High	High	High	High	High	1						Q6P1L8	1.746
-3.92856e+18	FALSE	High	IsMasterProtein	Q9UBQ5	Eukaryotic translation initiation factor 3 subunit K OS=Homo sapiens OX=9606 GN=EIF3K PE=1 SV=1	0	9.209	11	2	14	2	218	25	4.93	33.15	2	0	1.225	0.126354	0.241362	1.48663e+06	1.21322e+06	24.88	20.95	High	High	High	High	High	High	1						Q9UBQ5	1.225
-2.29711e+18	FALSE	High	IsMasterProtein	P30044	Peroxiredoxin-5, mitochondrial OS=Homo sapiens OX=9606 GN=PRDX5 PE=1 SV=4	0	16.933	32	5	26	5	214	22.1	8.7	45.45	5	0	1.269	0.225766	0.352109	1.53831e+06	1.21251e+06	37.63	22.52	High	High	High	High	High	High	1						P30044	1.269
-8.13539e+18	FALSE	High	IsMasterProtein	Q9BQA1	Methylosome protein 50 OS=Homo sapiens OX=9606 GN=WDR77 PE=1 SV=1	0	14.801	14	4	15	4	342	36.7	5.17	17.89	4	0	1.574	0.0365305	0.12969	1.90137e+06	1.20814e+06	22.39	4.87	High	High	High	Peak Found	Peak Found	High	1						Q9BQA1	1.574
-9.18959e+18	FALSE	High	IsMasterProtein	Q13185	Chromobox protein homolog 3 OS=Homo sapiens OX=9606 GN=CBX3 PE=1 SV=4	0	24.087	29	5	38	4	183	20.8	5.33	81.61	5	2	1.433	0.112437	0.224784	1.72819e+06	1.20594e+06	34.14	31.85	High	High	High	High	Peak Found	High	1						Q13185	1.433
-6.2912e+18	FALSE	High	IsMasterProtein	Q9BWH2	FUN14 domain-containing protein 2 OS=Homo sapiens OX=9606 GN=FUNDC2 PE=1 SV=2	0	10.581	16	3	24	3	189	20.7	9.73	40.43	3	0	1.153	0.184219	0.310073	1.39012e+06	1.20586e+06	12.94	6.83	High	High	High	High	High	High	1						Q9BWH2	1.153
-4.87751e+18	FALSE	High	IsMasterProtein	P28072	Proteasome subunit beta type-6 OS=Homo sapiens OX=9606 GN=PSMB6 PE=1 SV=4	0	15.535	17	4	41	4	239	25.3	4.92	66.39	4	0	1.954	0.00265442	0.0553476	2.3532e+06	1.20401e+06	5.54	11.03	High	High	High	High	High	High	1						P28072	1.954
4.79794e+17	FALSE	High	IsMasterProtein	P61221	ATP-binding cassette sub-family E member 1 OS=Homo sapiens OX=9606 GN=ABCE1 PE=1 SV=1	0	52.767	31	13	45	13	599	67.3	8.34	84.98	13	0	3.397	0.0011116	0.0435532	4.06634e+06	1.19699e+06	17.41	16.12	High	High	High	High	High	High	1						P61221	3.397
-5.45303e+18	FALSE	High	IsMasterProtein	Q9NRN7	L-aminoadipate-semialdehyde dehydrogenase-phosphopantetheinyl transferase OS=Homo sapiens OX=9606 GN=AASDHPPT PE=1 SV=2	0	21.405	18	5	26	5	309	35.8	6.8	43.35	5	0	1.336	0.199676	0.326741	1.58937e+06	1.18934e+06	9.37	24.11	High	High	High	High	High	High	1						Q9NRN7	1.336
-5.15537e+18	FALSE	High	IsMasterProtein	P48507	Glutamate--cysteine ligase regulatory subunit OS=Homo sapiens OX=9606 GN=GCLM PE=1 SV=1	0	11.992	14	3	22	3	274	30.7	6.02	39.44	3	0	1.563	0.00909798	0.0789491	1.85775e+06	1.18883e+06	8.08	12.57	High	High	High	High	High	High	1						P48507	1.563
6.73458e+18	FALSE	High	IsMasterProtein	Q6FI81	Anamorsin OS=Homo sapiens OX=9606 GN=CIAPIN1 PE=1 SV=2	0	20.311	20	6	20	6	312	33.6	5.62	30	6	0	1.31	0.164941	0.287888	1.55413e+06	1.186e+06	4.32	28.12	High	High	High	High	Peak Found	High	1						Q6FI81	1.31
-8.00827e+18	FALSE	High	IsMasterProtein	P51991	Heterogeneous nuclear ribonucleoprotein A3 OS=Homo sapiens OX=9606 GN=HNRNPA3 PE=1 SV=2	0	30.913	23	7	39	7	378	39.6	9.01	83.67	7	0	2.665	0.0191227	0.0986516	3.15935e+06	1.1857e+06	25.53	7.23	High	High	High	High	High	High	1						P51991	2.665
-2.49192e+18	FALSE	High	IsMasterProtein	Q9UHV9	Prefoldin subunit 2 OS=Homo sapiens OX=9606 GN=PFDN2 PE=1 SV=1	0	16.286	29	4	19	4	154	16.6	6.58	44.38	4	0	0.948	0.97627	0.98289	1.12164e+06	1.18363e+06	17.56	7.71	High	High	High	High	High	High	1						Q9UHV9	0.948
4.12989e+17	FALSE	High	IsMasterProtein	Q12874	Splicing factor 3A subunit 3 OS=Homo sapiens OX=9606 GN=SF3A3 PE=1 SV=1	0	28.181	15	6	14	6	501	58.8	5.38	32.17	6	0	1.333	0.393902	0.519252	1.57815e+06	1.18352e+06	34.53	26.71	High	High	High	High	High	High	1						Q12874	1.333
8.52959e+18	FALSE	High	IsMasterProtein	P04181	Ornithine aminotransferase, mitochondrial OS=Homo sapiens OX=9606 GN=OAT PE=1 SV=1	0	40.291	33	9	38	9	439	48.5	7.03	66.39	9	0	2.696	0.0109479	0.0834019	3.17636e+06	1.17839e+06	22.37	24.95	High	High	High	High	High	High	1						P04181	2.696
-7.65701e+18	FALSE	High	IsMasterProtein	O43684	Mitotic checkpoint protein BUB3 OS=Homo sapiens OX=9606 GN=BUB3 PE=1 SV=1	0	15.34	15	4	28	4	328	37.1	6.84	48.6	4	0	1.064	0.789711	0.859471	1.25058e+06	1.17562e+06	25.47	36.82	High	High	High	High	High	High	1						O43684	1.064
7.87638e+18	FALSE	High	IsMasterProtein	Q9UNX3	60S ribosomal protein L26-like 1 OS=Homo sapiens OX=9606 GN=RPL26L1 PE=1 SV=1	0	47.609	41	8	614	1	145	17.2	10.55	826.03	8	0	0.459	0.132512	0.248714	535674	1.1682e+06	37.65	31.29	High	High	High	High	High	High	1						Q9UNX3	0.459
-9.04938e+18	FALSE	High	IsMasterProtein	Q9UNN8	Endothelial protein C receptor OS=Homo sapiens OX=9606 GN=PROCR PE=1 SV=1	0	9.155	11	2	6	2	238	26.7	7.18	16.26	2	0	0.746	0.840706	0.893943	869629	1.16517e+06	37.84	73.84	High	High	High	High	High	Peak Found	1						Q9UNN8	0.746
-6.02674e+18	FALSE	High	IsMasterProtein	P36507	Dual specificity mitogen-activated protein kinase kinase 2 OS=Homo sapiens OX=9606 GN=MAP2K2 PE=1 SV=1	0	26.036	20	7	29	4	400	44.4	6.55	31.07	7	3	3.17	0.000188058	0.0339852	3.68696e+06	1.16302e+06	11.28	11.53	High	High	High	High	High	High	1						P36507	3.17
-3.46893e+18	FALSE	High	IsMasterProtein	P51398	28S ribosomal protein S29, mitochondrial OS=Homo sapiens OX=9606 GN=DAP3 PE=1 SV=1	0	21.63	21	6	21	6	398	45.5	8.88	31.56	6	0	1.091	0.641221	0.736601	1.26837e+06	1.16212e+06	13.94	14.64	High	High	High	High	High	High	1						P51398	1.091
-4.06115e+18	FALSE	High	IsMasterProtein	P61006	Ras-related protein Rab-8A OS=Homo sapiens OX=9606 GN=RAB8A PE=1 SV=1	0	23.982	34	6	38	3	207	23.7	9.07	56.34	6	0	1.132	0.448301	0.568641	1.31346e+06	1.15989e+06	22.14	10.4	High	High	High	High	High	High	1						P61006	1.132
5.11447e+18	FALSE	High	IsMasterProtein	P02788	Lactotransferrin OS=Homo sapiens OX=9606 GN=LTF PE=1 SV=6	0.002	3.283	1	1	20	1	710	78.1	8.12	16.37	1	0	3.241	0.0161412	0.0924701	3.75743e+06	1.15941e+06	30.15	17.03	High	High	High	High	High	High	1						P02788	3.241
9.21536e+18	FALSE	High	IsMasterProtein	P55061	Bax inhibitor 1 OS=Homo sapiens OX=9606 GN=TMBIM6 PE=1 SV=2	0	4.736	9	2	8	2	237	26.5	8.54	13.74	2	0	0.826	0.124161	0.238636	957546	1.15874e+06	10.91	1.18	High	High	High	High	High	High	1						P55061	0.826
-7.80028e+18	FALSE	High	IsMasterProtein	Q9H819	DnaJ homolog subfamily C member 18 OS=Homo sapiens OX=9606 GN=DNAJC18 PE=2 SV=1	0.008	2.734	3	1	2	1	358	41.5	7.37	3.66	1	0	1.032	0.75315	0.828965	1.18613e+06	1.14945e+06	34.33	20.45	Peak Found	High	High	Peak Found	Peak Found	Peak Found	1						Q9H819	1.032
1.58556e+18	FALSE	High	IsMasterProtein	O15372	Eukaryotic translation initiation factor 3 subunit H OS=Homo sapiens OX=9606 GN=EIF3H PE=1 SV=1	0	29.406	26	8	32	8	352	39.9	6.54	55.81	8	0	2.11	0.0221565	0.10558	2.42326e+06	1.14838e+06	22.9	7.47	High	High	High	High	High	High	1						O15372	2.11
6.60217e+17	FALSE	High	IsMasterProtein	P22695	Cytochrome b-c1 complex subunit 2, mitochondrial OS=Homo sapiens OX=9606 GN=UQCRC2 PE=1 SV=3	0	31.582	23	7	35	7	453	48.4	8.63	63.4	7	0	1.327	0.0334199	0.122972	1.50903e+06	1.13701e+06	9.69	13.34	High	High	High	High	High	High	1						P22695	1.327
-4.64387e+18	FALSE	High	IsMasterProtein	P41567	Eukaryotic translation initiation factor 1 OS=Homo sapiens OX=9606 GN=EIF1 PE=1 SV=1	0	11.2	27	2	26	2	113	12.7	7.44	57.38	2	0	2.043	0.0617316	0.165694	2.31328e+06	1.13223e+06	27.99	11.66	High	High	High	High	High	High	1						P41567	2.043
-3.77987e+18	FALSE	High	IsMasterProtein	P00367	Glutamate dehydrogenase 1, mitochondrial OS=Homo sapiens OX=9606 GN=GLUD1 PE=1 SV=2	0	31.204	19	8	44	8	558	61.4	7.8	72.68	8	0	5.669	0.0751066	0.18218	6.41255e+06	1.13108e+06	56.31	15.37	High	High	High	High	High	High	1						P00367	5.669
2.57524e+18	FALSE	Medium	IsMasterProtein	Q8IVF2	Protein AHNAK2 OS=Homo sapiens OX=9606 GN=AHNAK2 PE=1 SV=2	0.011	2.542	0	1	4	1	5795	616.2	5.36	8.99	1	0	0.679	0.38327	0.511207	768024	1.13097e+06	37.8	20	High	High	High	Peak Found	Peak Found	Peak Found	1						Q8IVF2	0.679
-4.41557e+18	FALSE	High	IsMasterProtein	Q08257	Quinone oxidoreductase OS=Homo sapiens OX=9606 GN=CRYZ PE=1 SV=1	0	32.172	38	9	27	9	329	35.2	8.44	38.69	9	0	1.061	0.654233	0.747809	1.19725e+06	1.12883e+06	22.34	12.75	High	High	High	High	High	High	1						Q08257	1.061
1.76768e+18	FALSE	High	IsMasterProtein	P14678	Small nuclear ribonucleoprotein-associated proteins B and B' OS=Homo sapiens OX=9606 GN=SNRPB PE=1 SV=2	0	13.33	10	2	62	2	240	24.6	11.19	129.76	2	0	1.154	0.734259	0.811581	1.30058e+06	1.12668e+06	3.74	36.08	High	High	High	High	High	High	1						P14678	1.154
-1.05404e+18	FALSE	High	IsMasterProtein	Q9BXK1	Krueppel-like factor 16 OS=Homo sapiens OX=9606 GN=KLF16 PE=1 SV=1	0	7.693	11	2	6	2	252	25.4	9.88	14.99	2	0	0.748	0.216848	0.343089	840011	1.12344e+06	60.35	33.57	High	High	High	High	Peak Found	High	1						Q9BXK1	0.748
-6.11442e+18	FALSE	High	IsMasterProtein	P61619	Protein transport protein Sec61 subunit alpha isoform 1 OS=Homo sapiens OX=9606 GN=SEC61A1 PE=1 SV=2	0	13.756	9	4	35	4	476	52.2	8.06	42.07	4	0	1.459	0.0141817	0.0889033	1.63695e+06	1.12212e+06	5.56	11.66	High	High	High	High	High	High	1						P61619	1.459
-9.01453e+17	FALSE	High	IsMasterProtein	Q05682	Caldesmon OS=Homo sapiens OX=9606 GN=CALD1 PE=1 SV=3	0	28.39	12	7	27	7	793	93.2	5.66	45.83	7	0	0.841	0.433978	0.554964	943749	1.12191e+06	5.77	22.55	High	High	High	High	High	High	1						Q05682	0.841
-2.00691e+18	FALSE	High	IsMasterProtein	Q9Y520	Protein PRRC2C OS=Homo sapiens OX=9606 GN=PRRC2C PE=1 SV=4	0	36.783	6	11	35	11	2896	316.7	9.13	68.23	11	0	1.138	0.117041	0.230085	1.27159e+06	1.11764e+06	13.38	2.68	High	High	High	High	High	High	1						Q9Y520	1.138
-7.05764e+18	FALSE	High	IsMasterProtein	25	Human Serum Albumin Precursor CONTROL PROTEIN [4502027]	0	51.446	16	11	376	7	609	69.3	6.28	540.83	11	0	8.285	0.168294	0.290688	9.25359e+06	1.11696e+06	34.56	125.87	High	High	High	High	High	High	1						25	8.285
-1.08025e+17	FALSE	High	IsMasterProtein	Q99873	Protein arginine N-methyltransferase 1 OS=Homo sapiens OX=9606 GN=PRMT1 PE=1 SV=3	0	37.108	29	10	58	10	371	42.4	5.35	99.43	10	0	4.827	0.00174404	0.0504053	5.38176e+06	1.11501e+06	27.59	20.95	High	High	High	High	High	High	1						Q99873	4.827
-7.78558e+18	FALSE	High	IsMasterProtein	P17980	26S proteasome regulatory subunit 6A OS=Homo sapiens OX=9606 GN=PSMC3 PE=1 SV=3	0	52.539	36	12	38	12	439	49.2	5.24	81.49	12	0	2.436	0.0544247	0.15587	2.68925e+06	1.1039e+06	45.99	12.24	High	High	High	High	High	High	1						P17980	2.436
5.17713e+18	FALSE	High	IsMasterProtein	Q8IXM3	39S ribosomal protein L41, mitochondrial OS=Homo sapiens OX=9606 GN=MRPL41 PE=1 SV=1	0	16.762	50	4	22	4	137	15.4	9.57	43.29	4	0	1.228	0.404205	0.527113	1.3513e+06	1.10008e+06	23.61	46.04	High	High	High	High	Peak Found	High	1						Q8IXM3	1.228
4.0991e+18	FALSE	High	IsMasterProtein	Q08722	Leukocyte surface antigen CD47 OS=Homo sapiens OX=9606 GN=CD47 PE=1 SV=1	0	8.54	9	3	20	3	323	35.2	7.21	28.07	3	0	0.747	0.123142	0.237121	821421	1.09906e+06	16.96	1.42	High	High	High	High	High	High	1						Q08722	0.747
-2.47362e+18	FALSE	High	IsMasterProtein	Q9Y3A6	Transmembrane emp24 domain-containing protein 5 OS=Homo sapiens OX=9606 GN=TMED5 PE=1 SV=1	0	9.708	12	3	27	3	229	26	4.84	25.93	3	0	1.075	0.350551	0.479818	1.1761e+06	1.09448e+06	6.3	15.73	High	High	High	High	High	High	1						Q9Y3A6	1.075
-2.21924e+18	FALSE	High	IsMasterProtein	P29558	RNA-binding motif, single-stranded-interacting protein 1 OS=Homo sapiens OX=9606 GN=RBMS1 PE=1 SV=3	0	11.487	6	2	10	1	406	44.5	8.79	23.02	2	0	1.005	0.668324	0.758079	1.09918e+06	1.09401e+06	7.42	19.45	High	High	High	High	High	High	1						P29558	1.005
1.99221e+18	FALSE	High	IsMasterProtein	Q13247	Serine/arginine-rich splicing factor 6 OS=Homo sapiens OX=9606 GN=SRSF6 PE=1 SV=2	0	38.047	21	8	86	5	344	39.6	11.43	170.13	8	0	5.156	0.00607208	0.0688738	5.63004e+06	1.092e+06	2.12	22.63	High	High	High	High	High	High	1						Q13247	5.156
2.64563e+18	FALSE	High	IsMasterProtein	P04080	Cystatin-B OS=Homo sapiens OX=9606 GN=CSTB PE=1 SV=2	0	9.229	24	2	21	2	98	11.1	7.56	50.71	2	0	0.972	0.544031	0.656702	1.0603e+06	1.09113e+06	16.9	17.63	High	High	High	High	High	High	1						P04080	0.972
6.74479e+18	FALSE	High	IsMasterProtein	O15173	Membrane-associated progesterone receptor component 2 OS=Homo sapiens OX=9606 GN=PGRMC2 PE=1 SV=1	0	16.078	18	3	22	3	223	23.8	4.88	38.78	3	0	1.259	0.217851	0.343521	1.37149e+06	1.08971e+06	4.56	24.15	High	High	High	High	High	High	1						O15173	1.259
2.66052e+18	FALSE	High	IsMasterProtein	Q9UKK9	ADP-sugar pyrophosphatase OS=Homo sapiens OX=9606 GN=NUDT5 PE=1 SV=1	0	13.803	17	3	12	3	219	24.3	4.94	31.6	3	0	1.022	0.322544	0.449998	1.11299e+06	1.08938e+06	16.27	5.53	High	High	High	High	High	High	1						Q9UKK9	1.022
8.68844e+17	FALSE	High	IsMasterProtein	P48444	Coatomer subunit delta OS=Homo sapiens OX=9606 GN=ARCN1 PE=1 SV=1	0	31.112	19	9	37	9	511	57.2	6.21	65.96	9	0	2.582	0.00952989	0.0795008	2.81269e+06	1.08923e+06	22.87	29.49	High	High	High	High	Peak Found	High	1						P48444	2.582
-4.56344e+18	FALSE	High	IsMasterProtein	P60520	Gamma-aminobutyric acid receptor-associated protein-like 2 OS=Homo sapiens OX=9606 GN=GABARAPL2 PE=1 SV=1	0	6.855	16	2	9	2	117	13.7	8.1	14.65	2	0	0.646	0.14731	0.266556	700582	1.08401e+06	29.2	16.33	High	High	High	High	High	High	1						P60520	0.646
2.42686e+18	FALSE	High	IsMasterProtein	P22314	Ubiquitin-like modifier-activating enzyme 1 OS=Homo sapiens OX=9606 GN=UBA1 PE=1 SV=3	0	64.904	21	16	34	16	1058	117.8	5.76	70.38	16	0	2.833	0.0281689	0.114177	3.04183e+06	1.0736e+06	32.56	43.85	High	High	High	Peak Found	Peak Found	Peak Found	1						P22314	2.833
4.78075e+18	FALSE	High	IsMasterProtein	O95373	Importin-7 OS=Homo sapiens OX=9606 GN=IPO7 PE=1 SV=1	0	41.165	11	9	32	9	1038	119.4	4.82	58.52	9	0	3.819	0.00358322	0.0566288	4.08067e+06	1.06854e+06	26.41	14.33	High	High	High	High	Peak Found	High	1						O95373	3.819
5.09471e+18	FALSE	High	IsMasterProtein	P61313	60S ribosomal protein L15 OS=Homo sapiens OX=9606 GN=RPL15 PE=1 SV=2	0	15.046	23	4	36	4	204	24.1	11.62	58.48	4	0	4.702	0.00285823	0.0553476	5.02354e+06	1.06846e+06	25.63	12.03	High	High	High	High	High	High	1						P61313	4.702
-2.82063e+18	FALSE	High	IsMasterProtein	P51571	Translocon-associated protein subunit delta OS=Homo sapiens OX=9606 GN=SSR4 PE=1 SV=1	0	19.18	29	4	17	4	173	19	6.15	24.03	4	0	2.567	0.24337	0.372111	2.72131e+06	1.06022e+06	116.59	1.82	High	High	High	High	High	High	1						P51571	2.567
-1.35447e+18	FALSE	High	IsMasterProtein	Q8NCA5	Protein FAM98A OS=Homo sapiens OX=9606 GN=FAM98A PE=1 SV=1	0	26.144	13	4	22	4	519	55.4	9.03	48.55	4	0	1.236	0.0144547	0.0898165	1.30464e+06	1.05567e+06	7.88	7.69	High	High	High	High	High	High	1						Q8NCA5	1.236
-8.25227e+18	FALSE	High	IsMasterProtein	Q86YP4	Transcriptional repressor p66-alpha OS=Homo sapiens OX=9606 GN=GATAD2A PE=1 SV=1	0	14.947	12	5	19	4	633	68	9.94	27.13	5	1	1.03	0.314786	0.443771	1.07671e+06	1.04582e+06	11.4	4.58	High	High	High	High	High	High	1						Q86YP4	1.03
8.89127e+18	FALSE	High	IsMasterProtein	Q13428	Treacle protein OS=Homo sapiens OX=9606 GN=TCOF1 PE=1 SV=3	0	131.668	23	31	171	31	1488	152	9.04	290.85	31	0	22.674	3.49031e-05	0.0123077	2.36705e+07	1.04393e+06	15.06	18.28	High	High	High	High	High	High	1						Q13428	22.674
-5.84212e+18	FALSE	High	IsMasterProtein	P36405	ADP-ribosylation factor-like protein 3 OS=Homo sapiens OX=9606 GN=ARL3 PE=1 SV=2	0	15.509	28	4	11	4	182	20.4	7.24	25.58	4	0	1.126	0.175439	0.299403	1.17067e+06	1.04e+06	24.18	6.74	High	High	Peak Found	High	High	High	1						P36405	1.126
-6.76787e+18	FALSE	High	IsMasterProtein	P49720	Proteasome subunit beta type-3 OS=Homo sapiens OX=9606 GN=PSMB3 PE=1 SV=2	0	23.577	31	4	12	4	205	22.9	6.55	30.77	4	0	1.782	0.0753123	0.182209	1.85093e+06	1.03844e+06	43.34	20.89	High	High	High	High	Peak Found	High	1						P49720	1.782
-6.98596e+18	FALSE	High	IsMasterProtein	P62714	Serine/threonine-protein phosphatase 2A catalytic subunit beta isoform OS=Homo sapiens OX=9606 GN=PPP2CB PE=1 SV=1	0	25.588	22	5	20	1	309	35.6	5.43	58.57	5	5	3.615	0.110367	0.222444	3.74885e+06	1.03692e+06	92.67	75.88	Peak Found	Peak Found	High	Peak Found	Peak Found	Peak Found	1						P62714	3.615
-7.04309e+18	FALSE	High	IsMasterProtein	P63220	40S ribosomal protein S21 OS=Homo sapiens OX=9606 GN=RPS21 PE=1 SV=1	0	14.441	29	2	35	2	83	9.1	8.5	55.68	2	0	1.209	0.300552	0.428643	1.24949e+06	1.03358e+06	17.74	57.92	High	High	High	High	High	High	1						P63220	1.209
-4.84442e+18	FALSE	High	IsMasterProtein	O00233	26S proteasome non-ATPase regulatory subunit 9 OS=Homo sapiens OX=9606 GN=PSMD9 PE=1 SV=3	0	14.89	19	4	28	4	223	24.7	6.95	38.51	4	0	1.537	0.0181273	0.0966673	1.58653e+06	1.03214e+06	17.9	9.28	High	High	High	High	High	High	1						O00233	1.537
3.64614e+18	FALSE	High	IsMasterProtein	Q9Y6C9	Mitochondrial carrier homolog 2 OS=Homo sapiens OX=9606 GN=MTCH2 PE=1 SV=1	0	18.366	19	5	19	5	303	33.3	7.97	22.1	5	0	2.658	0.0113198	0.0835945	2.74191e+06	1.03173e+06	22.59	15.7	High	High	High	High	Peak Found	High	1						Q9Y6C9	2.658
-4.30749e+18	FALSE	High	IsMasterProtein	P32322	Pyrroline-5-carboxylate reductase 1, mitochondrial OS=Homo sapiens OX=9606 GN=PYCR1 PE=1 SV=2	0	30.27	25	5	28	5	319	33.3	7.61	52.36	5	0	1.344	0.00797823	0.0752035	1.3848e+06	1.03031e+06	7.32	6.41	High	High	High	High	High	High	1						P32322	1.344
5.63136e+18	FALSE	High	IsMasterProtein	547751	Keratin,typeIcytoskeletal17(Cytokeratin17)(K17)(CK17)(39.1)	0	66.073	30	16	306	6	432	48.1	5.02	385.26	16	0	1.15	0.590812	0.69474	1.17248e+06	1.01974e+06	43.35	149.39	High	Peak Found	High	Peak Found	High	High	1						547751	1.15
2.61347e+18	FALSE	High	IsMasterProtein	P14866	Heterogeneous nuclear ribonucleoprotein L OS=Homo sapiens OX=9606 GN=HNRNPL PE=1 SV=2	0	51.398	29	10	45	10	589	64.1	8.22	91.38	10	0	3.833	0.0552929	0.156254	3.89847e+06	1.0172e+06	44.67	19.82	High	High	High	High	High	High	1						P14866	3.833
-9.33507e+17	FALSE	High	IsMasterProtein	P48634	Protein PRRC2A OS=Homo sapiens OX=9606 GN=PRRC2A PE=1 SV=3	0	31.973	7	9	28	9	2157	228.7	9.45	55.93	9	0	0.937	0.488775	0.607149	947762	1.0114e+06	34.21	28.97	High	High	High	High	High	High	1						P48634	0.937
8.3202e+18	FALSE	High	IsMasterProtein	Q9NZL9	Methionine adenosyltransferase 2 subunit beta OS=Homo sapiens OX=9606 GN=MAT2B PE=1 SV=1	0	28.156	18	4	30	4	334	37.5	7.36	77.36	4	0	1.079	0.15714	0.278871	1.0894e+06	1.00994e+06	21.53	13.33	High	High	High	High	High	High	1						Q9NZL9	1.079
-4.96979e+18	FALSE	High	IsMasterProtein	Q13098	COP9 signalosome complex subunit 1 OS=Homo sapiens OX=9606 GN=GPS1 PE=1 SV=4	0	30.482	23	8	33	8	491	55.5	6.74	40.49	8	0	1.58	0.101415	0.211138	1.59384e+06	1.00871e+06	22.2	36.89	High	High	High	High	Peak Found	High	1						Q13098	1.58
5.10487e+18	FALSE	High	IsMasterProtein	Q9HC38	Glyoxalase domain-containing protein 4 OS=Homo sapiens OX=9606 GN=GLOD4 PE=1 SV=1	0	17.895	17	5	25	5	313	34.8	5.6	38.33	5	0	1.43	0.0887243	0.19846	1.44185e+06	1.00812e+06	8.88	23.48	High	High	High	High	High	High	1						Q9HC38	1.43
7.87563e+18	FALSE	High	IsMasterProtein	P07476	Involucrin OS=Homo sapiens OX=9606 GN=IVL PE=1 SV=2	0	38.652	27	11	15	11	585	68.4	4.61	24.24	11	0	1.244	0.684777	0.772084	1.25067e+06	1.00509e+06	51.51	120.45	Not Found	Peak Found	Peak Found	Peak Found	High	Peak Found	1						P07476	1.244
-3.54597e+18	FALSE	High	IsMasterProtein	P36543	V-type proton ATPase subunit E 1 OS=Homo sapiens OX=9606 GN=ATP6V1E1 PE=1 SV=1	0	17.552	20	4	21	4	226	26.1	8	37.78	4	0	0.964	0.343861	0.473114	964626	1.00046e+06	13.66	1.5	High	High	High	High	High	High	1						P36543	0.964
5.38116e+18	FALSE	High	IsMasterProtein	Q9Y5K6	CD2-associated protein OS=Homo sapiens OX=9606 GN=CD2AP PE=1 SV=1	0	28.911	18	9	28	9	639	71.4	6.4	56.8	9	0	1.175	0.872455	0.917672	1.17329e+06	998590	23.57	23.61	High	Peak Found	High	High	High	High	1						Q9Y5K6	1.175
-9.5177e+17	FALSE	High	IsMasterProtein	P09874	Poly [ADP-ribose] polymerase 1 OS=Homo sapiens OX=9606 GN=PARP1 PE=1 SV=4	0	57.113	18	14	39	14	1014	113	8.88	84.27	14	0	4.894	0.00116485	0.0444892	4.87341e+06	995705	21.32	25.23	High	High	High	Peak Found	High	Peak Found	1						P09874	4.894
-6.03934e+18	FALSE	High	IsMasterProtein	Q99808	Equilibrative nucleoside transporter 1 OS=Homo sapiens OX=9606 GN=SLC29A1 PE=1 SV=3	0	16.059	11	4	15	4	456	50.2	8.29	23.84	4	0	1.05	0.365323	0.491687	1.03361e+06	984575	9.18	2.93	High	High	High	High	High	High	1						Q99808	1.05
7.33845e+18	FALSE	High	IsMasterProtein	Q96IZ0	PRKC apoptosis WT1 regulator protein OS=Homo sapiens OX=9606 GN=PAWR PE=1 SV=1	0	17.832	23	4	22	4	340	36.5	5.41	42.69	4	0	0.741	0.284751	0.412787	729126	984368	18.04	12.66	High	High	High	High	High	High	1						Q96IZ0	0.741
-7.20012e+18	FALSE	High	IsMasterProtein	P35998	26S proteasome regulatory subunit 7 OS=Homo sapiens OX=9606 GN=PSMC2 PE=1 SV=3	0	60.29	39	14	45	14	433	48.6	5.95	86.06	14	0	4.421	0.00713232	0.0733136	4.34305e+06	982418	27.35	37.86	High	High	High	High	High	High	1						P35998	4.421
3.5332e+17	FALSE	High	IsMasterProtein	Q13242	Serine/arginine-rich splicing factor 9 OS=Homo sapiens OX=9606 GN=SRSF9 PE=1 SV=1	0	15.271	24	5	22	5	221	25.5	8.65	27.57	5	0	1.782	0.0789851	0.187241	1.74906e+06	981246	23.82	35.49	High	High	High	High	Peak Found	High	1						Q13242	1.782
6.67001e+18	FALSE	High	IsMasterProtein	O15400	Syntaxin-7 OS=Homo sapiens OX=9606 GN=STX7 PE=1 SV=4	0	16.793	24	5	18	5	261	29.8	5.55	32.48	5	0	0.807	0.293221	0.420586	788253	977318	19.28	9.48	High	Peak Found	High	High	High	High	1						O15400	0.807
-1.86237e+18	FALSE	High	IsMasterProtein	P56182	Ribosomal RNA processing protein 1 homolog A OS=Homo sapiens OX=9606 GN=RRP1 PE=1 SV=1	0	21.214	15	6	20	6	461	52.8	9.33	37.54	6	0	0.961	0.804992	0.868406	937714	976002	15.21	11.92	High	High	High	High	High	High	1						P56182	0.961
7.89068e+18	FALSE	High	IsMasterProtein	Q6NZI2	Caveolae-associated protein 1 OS=Homo sapiens OX=9606 GN=CAVIN1 PE=1 SV=1	0	34.121	20	7	34	7	390	43.5	5.6	70.61	7	0	2.487	0.00462866	0.0624758	2.42434e+06	974994	17.59	21.6	High	High	High	High	High	High	1						Q6NZI2	2.487
-5.62524e+18	FALSE	High	IsMasterProtein	P22061	Protein-L-isoaspartate(D-aspartate) O-methyltransferase OS=Homo sapiens OX=9606 GN=PCMT1 PE=1 SV=4	0	32.559	39	6	29	6	227	24.6	7.21	57.67	6	0	2.609	0.0164799	0.0924701	2.52836e+06	969052	20.87	26.98	High	High	High	High	High	High	1						P22061	2.609
8.69425e+18	FALSE	High	IsMasterProtein	Q9BQ75	Protein CMSS1 OS=Homo sapiens OX=9606 GN=CMSS1 PE=1 SV=2	0	9.382	13	3	6	3	279	31.9	9.19	9.46	3	0	0.988	0.76463	0.839962	957509	968798	15.14	18.91	High	Peak Found	High	High	Peak Found	High	1						Q9BQ75	0.988
-8.44611e+18	FALSE	High	IsMasterProtein	P05121	Plasminogen activator inhibitor 1 OS=Homo sapiens OX=9606 GN=SERPINE1 PE=1 SV=1	0	15.34	11	3	9	3	402	45	7.2	21.96	3	0	1.067	0.902779	0.928112	1.03332e+06	968240	24.17	17.31	High	High	High	High	High	Peak Found	1						P05121	1.067
-6.07229e+18	FALSE	High	IsMasterProtein	Q9UBE0	SUMO-activating enzyme subunit 1 OS=Homo sapiens OX=9606 GN=SAE1 PE=1 SV=1	0	25.862	27	6	26	6	346	38.4	5.3	49.12	6	0	1.181	0.238431	0.366348	1.14023e+06	965480	24.5	2.37	High	High	High	High	High	High	1						Q9UBE0	1.181
2.6525e+18	FALSE	High	IsMasterProtein	Q96HE7	ERO1-like protein alpha OS=Homo sapiens OX=9606 GN=ERO1A PE=1 SV=2	0	33.7	19	7	29	7	468	54.4	5.68	53.01	7	0	1.672	0.0112745	0.0835945	1.61398e+06	965051	15.94	12.8	High	High	High	High	High	High	1						Q96HE7	1.672
7.82054e+18	FALSE	High	IsMasterProtein	P00374	Dihydrofolate reductase OS=Homo sapiens OX=9606 GN=DHFR PE=1 SV=2	0	18.151	28	5	22	5	187	21.4	7.42	35.28	5	0	1.135	0.10896	0.221002	1.0934e+06	963600	10.21	16.53	High	High	High	High	Peak Found	High	1						P00374	1.135
2.00966e+18	FALSE	High	IsMasterProtein	P15151	Poliovirus receptor OS=Homo sapiens OX=9606 GN=PVR PE=1 SV=2	0	15.557	12	4	16	4	417	45.3	6.52	35.69	4	0	1.128	0.183462	0.309537	1.0835e+06	960176	8.78	10.24	High	High	High	High	High	High	1						P15151	1.128
-6.76428e+18	FALSE	High	IsMasterProtein	Q96K17	Transcription factor BTF3 homolog 4 OS=Homo sapiens OX=9606 GN=BTF3L4 PE=1 SV=1	0	14.498	18	2	21	2	158	17.3	6.35	44.92	2	0	1.324	0.0598503	0.163327	1.26766e+06	957766	13.61	14.77	High	High	High	High	High	High	1						Q96K17	1.324
5.21528e+18	FALSE	High	IsMasterProtein	Q9BTD8	RNA-binding protein 42 OS=Homo sapiens OX=9606 GN=RBM42 PE=1 SV=1	0	11.248	7	4	19	4	480	50.4	9.63	5.62	4	0	0.984	0.848469	0.898831	939131	954542	15.39	15.04	High	High	High	High	High	High	1						Q9BTD8	0.984
2.76927e+18	FALSE	High	IsMasterProtein	Q8IXU6	Solute carrier family 35 member F2 OS=Homo sapiens OX=9606 GN=SLC35F2 PE=1 SV=1	0	15.541	12	3	15	3	374	41.2	6.21	38.11	3	0	1.121	0.907045	0.931168	1.06912e+06	953594	4	18.53	High	Peak Found	High	High	High	High	1						Q8IXU6	1.121
-2.77699e+18	FALSE	High	IsMasterProtein	Q9BVJ6	U3 small nucleolar RNA-associated protein 14 homolog A OS=Homo sapiens OX=9606 GN=UTP14A PE=1 SV=1	0	20.084	12	7	11	7	771	87.9	7.87	18.3	7	0	1.129	0.100887	0.211121	1.0759e+06	952948	18.85	13.34	High	Peak Found	Peak Found	High	Peak Found	High	1						Q9BVJ6	1.129
5.62548e+18	FALSE	High	IsMasterProtein	P04179	Superoxide dismutase [Mn], mitochondrial OS=Homo sapiens OX=9606 GN=SOD2 PE=1 SV=3	0	14.048	23	4	15	4	222	24.7	8.25	31.6	4	0	1.352	0.159726	0.281355	1.2881e+06	952612	43.46	3.93	High	High	High	High	High	High	1						P04179	1.352
4.57365e+18	FALSE	High	IsMasterProtein	P12004	Proliferating cell nuclear antigen OS=Homo sapiens OX=9606 GN=PCNA PE=1 SV=1	0	15.85	25	6	20	6	261	28.8	4.69	34.08	6	0	2.162	0.0189446	0.0984535	2.05862e+06	952057	28.22	11.85	High	High	High	High	Peak Found	High	1						P12004	2.162
4.83722e+18	FALSE	High	IsMasterProtein	Q9BYD1	39S ribosomal protein L13, mitochondrial OS=Homo sapiens OX=9606 GN=MRPL13 PE=1 SV=1	0	18.651	40	6	23	6	178	20.7	9.16	30.1	6	0	0.846	0.272701	0.40109	799158	944647	4.44	22.88	High	High	High	High	High	High	1						Q9BYD1	0.846
4.42901e+18	FALSE	High	IsMasterProtein	Q14320	Protein FAM50A OS=Homo sapiens OX=9606 GN=FAM50A PE=1 SV=2	0	17.569	13	4	18	4	339	40.2	6.83	30.41	4	0	1.647	0.00449571	0.0612676	1.55033e+06	941416	8.07	10.26	High	High	High	High	High	High	1						Q14320	1.647
4.34016e+18	FALSE	High	IsMasterProtein	Q9Y3C6	Peptidyl-prolyl cis-trans isomerase-like 1 OS=Homo sapiens OX=9606 GN=PPIL1 PE=1 SV=1	0	14.921	30	4	28	4	166	18.2	7.99	30.47	4	0	1.424	0.101366	0.211138	1.34045e+06	941333	11.62	26.96	High	High	High	High	High	High	1						Q9Y3C6	1.424
8.11031e+18	FALSE	High	IsMasterProtein	P29218	Inositol monophosphatase 1 OS=Homo sapiens OX=9606 GN=IMPA1 PE=1 SV=1	0	16.911	24	5	20	5	277	30.2	5.26	28.87	5	0	1.793	0.0746652	0.181569	1.68787e+06	941298	7.09	33.43	High	High	High	High	High	High	1						P29218	1.793
7.90269e+18	FALSE	High	IsMasterProtein	Q9Y6G9	Cytoplasmic dynein 1 light intermediate chain 1 OS=Homo sapiens OX=9606 GN=DYNC1LI1 PE=1 SV=3	0	22.787	18	7	23	7	523	56.5	6.42	34.48	7	0	2.139	0.14406	0.262118	2.00974e+06	939472	31.17	47.81	High	High	High	High	High	High	1						Q9Y6G9	2.139
1.30247e+18	FALSE	High	IsMasterProtein	P49748	Very long-chain specific acyl-CoA dehydrogenase, mitochondrial OS=Homo sapiens OX=9606 GN=ACADVL PE=1 SV=1	0	26.69	15	8	11	8	655	70.3	8.75	20.94	8	0	1.96	0.0626912	0.166842	1.83211e+06	934769	31.23	10.66	High	Peak Found	High	Peak Found	Peak Found	High	1						P49748	1.96
-6.78245e+18	FALSE	High	IsMasterProtein	Q9UNF0	Protein kinase C and casein kinase substrate in neurons protein 2 OS=Homo sapiens OX=9606 GN=PACSIN2 PE=1 SV=2	0	17.254	10	5	21	5	486	55.7	5.2	28.19	5	0	1.448	0.132022	0.247959	1.35275e+06	934190	1.77	23.11	High	Peak Found	High	High	High	High	1						Q9UNF0	1.448
7.26354e+18	FALSE	High	IsMasterProtein	Q13435	Splicing factor 3B subunit 2 OS=Homo sapiens OX=9606 GN=SF3B2 PE=1 SV=2	0	28.45	12	9	32	9	895	100.2	5.67	57.9	9	0	2.124	0.0159217	0.0924701	1.98211e+06	933319	19.42	14.55	High	High	High	High	Peak Found	High	1						Q13435	2.124
-1.5117e+18	FALSE	High	IsMasterProtein	Q12931	Heat shock protein 75 kDa, mitochondrial OS=Homo sapiens OX=9606 GN=TRAP1 PE=1 SV=3	0	54.977	26	12	40	11	704	80.1	8.21	88.19	12	0	3.266	0.0444068	0.142841	3.02704e+06	926827	22.15	51.03	High	High	High	High	Peak Found	High	1						Q12931	3.266
8.84578e+18	FALSE	High	IsMasterProtein	Q92930	Ras-related protein Rab-8B OS=Homo sapiens OX=9606 GN=RAB8B PE=1 SV=2	0	25.073	37	7	26	4	207	23.6	9.07	28.3	7	1	1.327	0.120814	0.234399	1.22965e+06	926494	7.39	21.9	High	Peak Found	High	High	High	High	1						Q92930	1.327
6.57555e+18	FALSE	High	IsMasterProtein	P55010	Eukaryotic translation initiation factor 5 OS=Homo sapiens OX=9606 GN=EIF5 PE=1 SV=2	0	21.54	12	6	22	6	431	49.2	5.58	32.59	6	0	1.331	0.130659	0.246679	1.23288e+06	926446	29.37	11.3	High	High	High	High	High	High	1						P55010	1.331
9.17723e+18	FALSE	High	IsMasterProtein	P25685	DnaJ homolog subfamily B member 1 OS=Homo sapiens OX=9606 GN=DNAJB1 PE=1 SV=4	0	16.159	17	5	29	5	340	38	8.63	36.88	5	0	1.348	0.0977393	0.208265	1.24868e+06	926305	26.69	6.47	High	High	High	High	High	High	1						P25685	1.348
-1.33215e+18	FALSE	Medium	IsMasterProtein	Q13948	Protein CASP OS=Homo sapiens OX=9606 GN=CUX1 PE=1 SV=2	0.03	2.159	1	1	1	1	678	77.4	5.44	0	1	0	1.245	0.219278	0.345385	1.15284e+06	925850	17.56	12.57	Peak Found	High	Peak Found	Peak Found	Peak Found	Peak Found	1						Q13948	1.245
5.88037e+18	FALSE	High	IsMasterProtein	P02649	Apolipoprotein E OS=Homo sapiens OX=9606 GN=APOE PE=1 SV=1	0	10.574	12	4	19	4	317	36.1	5.73	13.27	4	0	0.94	0.87773	0.918185	868253	923214	29.04	38.51	High	High	High	High	High	High	1						P02649	0.94
7.0546e+18	FALSE	High	IsMasterProtein	Q8TCC3	39S ribosomal protein L30, mitochondrial OS=Homo sapiens OX=9606 GN=MRPL30 PE=1 SV=1	0	12.382	22	3	14	3	161	18.5	9.99	14.93	3	0	0.882	0.113846	0.22585	812419	921392	7.22	6.3	High	Peak Found	High	High	Peak Found	High	1						Q8TCC3	0.882
-2.37374e+18	FALSE	High	IsMasterProtein	Q9BW60	Elongation of very long chain fatty acids protein 1 OS=Homo sapiens OX=9606 GN=ELOVL1 PE=1 SV=1	0	6.708	4	1	13	1	279	32.6	9.6	17.71	1	0	1.543	0.0252952	0.110428	1.41198e+06	914984	13.25	9.82	High	High	High	High	High	High	1						Q9BW60	1.543
5.28868e+18	FALSE	High	IsMasterProtein	Q14240	Eukaryotic initiation factor 4A-II OS=Homo sapiens OX=9606 GN=EIF4A2 PE=1 SV=2	0	72.605	35	12	167	4	407	46.4	5.48	341.93	12	0	2.923	0.00648362	0.0701403	2.67377e+06	914624	12.91	24.53	High	High	High	High	High	High	1						Q14240	2.923
5.70378e+18	FALSE	Medium	IsMasterProtein	Q04941	Proteolipid protein 2 OS=Homo sapiens OX=9606 GN=PLP2 PE=1 SV=1	0.035	2.064	9	1	6	1	152	16.7	7.24	10.17	1	0	1.357	0.0991385	0.209647	1.23764e+06	911921	4.71	14.39	High	Peak Found	High	Peak Found	High	High	1						Q04941	1.357
3.79767e+18	FALSE	High	IsMasterProtein	P46087	Probable 28S rRNA (cytosine(4447)-C(5))-methyltransferase OS=Homo sapiens OX=9606 GN=NOP2 PE=1 SV=2	0	27.046	14	9	31	9	812	89.2	9.23	56.79	9	0	2.034	0.130728	0.246679	1.85411e+06	911486	93.51	22.4	High	High	High	High	High	High	1						P46087	2.034
2.08534e+18	FALSE	High	IsMasterProtein	Q13501	Sequestosome-1 OS=Homo sapiens OX=9606 GN=SQSTM1 PE=1 SV=1	0	24.141	17	4	20	4	440	47.7	5.22	60.12	4	0	1.908	0.0252477	0.110428	1.73679e+06	910408	21.38	4.96	High	High	High	High	High	High	1						Q13501	1.908
7.52395e+18	FALSE	High	IsMasterProtein	P50579	Methionine aminopeptidase 2 OS=Homo sapiens OX=9606 GN=METAP2 PE=1 SV=1	0	28.994	15	6	28	6	478	52.9	5.82	46.26	6	0	1.478	0.0732418	0.178953	1.33794e+06	905333	28.26	10.26	High	High	High	High	High	High	1						P50579	1.478
-2.30957e+18	FALSE	High	IsMasterProtein	Q02750	Dual specificity mitogen-activated protein kinase kinase 1 OS=Homo sapiens OX=9606 GN=MAP2K1 PE=1 SV=2	0	33.011	21	7	44	4	393	43.4	6.62	61.58	7	0	1.452	0.029882	0.116602	1.31453e+06	905082	12.49	0.12	High	High	High	High	High	High	1						Q02750	1.452
-7.00006e+17	FALSE	High	IsMasterProtein	Q7Z739	YTH domain-containing family protein 3 OS=Homo sapiens OX=9606 GN=YTHDF3 PE=1 SV=1	0	18.05	11	5	23	3	585	63.8	9.04	35.04	5	2	0.81	0.383015	0.511109	732695	904030	15.05	12.3	High	High	High	High	High	High	1						Q7Z739	0.81
7.3897e+17	FALSE	High	IsMasterProtein	Q8N5M9	Protein jagunal homolog 1 OS=Homo sapiens OX=9606 GN=JAGN1 PE=1 SV=1	0	9.031	13	2	11	2	183	21.1	9.73	22.98	2	0	1.013	0.794701	0.861588	901734	889926	38.76	33.98	High	Peak Found	High	High	Peak Found	High	1						Q8N5M9	1.013
-7.83833e+18	FALSE	High	IsMasterProtein	70	casein| bovine alpha casein	0	7.762	13	2	6	2	214	24.4	5.1	13.23	2	0	1.354	0.898338	0.926517	1.19848e+06	884871	66.13	38.84	Peak Found	High	High	High	Peak Found	High	1						70	1.354
-2.99197e+17	FALSE	High	IsMasterProtein	Q9UGM6	Tryptophan--tRNA ligase, mitochondrial OS=Homo sapiens OX=9606 GN=WARS2 PE=1 SV=1	0	16.554	17	5	17	5	360	40.1	9.28	21.97	5	0	1.216	0.0833958	0.192836	1.06952e+06	879440	15.21	18.85	High	High	High	High	Peak Found	High	1						Q9UGM6	1.216
-5.26295e+18	FALSE	High	IsMasterProtein	Q8WUH6	Transmembrane protein 263 OS=Homo sapiens OX=9606 GN=TMEM263 PE=1 SV=1	0	14.124	40	3	18	3	116	11.7	9.32	25.67	3	0	1.019	0.96727	0.976967	895580	878613	44.71	34.66	High	High	High	High	High	High	1						Q8WUH6	1.019
2.35177e+18	FALSE	High	IsMasterProtein	P35269	General transcription factor IIF subunit 1 OS=Homo sapiens OX=9606 GN=GTF2F1 PE=1 SV=2	0	23.165	18	7	27	7	517	58.2	7.49	48.19	7	0	1.769	0.0177868	0.0962366	1.55413e+06	878327	17.46	17.13	High	High	High	High	High	High	1						P35269	1.769
-1.45119e+18	FALSE	High	IsMasterProtein	417200	Keratin,typeIcytoskeletal19(Cytokeratin19)(K19)(CK19)	0	114.039	71	26	429	1	400	44.1	5.14	628.37	26	0	1.27	0.473952	0.591862	1.11246e+06	876127	20.71	4.06	High	High	High	High	High	High	1						417200	1.27
4.32925e+18	FALSE	High	IsMasterProtein	Q9NQ50	39S ribosomal protein L40, mitochondrial OS=Homo sapiens OX=9606 GN=MRPL40 PE=1 SV=1	0	13.672	20	3	22	3	206	24.5	9.63	39.31	3	0	0.939	0.566387	0.675023	822037	875161	8.4	16.81	High	Peak Found	High	High	High	High	1						Q9NQ50	0.939
1.98702e+18	FALSE	High	IsMasterProtein	Q9BRA2	Thioredoxin domain-containing protein 17 OS=Homo sapiens OX=9606 GN=TXNDC17 PE=1 SV=1	0	17.003	27	3	27	3	123	13.9	5.52	35.11	3	0	1.606	0.0442012	0.142653	1.40513e+06	874862	2.37	18	High	High	High	High	High	High	1						Q9BRA2	1.606
7.80459e+18	FALSE	High	IsMasterProtein	P14324	Farnesyl pyrophosphate synthase OS=Homo sapiens OX=9606 GN=FDPS PE=1 SV=4	0	10.518	8	3	14	3	419	48.2	6.15	28.37	3	0	1.436	0.304909	0.433761	1.24902e+06	870033	25.09	27.57	High	High	High	High	Peak Found	High	1						P14324	1.436
8.58671e+18	FALSE	High	IsMasterProtein	P46379	Large proline-rich protein BAG6 OS=Homo sapiens OX=9606 GN=BAG6 PE=1 SV=2	0	30.234	11	9	24	9	1132	119.3	5.6	40.34	9	0	1.697	0.0174969	0.0954713	1.47353e+06	868276	16.02	6.17	High	High	High	High	High	High	1						P46379	1.697
5.38131e+18	FALSE	High	IsMasterProtein	Q9HAV7	GrpE protein homolog 1, mitochondrial OS=Homo sapiens OX=9606 GN=GRPEL1 PE=1 SV=2	0	19.591	28	5	16	5	217	24.3	8.12	24.49	5	0	1.055	0.404396	0.527113	916074	868101	8.15	34.78	High	High	High	High	Peak Found	High	1						Q9HAV7	1.055
2.86924e+18	FALSE	High	IsMasterProtein	Q9UQB8	Brain-specific angiogenesis inhibitor 1-associated protein 2 OS=Homo sapiens OX=9606 GN=BAIAP2 PE=1 SV=1	0	21.091	15	7	21	7	552	60.8	8.9	28.06	7	0	1.196	0.819286	0.879454	1.03685e+06	867277	36.66	4.75	High	High	High	High	High	High	1						Q9UQB8	1.196
3.66684e+18	FALSE	High	IsMasterProtein	Q14684	Ribosomal RNA processing protein 1 homolog B OS=Homo sapiens OX=9606 GN=RRP1B PE=1 SV=3	0	18.47	8	5	16	5	758	84.4	9.76	21.29	5	0	0.956	0.791897	0.8602	826669	864685	19.89	8.31	High	High	High	High	High	High	1						Q14684	0.956
6.43424e+18	FALSE	High	IsMasterProtein	Q9Y291	28S ribosomal protein S33, mitochondrial OS=Homo sapiens OX=9606 GN=MRPS33 PE=1 SV=1	0	5.763	20	2	8	2	106	12.6	10.11	11.47	2	0	0.562	0.258799	0.38813	485578	864188	47.14	27.05	High	High	High	High	High	High	1						Q9Y291	0.562
1.59552e+18	FALSE	High	IsMasterProtein	P31942	Heterogeneous nuclear ribonucleoprotein H3 OS=Homo sapiens OX=9606 GN=HNRNPH3 PE=1 SV=2	0	26.12	19	5	28	5	346	36.9	6.87	47.39	5	0	2.214	0.0284268	0.114177	1.90428e+06	860301	42.58	22.61	High	High	High	High	High	High	1						P31942	2.214
2.66839e+18	FALSE	High	IsMasterProtein	Q99470	Stromal cell-derived factor 2 OS=Homo sapiens OX=9606 GN=SDF2 PE=1 SV=2	0	18.328	22	2	20	2	211	23	7.33	58.46	2	0	0.695	0.225754	0.352109	596982	858967	24.91	33.5	High	Peak Found	High	High	High	High	1						Q99470	0.695
-2.09881e+18	FALSE	High	IsMasterProtein	74	Human Ribonuclease Inhibitor (461 aa, 49973 Da) Raines lab	0	15.828	9	3	24	3	461	49.9	4.82	60.5	3	0	1.911	0.675864	0.764787	1.63666e+06	856324	14.35	83.62	High	High	High	High	High	High	1						74	1.911
7.29435e+18	FALSE	High	IsMasterProtein	Q99439	Calponin-2 OS=Homo sapiens OX=9606 GN=CNN2 PE=1 SV=4	0	14.22	15	4	19	3	309	33.7	7.33	35.7	4	0	1.202	0.758609	0.834647	1.02929e+06	856192	19.86	5.4	High	High	High	High	High	High	1						Q99439	1.202
-5.84542e+18	FALSE	High	IsMasterProtein	P61077	Ubiquitin-conjugating enzyme E2 D3 OS=Homo sapiens OX=9606 GN=UBE2D3 PE=1 SV=1	0	5.874	12	2	14	2	147	16.7	7.8	21.4	2	0	1.663	0.162092	0.28472	1.42372e+06	856192	22.08	31.35	High	High	High	High	Peak Found	High	1						P61077	1.663
-9.14706e+18	FALSE	High	IsMasterProtein	P04632	Calpain small subunit 1 OS=Homo sapiens OX=9606 GN=CAPNS1 PE=1 SV=1	0	52.808	47	5	31	5	268	28.3	5.2	83.58	5	0	1.745	0.051174	0.151006	1.47956e+06	847853	31.05	14.05	High	High	High	High	High	High	1						P04632	1.745
-5.90368e+18	FALSE	High	IsMasterProtein	Q13200	26S proteasome non-ATPase regulatory subunit 2 OS=Homo sapiens OX=9606 GN=PSMD2 PE=1 SV=3	0	64.491	21	16	43	16	908	100.1	5.2	75.67	16	0	3.674	0.0075452	0.0735417	3.0966e+06	842890	26.63	8.68	High	High	High	High	High	High	1						Q13200	3.674
6.68078e+18	FALSE	Medium	IsMasterProtein	Q9Y6V0	Protein piccolo OS=Homo sapiens OX=9606 GN=PCLO PE=1 SV=5	0.026	2.264	0	1	1	1	5142	560.4	6.47	1.93	1	0	1.099	0.954226	0.966908	925197	842063	9.44	26.52	High	Peak Found	Peak Found	Peak Found	Peak Found	Peak Found	1						Q9Y6V0	1.099
-2.05055e+18	FALSE	High	IsMasterProtein	Q01813	ATP-dependent 6-phosphofructokinase, platelet type OS=Homo sapiens OX=9606 GN=PFKP PE=1 SV=2	0	43.117	18	11	39	10	784	85.5	7.55	69.69	11	1	4.201	0.00226385	0.0550546	3.53152e+06	840619	30.97	27.92	High	High	High	High	High	High	1						Q01813	4.201
-1.08002e+18	FALSE	High	IsMasterProtein	P49721	Proteasome subunit beta type-2 OS=Homo sapiens OX=9606 GN=PSMB2 PE=1 SV=1	0	19.773	23	4	23	4	201	22.8	7.02	37.4	4	0	3.271	0.163649	0.286385	2.74473e+06	839139	41.25	76.76	High	High	High	High	High	High	1						P49721	3.271
-4.79587e+18	FALSE	High	IsMasterProtein	Q9Y4Z0	U6 snRNA-associated Sm-like protein LSm4 OS=Homo sapiens OX=9606 GN=LSM4 PE=1 SV=1	0	5.471	13	2	3	2	139	15.3	9.99	2.48	2	0	0.925	0.560924	0.670211	775955	838929	58.05	48.38	High	Peak Found	High	Peak Found	Peak Found	High	1						Q9Y4Z0	0.925
-5.77945e+18	FALSE	High	IsMasterProtein	Q9NPD8	Ubiquitin-conjugating enzyme E2 T OS=Homo sapiens OX=9606 GN=UBE2T PE=1 SV=1	0	12.494	19	3	20	3	197	22.5	7.99	36.8	3	0	1.321	0.0757417	0.182622	1.10802e+06	838868	13.91	17.01	High	High	High	High	High	High	1						Q9NPD8	1.321
1.39229e+18	FALSE	High	IsMasterProtein	Q9Y320	Thioredoxin-related transmembrane protein 2 OS=Homo sapiens OX=9606 GN=TMX2 PE=1 SV=1	0	14.019	18	4	16	4	296	34	8.69	27.28	4	0	1.521	0.00117991	0.0444892	1.27148e+06	835852	5.47	6.59	High	High	High	High	High	High	1						Q9Y320	1.521
6.75039e+18	FALSE	High	IsMasterProtein	Q6A163	Keratin, type I cytoskeletal 39 OS=Homo sapiens OX=9606 GN=KRT39 PE=1 SV=2	0.006	2.923	2	1	2	1	491	55.6	5.26	4.78	1	0	0.001				834925			Not Found	Not Found	Not Found	High	Not Found	Not Found	1						Q6A163	0.001
-1.45536e+18	FALSE	High	IsMasterProtein	Q02543	60S ribosomal protein L18a OS=Homo sapiens OX=9606 GN=RPL18A PE=1 SV=2	0	8.881	10	2	20	2	176	20.7	10.71	19.16	2	0	4.473	0.0125563	0.0863688	3.72535e+06	832760	31.92	15.21	High	High	High	High	Peak Found	High	1						Q02543	4.473
1.98177e+18	FALSE	High	IsMasterProtein	P0DOY2	Immunoglobulin lambda constant 2 OS=Homo sapiens OX=9606 GN=IGLC2 PE=1 SV=1	0	10.405	24	2	9	2	106	11.3	7.24	15.79	2	0	0.235	0.0480102	0.147695	195247	832044	10	82.48	High	Peak Found	Peak Found	High	High	High	1						P0DOY2	0.235
9.17223e+18	FALSE	High	IsMasterProtein	Q9UNW1	Multiple inositol polyphosphate phosphatase 1 OS=Homo sapiens OX=9606 GN=MINPP1 PE=1 SV=1	0	14.794	10	4	12	4	487	55	7.81	23.12	4	0	1.067	0.222524	0.349132	880401	825466	25.42	11.44	High	High	High	High	Peak Found	High	1						Q9UNW1	1.067
-8.88778e+17	FALSE	High	IsMasterProtein	O14908	PDZ domain-containing protein GIPC1 OS=Homo sapiens OX=9606 GN=GIPC1 PE=1 SV=2	0	24.98	30	6	21	6	333	36	6.28	35.58	6	0	1.504	0.0391555	0.134503	1.23897e+06	823530	10.5	18.31	High	High	High	High	Peak Found	High	1						O14908	1.504
4.98834e+18	FALSE	High	IsMasterProtein	Q92665	28S ribosomal protein S31, mitochondrial OS=Homo sapiens OX=9606 GN=MRPS31 PE=1 SV=3	0	25.818	20	6	25	6	395	45.3	9.29	49.26	6	0	1.467	0.0826249	0.191682	1.20361e+06	820614	7.87	20.74	High	High	High	High	High	High	1						Q92665	1.467
3.22843e+18	FALSE	Medium	IsMasterProtein	P02787	Serotransferrin OS=Homo sapiens OX=9606 GN=TF PE=1 SV=3	0.039	2.006	2	1	6	1	698	77	7.12	3.33	1	0	2.001	0.00818164	0.0758763	1.64023e+06	819566	19.59	16.91	High	High	High	High	High	Peak Found	1						P02787	2.001
5.01613e+18	FALSE	High	IsMasterProtein	Q9Y3E5	Peptidyl-tRNA hydrolase 2, mitochondrial OS=Homo sapiens OX=9606 GN=PTRH2 PE=1 SV=1	0	21.027	32	3	21	3	179	19.2	8.73	52.21	3	0	1.217	0.10989	0.222049	996857	819157	22.14	13.39	High	High	High	High	High	High	1						Q9Y3E5	1.217
6.31278e+18	FALSE	High	IsMasterProtein	Q96E39	RNA binding motif protein, X-linked-like-1 OS=Homo sapiens OX=9606 GN=RBMXL1 PE=1 SV=1	0	81.209	46	18	306	3	390	42.1	9.89	441.11	18	0	0.85	0.362405	0.489355	695158	818297	20.19	22.9	High	High	High	High	High	High	1						Q96E39	0.85
-2.21396e+18	FALSE	High	IsMasterProtein	Q9Y221	60S ribosome subunit biogenesis protein NIP7 homolog OS=Homo sapiens OX=9606 GN=NIP7 PE=1 SV=1	0	20.666	49	5	8	5	180	20.4	8.51	16.02	5	0	1.109	0.336629	0.466191	905285	816108	27.47	25	High	High	High	High	Peak Found	High	1						Q9Y221	1.109
-5.27955e+18	FALSE	High	IsMasterProtein	P04350	Tubulin beta-4A chain OS=Homo sapiens OX=9606 GN=TUBB4A PE=1 SV=2	0	114.631	41	13	408	1	444	49.6	4.88	865.24	13	0	1.221	0.233269	0.36117	994277	813995	35.48	10.6	Peak Found	Peak Found	High	High	Peak Found	Peak Found	1						P04350	1.221
-2.26279e+18	FALSE	High	IsMasterProtein	Q9Y421	Protein FAM32A OS=Homo sapiens OX=9606 GN=FAM32A PE=1 SV=2	0	6.943	28	3	9	3	112	13.2	9.99	12.22	3	0	0.839	0.151186	0.271307	680898	811258	18.96	10.56	High	Peak Found	High	High	High	High	1						Q9Y421	0.839
-3.34357e+18	FALSE	High	IsMasterProtein	P61326	Protein mago nashi homolog OS=Homo sapiens OX=9606 GN=MAGOH PE=1 SV=1	0	9.906	24	3	23	3	146	17.2	6.11	45.18	3	0	1.944	0.0411188	0.137274	1.57595e+06	810794	7.53	25.79	High	High	High	High	High	High	1						P61326	1.944
1.86098e+18	FALSE	High	IsMasterProtein	P19784	Casein kinase II subunit alpha' OS=Homo sapiens OX=9606 GN=CSNK2A2 PE=1 SV=1	0	17.213	20	5	15	5	350	41.2	8.56	29.18	5	0	1.28	0.0628233	0.166854	1.03756e+06	810507	9.3	12.81	High	High	High	High	High	High	1						P19784	1.28
1.89269e+18	FALSE	High	IsMasterProtein	Q02127	Dihydroorotate dehydrogenase (quinone), mitochondrial OS=Homo sapiens OX=9606 GN=DHODH PE=1 SV=3	0	21.41	19	6	22	6	395	42.8	9.67	30.51	6	0	1.181	0.0700695	0.175732	951730	806092	12.76	5.37	High	High	High	High	High	High	1						Q02127	1.181
3.78637e+18	FALSE	High	IsMasterProtein	P19388	DNA-directed RNA polymerases I, II, and III subunit RPABC1 OS=Homo sapiens OX=9606 GN=POLR2E PE=1 SV=4	0	17.066	20	4	26	4	210	24.5	5.95	46.34	4	0	1.34	0.217778	0.343521	1.07603e+06	802717	45.67	42.71	High	High	High	High	Peak Found	High	1						P19388	1.34
6.34146e+18	FALSE	High	IsMasterProtein	Q5BJD5	Transmembrane protein 41B OS=Homo sapiens OX=9606 GN=TMEM41B PE=1 SV=1	0	13.238	12	3	20	3	291	32.5	9.58	26.3	3	0	1.09	0.769656	0.844825	872904	801194	23.76	15.9	High	High	High	High	High	High	1						Q5BJD5	1.09
-4.45852e+17	FALSE	High	IsMasterProtein	P55769	NHP2-like protein 1 OS=Homo sapiens OX=9606 GN=SNU13 PE=1 SV=3	0	9.768	18	2	17	2	128	14.2	8.46	32.72	2	0	1.569	0.0447722	0.142941	1.25581e+06	800264	17.42	5.14	High	High	High	High	High	High	1						P55769	1.569
3.65267e+18	FALSE	High	IsMasterProtein	Q9HBM1	Kinetochore protein Spc25 OS=Homo sapiens OX=9606 GN=SPC25 PE=1 SV=1	0	8.874	11	2	8	2	224	26.1	8	19.23	2	0	0.399	0.49271	0.610424	318903	800246	14.65	65.74	High	Peak Found	High	High	High	High	1						Q9HBM1	0.399
7.19301e+18	FALSE	High	IsMasterProtein	Q9NVU7	Protein SDA1 homolog OS=Homo sapiens OX=9606 GN=SDAD1 PE=1 SV=3	0	6.327	3	2	2	2	687	79.8	9.25	4.06	2	0	1.732	0.130574	0.246679	1.37905e+06	796134	54.69	8.09	High	Peak Found	Peak Found	Not Found	Peak Found	Peak Found	1						Q9NVU7	1.732
-3.4276e+18	FALSE	High	IsMasterProtein	O14828	Secretory carrier-associated membrane protein 3 OS=Homo sapiens OX=9606 GN=SCAMP3 PE=1 SV=3	0	11.614	16	3	6	3	347	38.3	7.64	12.52	3	0	1.086	0.198218	0.32529	863578	795050	14.41	3.64	High	Peak Found	High	High	Peak Found	High	1						O14828	1.086
-8.99395e+18	FALSE	High	IsMasterProtein	P61026	Ras-related protein Rab-10 OS=Homo sapiens OX=9606 GN=RAB10 PE=1 SV=1	0	25.128	38	6	33	4	200	22.5	8.38	56.4	6	0	1.495	0.0651155	0.170016	1.1877e+06	794294	21.24	10.91	High	High	High	High	High	High	1						P61026	1.495
-1.81913e+18	FALSE	High	IsMasterProtein	Q15404	Ras suppressor protein 1 OS=Homo sapiens OX=9606 GN=RSU1 PE=1 SV=3	0	13.031	27	5	14	5	277	31.5	8.65	17.63	5	0	1.285	0.101661	0.211495	1.02003e+06	793752	2.58	17.62	High	High	High	High	Peak Found	High	1						Q15404	1.285
-2.08855e+18	FALSE	High	IsMasterProtein	Q9Y570	Protein phosphatase methylesterase 1 OS=Homo sapiens OX=9606 GN=PPME1 PE=1 SV=3	0	10.278	10	3	12	3	386	42.3	5.97	17.14	3	0	1.629	0.125166	0.240036	1.28536e+06	789119	21.4	27.58	High	High	High	High	High	High	1						Q9Y570	1.629
-2.00943e+18	FALSE	High	IsMasterProtein	P62333	26S proteasome regulatory subunit 10B OS=Homo sapiens OX=9606 GN=PSMC6 PE=1 SV=1	0	28.828	23	8	35	8	389	44.1	7.49	53.5	8	0	2.646	0.020738	0.102097	2.08601e+06	788335	36.05	11.55	High	High	High	High	High	High	1						P62333	2.646
-4.47653e+18	FALSE	High	IsMasterProtein	Q9Y5S9	RNA-binding protein 8A OS=Homo sapiens OX=9606 GN=RBM8A PE=1 SV=1	0	7.796	16	3	12	3	174	19.9	5.72	13.67	3	0	1.564	0.149883	0.269656	1232967	788145	13.01	40.97	High	High	High	High	High	High	1						Q9Y5S9	1.564
3.01843e+18	FALSE	High	IsMasterProtein	Q9BUN8	Derlin-1 OS=Homo sapiens OX=9606 GN=DERL1 PE=1 SV=1	0.001	3.717	4	1	5	1	251	28.8	9.51	8.18	1	0	1.023	0.374924	0.502213	800473	782729	55.25	45.59	Peak Found	High	High	High	High	High	1						Q9BUN8	1.023
1.11218e+18	FALSE	High	IsMasterProtein	Q15185	Prostaglandin E synthase 3 OS=Homo sapiens OX=9606 GN=PTGES3 PE=1 SV=1	0	8.321	18	3	17	3	160	18.7	4.54	21.39	3	0	3.014	0.002017	0.0519865	2.35908e+06	782612	7.48	15.44	High	High	High	High	Peak Found	High	1						Q15185	3.014
1.53454e+18	FALSE	High	IsMasterProtein	P05198	Eukaryotic translation initiation factor 2 subunit 1 OS=Homo sapiens OX=9606 GN=EIF2S1 PE=1 SV=3	0	23.528	24	8	35	8	315	36.1	5.08	58.54	8	0	3.064	0.00949081	0.0795008	2.39626e+06	782093	25.85	30.67	High	High	High	Peak Found	Peak Found	High	1						P05198	3.064
-5.46957e+18	FALSE	High	IsMasterProtein	P11233	Ras-related protein Ral-A OS=Homo sapiens OX=9606 GN=RALA PE=1 SV=1	0	9.927	18	3	8	2	206	23.6	7.11	15.2	3	1	0.299	0.709056	0.791772	232248	776694	89.98	66.93	High	Peak Found	Peak Found	High	High	High	1						P11233	0.299
6.12837e+18	FALSE	High	IsMasterProtein	P19013	Keratin, type II cytoskeletal 4 OS=Homo sapiens OX=9606 GN=KRT4 PE=1 SV=4	0	28.789	19	10	52	6	534	57.3	6.61	75.12	10	1	0.498	0.266583	0.395182	386784	776008	82.27	64.98	High	Peak Found	Peak Found	High	Peak Found	High	1						P19013	0.498
-7.46083e+18	FALSE	High	IsMasterProtein	Q9BV40	Vesicle-associated membrane protein 8 OS=Homo sapiens OX=9606 GN=VAMP8 PE=1 SV=1	0	11.968	31	3	10	3	100	11.4	7.34	16.84	3	0	0.831	0.975782	0.982749	642398	772942	39.28	23	High	Peak Found	High	High	Peak Found	High	1						Q9BV40	0.831
9.12497e+18	FALSE	High	IsMasterProtein	P11387	DNA topoisomerase 1 OS=Homo sapiens OX=9606 GN=TOP1 PE=1 SV=2	0	21.071	10	7	20	7	765	90.7	9.31	34.51	7	0	3.405	0.0027758	0.0553476	2.62745e+06	771636	19.64	16.78	High	High	High	Peak Found	Peak Found	High	1						P11387	3.405
-5.07762e+17	FALSE	High	IsMasterProtein	O43670	BUB3-interacting and GLEBS motif-containing protein ZNF207 OS=Homo sapiens OX=9606 GN=ZNF207 PE=1 SV=1	0	7.32	5	2	13	2	478	50.7	9.1	21.07	2	0	1.799	0.000278044	0.0341028	1.3879e+06	771559	6.05	4.67	High	High	High	High	High	High	1						O43670	1.799
-4.08256e+18	FALSE	High	IsMasterProtein	P05109	Protein S100-A8 OS=Homo sapiens OX=9606 GN=S100A8 PE=1 SV=1	0	6.748	12	1	18	1	93	10.8	7.03	11.94	1	0	0.982	0.289535	0.417149	754555	768604	46.49	98.72	High	High	High	High	High	High	1						P05109	0.982
3.54974e+18	FALSE	High	IsMasterProtein	O14744	Protein arginine N-methyltransferase 5 OS=Homo sapiens OX=9606 GN=PRMT5 PE=1 SV=4	0	23.121	13	6	23	6	637	72.6	6.29	42.47	6	0	3.306	0.00469978	0.0627643	2.53602e+06	767075	23.31	11.87	High	High	High	High	High	High	1						O14744	3.306
-5.27815e+18	FALSE	High	IsMasterProtein	P78318	Immunoglobulin-binding protein 1 OS=Homo sapiens OX=9606 GN=IGBP1 PE=1 SV=1	0	21.942	20	5	20	5	339	39.2	5.38	45.08	5	0	0.98	0.65908	0.751826	751282	766633	33.26	35.93	High	Peak Found	High	High	Peak Found	High	1						P78318	0.98
-3.63545e+18	FALSE	High	IsMasterProtein	Q12904	Aminoacyl tRNA synthase complex-interacting multifunctional protein 1 OS=Homo sapiens OX=9606 GN=AIMP1 PE=1 SV=2	0	21.659	21	5	20	5	312	34.3	8.43	41.02	5	0	2.028	0.0109566	0.0834019	1.55301e+06	765937	17.26	16.12	High	High	High	High	High	High	1						Q12904	2.028
-1.83788e+18	FALSE	High	IsMasterProtein	Q9BVL2	Nucleoporin p58/p45 OS=Homo sapiens OX=9606 GN=NUP58 PE=1 SV=1	0	10.606	6	3	13	3	599	60.9	9.33	28.5	3	0	0.759	0.245745	0.374122	576565	759519	4.57	25.37	High	Peak Found	High	High	Peak Found	High	1						Q9BVL2	0.759
-2.59895e+18	FALSE	High	IsMasterProtein	Q9Y295	Developmentally-regulated GTP-binding protein 1 OS=Homo sapiens OX=9606 GN=DRG1 PE=1 SV=1	0	19.232	18	5	16	5	367	40.5	8.9	29.84	5	0	1.846	0.0407429	0.136562	1.40165e+06	759134	25.73	27.35	High	High	High	High	High	High	1						Q9Y295	1.846
4.39748e+17	FALSE	High	IsMasterProtein	Q9UI10	Translation initiation factor eIF-2B subunit delta OS=Homo sapiens OX=9606 GN=EIF2B4 PE=1 SV=2	0	14.038	10	4	9	4	523	57.5	9.38	8.09	4	0	1.179	0.384844	0.512097	890399	755023	19.31	18.38	High	Peak Found	High	High	High	Peak Found	1						Q9UI10	1.179
-4.69022e+17	FALSE	High	IsMasterProtein	P53618	Coatomer subunit beta OS=Homo sapiens OX=9606 GN=COPB1 PE=1 SV=3	0	51.412	18	13	31	13	953	107.1	6.05	71.78	13	0	4.543	0.0164818	0.0924701	3.4286e+06	754762	53.4	31.9	High	High	High	High	High	High	1						P53618	4.543
-4.50349e+18	FALSE	High	IsMasterProtein	Q9BRT6	Protein LLP homolog OS=Homo sapiens OX=9606 GN=LLPH PE=1 SV=1	0	15.497	29	3	24	3	129	15.2	10.37	33.87	3	0	0.408	0.157243	0.278871	305361	747727	59.09	19.6	High	High	High	High	High	High	1						Q9BRT6	0.408
6.42167e+18	FALSE	High	IsMasterProtein	Q96C19	EF-hand domain-containing protein D2 OS=Homo sapiens OX=9606 GN=EFHD2 PE=1 SV=1	0	13.745	18	4	22	4	240	26.7	5.2	35.36	4	0	1.3	0.332064	0.46032	972298	747707	10.8	32.75	High	High	High	High	High	High	1						Q96C19	1.3
5.16686e+18	FALSE	High	IsMasterProtein	P01111	GTPase NRas OS=Homo sapiens OX=9606 GN=NRAS PE=1 SV=1	0	12.947	19	3	18	3	189	21.2	5.17	33.74	3	0	1.631	0.00734084	0.0733136	1.2189e+06	747111	11.59	6.38	High	High	High	High	High	High	1						P01111	1.631
3.88512e+18	FALSE	High	IsMasterProtein	P47929	Galectin-7 OS=Homo sapiens OX=9606 GN=LGALS7 PE=1 SV=2	0	23.109	51	5	14	5	136	15.1	7.62	23	5	0	0.281	0.161392	0.284021	209603	747059	65.34	154.38	Peak Found	Peak Found	Peak Found	Peak Found	High	Peak Found	1						P47929	0.281
-6.05638e+18	FALSE	High	IsMasterProtein	Q9UNH7	Sorting nexin-6 OS=Homo sapiens OX=9606 GN=SNX6 PE=1 SV=1	0	16.864	15	6	20	6	406	46.6	6.16	30.08	6	0	2.098	0.00952712	0.0795008	1.56409e+06	745536	24.11	18.57	High	High	High	High	Peak Found	High	1						Q9UNH7	2.098
6.23605e+18	FALSE	High	IsMasterProtein	Q15125	3-beta-hydroxysteroid-Delta(8),Delta(7)-isomerase OS=Homo sapiens OX=9606 GN=EBP PE=1 SV=3	0.002	3.425	4	1	5	1	230	26.3	7.9	7.66	1	0	1.641	0.0506634	0.150372	1.222e+06	744524	22.39	10.34	High	High	High	High	High	Peak Found	1						Q15125	1.641
-8.18469e+18	FALSE	High	IsMasterProtein	Q9P035	Very-long-chain (3R)-3-hydroxyacyl-CoA dehydratase 3 OS=Homo sapiens OX=9606 GN=HACD3 PE=1 SV=2	0	23.244	19	6	23	6	362	43.1	8.94	37.66	6	0	7.024	0.0558002	0.156785	5.2296e+06	744499	53.16	15.9	High	High	High	High	Peak Found	High	1						Q9P035	7.024
6.75297e+18	FALSE	High	IsMasterProtein	Q16795	NADH dehydrogenase [ubiquinone] 1 alpha subcomplex subunit 9, mitochondrial OS=Homo sapiens OX=9606 GN=NDUFA9 PE=1 SV=2	0	19.172	17	5	20	5	377	42.5	9.8	29.42	5	0	1.621	0.0930052	0.203702	1.202e+06	741568	20.83	20.07	High	High	High	High	High	High	1						Q16795	1.621
-3.76485e+18	FALSE	High	IsMasterProtein	Q9ULC4	Malignant T-cell-amplified sequence 1 OS=Homo sapiens OX=9606 GN=MCTS1 PE=1 SV=1	0	26.512	46	6	25	6	181	20.5	8.82	40.1	6	0	1.961	0.0895152	0.199273	1.44737e+06	737982	23.61	41.47	High	High	High	High	Peak Found	High	1						Q9ULC4	1.961
-6.52767e+18	FALSE	High	IsMasterProtein	O15145	Actin-related protein 2/3 complex subunit 3 OS=Homo sapiens OX=9606 GN=ARPC3 PE=1 SV=3	0	12.451	17	3	10	3	178	20.5	8.59	18.65	3	0	1.499	0.110679	0.222541	1.10483e+06	736843	19.92	8.21	High	Peak Found	High	High	High	High	1						O15145	1.499
5.28664e+18	FALSE	High	IsMasterProtein	Q9BQG0	Myb-binding protein 1A OS=Homo sapiens OX=9606 GN=MYBBP1A PE=1 SV=2	0	37.594	10	11	33	11	1328	148.8	9.28	64.2	11	0	3.774	0.0120631	0.0863688	2.77606e+06	735552	24.99	2.27	High	High	High	High	Peak Found	High	1						Q9BQG0	3.774
8.84505e+17	FALSE	High	IsMasterProtein	O43752	Syntaxin-6 OS=Homo sapiens OX=9606 GN=STX6 PE=1 SV=1	0	18.462	31	5	13	5	255	29.2	4.93	31.18	5	0	0.268	0.244289	0.372911	197062	735158	106.8	57.04	High	High	High	High	Peak Found	High	1						O43752	0.268
-1.40243e+17	FALSE	High	IsMasterProtein	Q13835	Plakophilin-1 OS=Homo sapiens OX=9606 GN=PKP1 PE=1 SV=2	0	12.552	8	4	4	4	747	82.8	9.13	5.53	4	0	0.001				734416			Not Found	Not Found	Not Found	Not Found	High	Not Found	1						Q13835	0.001
2.95876e+17	FALSE	High	IsMasterProtein	P12235	ADP/ATP translocase 1 OS=Homo sapiens OX=9606 GN=SLC25A4 PE=1 SV=4	0	33.134	32	9	97	2	298	33	9.76	142.68	9	0	1.169	0.937928	0.954852	858046	734164	17.11	21.53	High	High	High	High	High	High	1						P12235	1.169
2.6834e+18	FALSE	High	IsMasterProtein	P17931	Galectin-3 OS=Homo sapiens OX=9606 GN=LGALS3 PE=1 SV=5	0	12.919	15	3	15	3	250	26.1	8.56	25.14	3	0	0.906	0.577538	0.682544	665351	734106	32.19	41.64	High	Peak Found	High	High	High	High	1						P17931	0.906
-1.3372e+18	FALSE	High	IsMasterProtein	Q9BZX2	Uridine-cytidine kinase 2 OS=Homo sapiens OX=9606 GN=UCK2 PE=1 SV=1	0	14.111	17	4	20	4	261	29.3	6.7	28.14	4	0	1.703	0.0577593	0.160215	1.2494e+06	733730	8.19	29.22	High	High	High	High	Peak Found	High	1						Q9BZX2	1.703
1.62988e+18	FALSE	High	IsMasterProtein	Q9BT78	COP9 signalosome complex subunit 4 OS=Homo sapiens OX=9606 GN=COPS4 PE=1 SV=1	0	23.475	19	6	15	6	406	46.2	5.83	24.95	6	0	1.644	0.0657938	0.170229	1.20447e+06	732824	44.04	22.8	High	High	High	High	Peak Found	High	1						Q9BT78	1.644
-4.78505e+17	FALSE	High	IsMasterProtein	P30520	Adenylosuccinate synthetase isozyme 2 OS=Homo sapiens OX=9606 GN=ADSS PE=1 SV=3	0	32.998	26	9	21	9	456	50.1	6.55	39.51	9	0	2.399	0.0545806	0.156039	1.7534e+06	730908	45	7.68	High	High	High	High	Peak Found	High	1						P30520	2.399
7.21135e+18	FALSE	High	IsMasterProtein	Q15382	GTP-binding protein Rheb OS=Homo sapiens OX=9606 GN=RHEB PE=1 SV=1	0	13.399	19	4	17	4	184	20.5	5.92	31.43	4	0	1.541	0.0139242	0.0884835	1.1254e+06	730343	13.61	10.51	High	High	High	High	High	High	1						Q15382	1.541
-8.16676e+18	FALSE	High	IsMasterProtein	O75964	ATP synthase subunit g, mitochondrial OS=Homo sapiens OX=9606 GN=ATP5MG PE=1 SV=3	0	6.987	23	2	7	2	103	11.4	9.64	5.81	2	0	1.183	0.831347	0.889018	863834	730104	20.08	26.45	High	Peak Found	High	High	High	High	1						O75964	1.183
4.31235e+18	FALSE	High	IsMasterProtein	Q9H061	Transmembrane protein 126A OS=Homo sapiens OX=9606 GN=TMEM126A PE=1 SV=1	0	7.016	16	3	5	3	195	21.5	9.26	8.95	3	0	1.101	0.584803	0.689398	799856	726718	5.84	33.85	High	Peak Found	High	Peak Found	High	Peak Found	1						Q9H061	1.101
3.37317e+16	FALSE	High	IsMasterProtein	Q8TC12	Retinol dehydrogenase 11 OS=Homo sapiens OX=9606 GN=RDH11 PE=1 SV=2	0	18.228	15	3	22	3	318	35.4	8.82	49.61	3	0	1.65	0.0186462	0.09759	1.19513e+06	724454	16.24	10.16	High	High	High	High	High	High	1						Q8TC12	1.65
-8.09781e+18	FALSE	High	IsMasterProtein	Q16576	Histone-binding protein RBBP7 OS=Homo sapiens OX=9606 GN=RBBP7 PE=1 SV=1	0	26.164	20	7	33	2	425	47.8	5.05	52.48	7	0	1.961	0.0248761	0.110339	1.40539e+06	716769	21.61	20.15	High	High	High	High	High	High	1						Q16576	1.961
7.48266e+18	FALSE	High	IsMasterProtein	Q9Y237	Peptidyl-prolyl cis-trans isomerase NIMA-interacting 4 OS=Homo sapiens OX=9606 GN=PIN4 PE=1 SV=1	0	15.795	41	3	23	3	131	13.8	9.77	37.93	3	0	1.346	0.215578	0.342727	964401	716503	15.75	21.33	High	High	High	High	High	High	1						Q9Y237	1.346
-1.72182e+18	FALSE	High	IsMasterProtein	Q92973	Transportin-1 OS=Homo sapiens OX=9606 GN=TNPO1 PE=1 SV=2	0	24.557	9	7	19	7	898	102.3	4.98	36.45	7	0	2.382	0.0110572	0.0834019	1.70637e+06	716434	24.86	10.61	High	High	High	Peak Found	Peak Found	High	1						Q92973	2.382
4.83269e+18	FALSE	High	IsMasterProtein	Q5BJH7	Protein YIF1B OS=Homo sapiens OX=9606 GN=YIF1B PE=1 SV=1	0	8.808	8	2	13	2	314	34.4	9.16	26.73	2	0	1.117	0.969733	0.978914	797001	713751	18.88	47.48	High	High	High	High	High	High	1						Q5BJH7	1.117
5.03901e+18	FALSE	High	IsMasterProtein	Q15397	Pumilio homolog 3 OS=Homo sapiens OX=9606 GN=PUM3 PE=1 SV=3	0	24.943	15	8	34	8	648	73.5	9.64	49.07	8	0	1.724	0.0140095	0.0884835	1.23044e+06	713728	3.05	12.42	High	High	High	High	High	High	1						Q15397	1.724
-8.75473e+18	FALSE	High	IsMasterProtein	P19823	Inter-alpha-trypsin inhibitor heavy chain H2 OS=Homo sapiens OX=9606 GN=ITIH2 PE=1 SV=2	0	15.214	5	4	20	4	946	106.4	6.86	36.59	4	0	2.913	0.00507269	0.0653958	2.07172e+06	711156	22.45	25.43	High	High	High	High	High	High	1						P19823	2.913
-5.9969e+18	FALSE	High	IsMasterProtein	Q96AC1	Fermitin family homolog 2 OS=Homo sapiens OX=9606 GN=FERMT2 PE=1 SV=1	0	18.542	11	6	11	6	680	77.8	6.7	12.41	6	0	1.937	0.278156	0.407294	1.37141e+06	708061	14	85.31	High	High	High	Peak Found	Peak Found	High	1						Q96AC1	1.937
2.53726e+18	FALSE	High	IsMasterProtein	Q13505	Metaxin-1 OS=Homo sapiens OX=9606 GN=MTX1 PE=1 SV=3	0	17.969	12	4	20	4	466	51.4	9.79	39.91	4	0	1.234	0.305322	0.433848	869861	704755	22.05	30.31	High	High	High	High	High	High	1						Q13505	1.234
3.30154e+18	FALSE	High	IsMasterProtein	Q9Y281	Cofilin-2 OS=Homo sapiens OX=9606 GN=CFL2 PE=1 SV=1	0	29.772	42	6	66	3	166	18.7	7.88	157.32	6	0	1.704	0.0602078	0.163734	1.20075e+06	704463	24.31	6.7	High	High	High	High	High	High	1						Q9Y281	1.704
4.57896e+18	FALSE	High	IsMasterProtein	P31930	Cytochrome b-c1 complex subunit 1, mitochondrial OS=Homo sapiens OX=9606 GN=UQCRC1 PE=1 SV=3	0	19.473	14	4	21	4	480	52.6	6.37	39.41	4	0	1.418	0.168958	0.290984	997735	703462	3.51	27.37	High	High	High	High	High	High	1						P31930	1.418
-7.74029e+18	FALSE	High	IsMasterProtein	O43181	NADH dehydrogenase [ubiquinone] iron-sulfur protein 4, mitochondrial OS=Homo sapiens OX=9606 GN=NDUFS4 PE=1 SV=1	0	7.576	14	2	12	2	175	20.1	10.3	22.26	2	0	0.828	0.375851	0.502977	577271	697275	3.78	28.86	High	High	High	High	High	High	1						O43181	0.828
-3.04525e+18	FALSE	High	IsMasterProtein	O43237	Cytoplasmic dynein 1 light intermediate chain 2 OS=Homo sapiens OX=9606 GN=DYNC1LI2 PE=1 SV=1	0	19.694	13	5	19	5	492	54.1	6.38	23.28	5	0	1.177	0.0909798	0.200825	819001	696104	4.88	7.18	High	High	High	High	High	High	1						O43237	1.177
-7.29047e+18	FALSE	High	IsMasterProtein	Q8IXM6	Nurim OS=Homo sapiens OX=9606 GN=NRM PE=1 SV=1	0	4.886	11	2	3	2	262	29.4	8.63	4.67	2	0	0.951	0.818918	0.879454	660428	694492	15.63	15.05	High	Peak Found	High	Peak Found	Peak Found	High	1						Q8IXM6	0.951
-5.40336e+18	FALSE	High	IsMasterProtein	Q15007	Pre-mRNA-splicing regulator WTAP OS=Homo sapiens OX=9606 GN=WTAP PE=1 SV=2	0	9.758	9	3	6	3	396	44.2	5.19	7.55	3	0	1.17	0.96198	0.972738	812208	694302	76.57	64.96	High	Peak Found	High	High	Peak Found	Peak Found	1						Q15007	1.17
-7.0225e+18	FALSE	High	IsMasterProtein	Q1ED39	Lysine-rich nucleolar protein 1 OS=Homo sapiens OX=9606 GN=KNOP1 PE=1 SV=1	0	15.701	11	4	19	4	458	51.6	9.86	32.48	4	0	0.688	0.149669	0.269656	477534	693878	12.15	22.58	High	High	High	High	High	High	1						Q1ED39	0.688
1.24406e+18	FALSE	High	IsMasterProtein	Q68D10	Protein SPT2 homolog OS=Homo sapiens OX=9606 GN=SPTY2D1 PE=1 SV=3	0	19.876	10	7	24	7	685	75.6	9.79	22.98	7	0	0.797	0.100651	0.210949	552684	693221	10.42	18.85	High	Peak Found	High	High	High	High	1						Q68D10	0.797
4.40594e+18	FALSE	High	IsMasterProtein	Q9HDC9	Adipocyte plasma membrane-associated protein OS=Homo sapiens OX=9606 GN=APMAP PE=1 SV=2	0	21.825	20	5	11	5	416	46.5	6.16	26.77	5	0	1.412	0.0670183	0.172028	978169	692999	18.27	14.24	High	High	High	High	Peak Found	High	1						Q9HDC9	1.412
4.80504e+18	FALSE	High	IsMasterProtein	P02647	Apolipoprotein A-I OS=Homo sapiens OX=9606 GN=APOA1 PE=1 SV=1	0	8.529	11	2	4	2	267	30.8	5.76	9.31	2	0	1.062	0.399038	0.524063	734970	691901	17.08	6.03	Peak Found	Peak Found	High	High	High	High	1						P02647	1.062
8.69669e+18	FALSE	High	IsMasterProtein	Q9NPJ3	Acyl-coenzyme A thioesterase 13 OS=Homo sapiens OX=9606 GN=ACOT13 PE=1 SV=1	0	8.23	16	2	15	2	140	15	9.14	20.87	2	0	0.977	0.470798	0.588967	673239	689045	21.71	10.68	High	High	High	High	High	High	1						Q9NPJ3	0.977
3.81303e+18	FALSE	High	IsMasterProtein	Q9NVA2	Septin-11 OS=Homo sapiens OX=9606 GN=SEPT11 PE=1 SV=3	0	10.09	10	4	13	4	429	49.4	6.81	9.86	4	0	2.046	0.0517872	0.152114	1.39558e+06	682113	32.54	11.03	High	High	High	High	Peak Found	Peak Found	1						Q9NVA2	2.046
5.96454e+18	FALSE	High	IsMasterProtein	P47756	F-actin-capping protein subunit beta OS=Homo sapiens OX=9606 GN=CAPZB PE=1 SV=4	0	16.412	18	4	25	4	277	31.3	5.59	47.92	4	0	2.222	0.046684	0.146218	1.51298e+06	680814	18.26	39.85	High	High	High	High	High	High	1						P47756	2.222
-1.31477e+18	FALSE	High	IsMasterProtein	Q9BRP8	Partner of Y14 and mago OS=Homo sapiens OX=9606 GN=PYM1 PE=1 SV=1	0	19.001	45	5	13	5	204	22.6	9.45	24.88	5	0	1.034	0.922681	0.94184	704052	680738	29.87	4.06	High	Peak Found	High	High	High	High	1						Q9BRP8	1.034
3.10711e+18	FALSE	High	IsMasterProtein	P30536	Translocator protein OS=Homo sapiens OX=9606 GN=TSPO PE=1 SV=3	0	5.168	9	2	17	2	169	18.8	9.36	19.37	2	0	1.392	0.102406	0.212417	947473	680720	19.2	7.28	High	High	High	High	High	High	1						P30536	1.392
-6.86503e+18	FALSE	High	IsMasterProtein	O15427	Monocarboxylate transporter 4 OS=Homo sapiens OX=9606 GN=SLC16A3 PE=1 SV=1	0	17.48	12	5	23	5	465	49.4	7.96	36.04	5	0	1.717	0.0178339	0.0962366	1.16753e+06	679947	21.65	12.58	High	High	High	High	High	High	1						O15427	1.717
-9.84435e+17	FALSE	High	IsMasterProtein	Q96A57	Transmembrane protein 230 OS=Homo sapiens OX=9606 GN=TMEM230 PE=1 SV=1	0	8.834	21	2	5	2	120	13.2	9.31	4.43	2	0	0.24	0.346097	0.475336	162631	678869	79.55	56.24	Peak Found	Peak Found	Peak Found	High	Peak Found	High	1						Q96A57	0.24
7.36762e+18	FALSE	High	IsMasterProtein	Q9Y5X3	Sorting nexin-5 OS=Homo sapiens OX=9606 GN=SNX5 PE=1 SV=1	0	7.405	9	3	9	3	404	46.8	6.76	10.67	3	0	0.485	0.351207	0.480483	328836	678417	66.87	4.69	High	Peak Found	High	High	High	High	1						Q9Y5X3	0.485
4.84139e+18	FALSE	High	IsMasterProtein	Q96BF6	Nucleus accumbens-associated protein 2 OS=Homo sapiens OX=9606 GN=NACC2 PE=1 SV=1	0.008	2.785	2	1	5	1	587	62.8	5.9	7.12	1	0	1.785	0.155192	0.276562	1.20928e+06	677379	25.02	40.68	High	High	Peak Found	High	Peak Found	Peak Found	1						Q96BF6	1.785
3.53089e+18	FALSE	High	IsMasterProtein	O00541	Pescadillo homolog OS=Homo sapiens OX=9606 GN=PES1 PE=1 SV=1	0	18.054	11	6	19	6	588	68	7.33	21.8	6	0	1.844	0.0274615	0.112764	1.24782e+06	676572	24.43	10.22	High	High	High	High	Peak Found	High	1						O00541	1.844
-8.53383e+18	FALSE	High	IsMasterProtein	Q86VP6	Cullin-associated NEDD8-dissociated protein 1 OS=Homo sapiens OX=9606 GN=CAND1 PE=1 SV=2	0	33.445	9	9	15	9	1230	136.3	5.78	28.88	9	0	3.876	0.000980642	0.0435532	2.61988e+06	675925	18.03	18.44	High	High	High	Peak Found	Peak Found	Peak Found	1						Q86VP6	3.876
7.3563e+18	FALSE	High	IsMasterProtein	O75400	Pre-mRNA-processing factor 40 homolog A OS=Homo sapiens OX=9606 GN=PRPF40A PE=1 SV=2	0	20.383	7	6	12	6	957	108.7	7.56	18.8	6	0	1.762	0.158598	0.280153	1.18857e+06	674491	16.84	43.5	High	High	High	High	Peak Found	High	1						O75400	1.762
-2.1062e+18	FALSE	High	IsMasterProtein	Q9UMS4	Pre-mRNA-processing factor 19 OS=Homo sapiens OX=9606 GN=PRPF19 PE=1 SV=1	0	32.404	28	7	26	7	504	55.1	6.61	63.2	7	0	4.199	0.00917034	0.0789491	2.83109e+06	674182	42.22	33.49	High	High	High	High	High	High	1						Q9UMS4	4.199
1.13456e+18	FALSE	High	IsMasterProtein	Q96ER9	Coiled-coil domain-containing protein 51 OS=Homo sapiens OX=9606 GN=CCDC51 PE=1 SV=2	0	25.863	26	6	17	6	411	45.8	8.19	41.94	6	0	1.391	0.248876	0.377665	936317	673125	17.88	55.05	High	Peak Found	High	High	Peak Found	High	1						Q96ER9	1.391
-4.59589e+18	FALSE	High	IsMasterProtein	Q99460	26S proteasome non-ATPase regulatory subunit 1 OS=Homo sapiens OX=9606 GN=PSMD1 PE=1 SV=2	0	34.831	14	11	28	11	953	105.8	5.39	49.88	11	0	3.679	0.0364584	0.12969	2.47445e+06	672558	48.81	9.18	High	High	High	High	Peak Found	High	1						Q99460	3.679
3.35008e+17	FALSE	High	IsMasterProtein	Q9P0I2	ER membrane protein complex subunit 3 OS=Homo sapiens OX=9606 GN=EMC3 PE=1 SV=3	0	18.462	20	4	20	4	261	29.9	6.81	40.75	4	0	1.425	0.0708478	0.176406	957831	671957	6.48	20.51	High	High	High	High	High	High	1						Q9P0I2	1.425
4.22858e+18	FALSE	High	IsMasterProtein	Q92769	Histone deacetylase 2 OS=Homo sapiens OX=9606 GN=HDAC2 PE=1 SV=2	0	9.461	8	3	6	3	488	55.3	5.91	10.76	3	0	1.406	0.0605609	0.164242	942810	670434	31.72	15	High	Peak Found	High	High	Peak Found	High	1						Q92769	1.406
-3.53443e+18	FALSE	High	IsMasterProtein	P09525	Annexin A4 OS=Homo sapiens OX=9606 GN=ANXA4 PE=1 SV=4	0	22.041	24	6	22	6	319	35.9	6.13	36.58	6	0	1.216	0.0912715	0.20103	814089	669546	15.31	18.7	High	High	High	High	High	High	1						P09525	1.216
1.39556e+18	FALSE	High	IsMasterProtein	O94826	Mitochondrial import receptor subunit TOM70 OS=Homo sapiens OX=9606 GN=TOMM70 PE=1 SV=1	0	12.786	7	4	16	4	608	67.4	7.12	25.16	4	0	0.912	0.747946	0.824202	608585	667304	30.58	8.22	High	High	High	High	High	High	1						O94826	0.912
-7.74581e+18	FALSE	High	IsMasterProtein	O95292	Vesicle-associated membrane protein-associated protein B/C OS=Homo sapiens OX=9606 GN=VAPB PE=1 SV=3	0	17.907	26	5	28	4	243	27.2	7.3	52.34	5	0	1.409	0.0701431	0.175732	934306	663266	12.86	11	High	High	High	High	High	High	1						O95292	1.409
-5.13053e+18	FALSE	High	IsMasterProtein	Q9HCN8	Stromal cell-derived factor 2-like protein 1 OS=Homo sapiens OX=9606 GN=SDF2L1 PE=1 SV=2	0	10.66	23	3	8	3	221	23.6	7.03	17.24	3	0	0.998	0.843032	0.895309	661355	662695	40.98	14.18	High	High	High	High	High	High	1						Q9HCN8	0.998
-9.15817e+17	FALSE	High	IsMasterProtein	O14980	Exportin-1 OS=Homo sapiens OX=9606 GN=XPO1 PE=1 SV=1	0	47.67	16	13	25	13	1071	123.3	6.06	54.55	13	0	3.806	0.00272705	0.0553476	2.52225e+06	662637	27.94	26.69	High	High	High	Peak Found	Peak Found	High	1						O14980	3.806
5.0261e+18	FALSE	High	IsMasterProtein	P11166	Solute carrier family 2, facilitated glucose transporter member 1 OS=Homo sapiens OX=9606 GN=SLC2A1 PE=1 SV=2	0	9.669	6	3	15	3	492	54	8.72	24.45	3	0	4.281	0.084227	0.193805	2.83123e+06	661278	48.38	4.46	High	High	High	High	High	High	1						P11166	4.281
-7.68773e+18	FALSE	High	IsMasterProtein	P18031	Tyrosine-protein phosphatase non-receptor type 1 OS=Homo sapiens OX=9606 GN=PTPN1 PE=1 SV=1	0	9.244	8	3	6	3	435	49.9	6.27	8.84	3	0	1.24	0.599118	0.698394	818358	659904	47.54	60.02	High	Peak Found	High	High	Peak Found	High	1						P18031	1.24
4.70434e+18	FALSE	High	IsMasterProtein	Q9GZN8	UPF0687 protein C20orf27 OS=Homo sapiens OX=9606 GN=C20orf27 PE=1 SV=3	0	10.544	14	2	8	2	174	19.3	6.84	13.9	2	0	0.919	0.577163	0.682387	604370	657555	28.77	16.65	High	High	High	High	High	High	1						Q9GZN8	0.919
-7.31766e+18	FALSE	High	IsMasterProtein	Q15836	Vesicle-associated membrane protein 3 OS=Homo sapiens OX=9606 GN=VAMP3 PE=1 SV=3	0	11.81	24	2	18	2	100	11.3	8.79	32.98	2	0	0.939	0.713804	0.796221	615352	655204	39.88	31.18	High	High	High	High	High	High	1						Q15836	0.939
-2.84978e+18	FALSE	High	IsMasterProtein	Q13190	Syntaxin-5 OS=Homo sapiens OX=9606 GN=STX5 PE=1 SV=2	0	16.366	19	5	15	5	355	39.6	9.16	32.35	5	0	2.314	0.0174236	0.0954713	1.51445e+06	654554	25.25	23.53	High	High	High	High	Peak Found	High	1						Q13190	2.314
7.94561e+18	FALSE	High	IsMasterProtein	Q96I25	Splicing factor 45 OS=Homo sapiens OX=9606 GN=RBM17 PE=1 SV=1	0	10.738	8	3	8	3	401	44.9	5.97	10.39	3	0	1.074	0.354497	0.483069	700638	652537	17.74	6.64	High	High	High	High	Peak Found	High	1						Q96I25	1.074
-1.41469e+18	FALSE	High	IsMasterProtein	P33991	DNA replication licensing factor MCM4 OS=Homo sapiens OX=9606 GN=MCM4 PE=1 SV=5	0	26.743	13	9	20	9	863	96.5	6.74	28.68	9	0	2.825	0.0183618	0.0971014	1.84289e+06	652448	26.24	33.1	High	High	High	Peak Found	Peak Found	Peak Found	1						P33991	2.825
-2.25304e+18	FALSE	High	IsMasterProtein	Q15014	Mortality factor 4-like protein 2 OS=Homo sapiens OX=9606 GN=MORF4L2 PE=1 SV=1	0	22.632	26	6	45	4	288	32.3	9.72	79.44	6	0	0.881	0.346451	0.475591	574418	652358	7.78	16.03	High	High	High	High	High	High	1						Q15014	0.881
-4.0182e+18	FALSE	High	IsMasterProtein	P55327	Tumor protein D52 OS=Homo sapiens OX=9606 GN=TPD52 PE=1 SV=2	0	12.524	25	3	6	3	224	24.3	4.83	14.94	3	0	0.813	0.121209	0.234563	529177	650654	8.01	18.83	High	Peak Found	High	High	High	High	1						P55327	0.813
2.42287e+18	FALSE	High	IsMasterProtein	Q9P0J0	NADH dehydrogenase [ubiquinone] 1 alpha subcomplex subunit 13 OS=Homo sapiens OX=9606 GN=NDUFA13 PE=1 SV=3	0	10.84	31	4	15	4	144	16.7	8.43	17.06	4	0	1.061	0.884352	0.918185	690335	650408	10.87	33.13	High	High	High	High	High	High	1						Q9P0J0	1.061
8.55227e+18	FALSE	High	IsMasterProtein	Q8IWA5	Choline transporter-like protein 2 OS=Homo sapiens OX=9606 GN=SLC44A2 PE=1 SV=3	0	7.173	3	3	12	3	706	80.1	8.57	9.32	3	0	0.941	0.579658	0.684191	611743	649838	3.94	31.42	High	Peak Found	High	High	High	High	1						Q8IWA5	0.941
-4.73974e+18	FALSE	Medium	IsMasterProtein	Q9Y2H2	Phosphatidylinositide phosphatase SAC2 OS=Homo sapiens OX=9606 GN=INPP5F PE=1 SV=3	0.015	2.461	1	1	3	1	1132	128.3	7.02	1.74	1	0	1.146	0.89113	0.921778	739826	645833	15.84	45.59	High	Peak Found	Peak Found	High	Peak Found	Peak Found	1						Q9Y2H2	1.146
7.24576e+18	FALSE	High	IsMasterProtein	Q9NZ01	Very-long-chain enoyl-CoA reductase OS=Homo sapiens OX=9606 GN=TECR PE=1 SV=1	0	8.8	7	2	8	2	308	36	9.45	10.93	2	0	1.841	0.0567823	0.158587	1.18796e+06	645415	29.73	13.54	High	Peak Found	High	High	Peak Found	High	1						Q9NZ01	1.841
-9.12542e+18	FALSE	High	IsMasterProtein	Q05639	Elongation factor 1-alpha 2 OS=Homo sapiens OX=9606 GN=EEF1A2 PE=1 SV=1	0	78.969	33	13	1037	2	463	50.4	9.03	2437.19	13	0	4.026	0.0475196	0.147473	2.59815e+06	645385	51.88	34.45	High	High	High	High	High	High	1						Q05639	4.026
3.23026e+18	FALSE	High	IsMasterProtein	Q6UWP8	Suprabasin OS=Homo sapiens OX=9606 GN=SBSN PE=1 SV=2	0	21.341	13	5	9	5	590	60.5	7.01	13.39	5	0	0.162	0.225919	0.352109	104744	645289	76.11	132.88	Peak Found	Peak Found	Peak Found	High	High	High	1						Q6UWP8	0.162
2.12045e+18	FALSE	High	IsMasterProtein	Q9Y2Z0	Protein SGT1 homolog OS=Homo sapiens OX=9606 GN=SUGT1 PE=1 SV=3	0	14.168	15	5	17	5	365	41	5.16	19.18	5	0	2.255	0.0156882	0.092009	1.45413e+06	644953	8.51	20.95	High	High	High	High	High	High	1						Q9Y2Z0	2.255
-4.17894e+18	FALSE	High	IsMasterProtein	P62312	U6 snRNA-associated Sm-like protein LSm6 OS=Homo sapiens OX=9606 GN=LSM6 PE=1 SV=1	0	8.721	34	3	20	3	80	9.1	9.58	19.63	3	0	1.16	0.663667	0.755531	747334	644201	11.05	46.39	High	High	High	High	High	High	1						P62312	1.16
5.59827e+18	FALSE	High	IsMasterProtein	Q8N1Q1	Carbonic anhydrase 13 OS=Homo sapiens OX=9606 GN=CA13 PE=1 SV=1	0	10.069	19	4	10	4	262	29.4	6.96	20.36	4	0	1.348	0.0742243	0.180974	866675	642959	6.59	17.83	High	High	High	High	Peak Found	High	1						Q8N1Q1	1.348
1.41495e+18	FALSE	High	IsMasterProtein	P84090	Enhancer of rudimentary homolog OS=Homo sapiens OX=9606 GN=ERH PE=1 SV=1	0	4.474	11	1	6	1	104	12.3	5.92	10.82	1	0	2.285	0.0024119	0.0553476	1.46712e+06	642082	14.54	8.14	High	High	High	Peak Found	Peak Found	High	1						P84090	2.285
-3.67402e+18	FALSE	High	IsMasterProtein	29	alpha casein, S2 CONTROL PROTEIN [115654]	0	7.339	14	3	4	3	222	26	8.43	4.04	3	0	0.509	0.195003	0.32151	326643	641951	63.28	41.23	High	Peak Found	Peak Found	High	High	Peak Found	1						29	0.509
-5.31095e+17	FALSE	High	IsMasterProtein	Q86WX3	Active regulator of SIRT1 OS=Homo sapiens OX=9606 GN=RPS19BP1 PE=1 SV=1	0	13.828	35	3	14	3	136	15.4	10.74	32.59	3	0	0.98	0.810917	0.872795	626553	639648	5.16	26.63	High	High	High	High	High	High	1						Q86WX3	0.98
6.66995e+18	FALSE	High	IsMasterProtein	O00154	Cytosolic acyl coenzyme A thioester hydrolase OS=Homo sapiens OX=9606 GN=ACOT7 PE=1 SV=3	0	17.473	19	5	11	5	380	41.8	8.54	22.08	5	0	1.732	0.22935	0.356471	1.09687e+06	633285	3.63	47.75	High	High	High	High	Peak Found	High	1						O00154	1.732
-4.90559e+18	FALSE	High	IsMasterProtein	P50995	Annexin A11 OS=Homo sapiens OX=9606 GN=ANXA11 PE=1 SV=1	0	21.689	16	7	21	7	505	54.4	7.65	42.1	7	0	2.53	0.0201472	0.100416	1.59738e+06	631456	30.62	12.74	High	Peak Found	High	High	High	High	1						P50995	2.53
-5.24351e+18	FALSE	High	IsMasterProtein	Q9Y448	Small kinetochore-associated protein OS=Homo sapiens OX=9606 GN=KNSTRN PE=1 SV=2	0	10.233	11	3	10	3	316	35.4	6.3	14.99	3	0	1.029	0.945906	0.960548	648193	629760	8.82	10.88	High	Peak Found	High	High	Peak Found	High	1						Q9Y448	1.029
-2.77045e+18	FALSE	High	IsMasterProtein	Q9Y678	Coatomer subunit gamma-1 OS=Homo sapiens OX=9606 GN=COPG1 PE=1 SV=1	0	42.356	16	12	24	12	874	97.7	5.47	32.74	12	0	3.413	0.00603281	0.0688738	2.14831e+06	629512	20.87	29.79	High	High	High	Peak Found	Peak Found	Peak Found	1						Q9Y678	3.413
7.69737e+18	FALSE	High	IsMasterProtein	Q96A49	Synapse-associated protein 1 OS=Homo sapiens OX=9606 GN=SYAP1 PE=1 SV=1	0	12.111	10	3	16	3	352	39.9	4.53	18.12	3	0	1.071	0.314469	0.443559	672058	627554	27.85	34.68	High	High	High	High	High	High	1						Q96A49	1.071
-3.72643e+18	FALSE	High	IsMasterProtein	Q9UMY4	Sorting nexin-12 OS=Homo sapiens OX=9606 GN=SNX12 PE=1 SV=3	0	7.669	17	3	11	2	172	19.7	7.87	18.86	3	1	1.596	0.240491	0.36871	999827	626636	13.35	34.21	High	Peak Found	Peak Found	High	Peak Found	Peak Found	1						Q9UMY4	1.596
1.23318e+17	FALSE	High	IsMasterProtein	O75489	NADH dehydrogenase [ubiquinone] iron-sulfur protein 3, mitochondrial OS=Homo sapiens OX=9606 GN=NDUFS3 PE=1 SV=1	0	18.223	21	4	12	4	264	30.2	7.5	18.82	4	0	1.129	0.143466	0.261614	705678	625310	16.71	24.26	High	High	High	High	Peak Found	High	1						O75489	1.129
6.93959e+18	FALSE	High	IsMasterProtein	P23193	Transcription elongation factor A protein 1 OS=Homo sapiens OX=9606 GN=TCEA1 PE=1 SV=2	0	12.621	15	4	16	4	301	33.9	8.38	28.39	4	0	1.413	0.0712212	0.176491	883363	625021	13.38	5.05	High	High	High	High	High	High	1						P23193	1.413
5.00482e+18	FALSE	High	IsMasterProtein	Q13867	Bleomycin hydrolase OS=Homo sapiens OX=9606 GN=BLMH PE=1 SV=1	0	4.895	5	2	2	2	455	52.5	6.27	2.62	2	0	0.849	0.92425	0.942969	530355	624772	28.18	41.74	High	Peak Found	Peak Found	High	Peak Found	Peak Found	1						Q13867	0.849
5.47859e+17	FALSE	High	IsMasterProtein	Q9Y5Y5	Peroxisomal membrane protein PEX16 OS=Homo sapiens OX=9606 GN=PEX16 PE=1 SV=2	0	10.087	9	3	17	3	336	38.6	9.85	21.95	3	0	0.942	0.235369	0.362828	585602	621743	4.31	4.28	High	High	High	High	High	High	1						Q9Y5Y5	0.942
-5.03653e+18	FALSE	High	IsMasterProtein	Q9NP72	Ras-related protein Rab-18 OS=Homo sapiens OX=9606 GN=RAB18 PE=1 SV=1	0	17.471	28	5	14	5	206	23	5.24	21.86	5	0	1.409	0.00878935	0.0789491	866193	614796	8.68	9.72	High	Peak Found	High	High	High	High	1						Q9NP72	1.409
-8.9261e+18	FALSE	High	IsMasterProtein	Q9NR28	Diablo homolog, mitochondrial OS=Homo sapiens OX=9606 GN=DIABLO PE=1 SV=1	0.006	2.914	4	1	1	1	239	27.1	5.9	1.74	1	0	3.15	0.0101017	0.0811483	1.93668e+06	614791	14.22	29.95	Peak Found	Peak Found	Peak Found	Peak Found	High	Peak Found	1						Q9NR28	3.15
4.40449e+18	FALSE	High	IsMasterProtein	Q6P5R6	60S ribosomal protein L22-like 1 OS=Homo sapiens OX=9606 GN=RPL22L1 PE=1 SV=2	0	8.737	16	2	8	2	122	14.6	9.38	12.19	2	0	1.033	0.826707	0.885399	633674	613619	13.34	11.31	High	High	High	High	High	High	1						Q6P5R6	1.033
-3.06708e+18	FALSE	High	IsMasterProtein	Q9Y639	Neuroplastin OS=Homo sapiens OX=9606 GN=NPTN PE=1 SV=2	0	8.789	5	3	9	3	398	44.4	7.99	14.65	3	0	0.873	0.364397	0.490909	534585	612243	11.75	11.4	High	Peak Found	High	Peak Found	High	High	1						Q9Y639	0.873
6.70793e+18	FALSE	High	IsMasterProtein	Q99798	Aconitate hydratase, mitochondrial OS=Homo sapiens OX=9606 GN=ACO2 PE=1 SV=2	0	44.674	21	13	28	13	780	85.4	7.61	58.06	13	0	3.318	0.0105718	0.0823398	2.02675e+06	610918	36.55	17.66	High	High	High	High	Peak Found	High	1						Q99798	3.318
-4.04747e+18	FALSE	High	IsMasterProtein	P30408	Transmembrane 4 L6 family member 1 OS=Homo sapiens OX=9606 GN=TM4SF1 PE=1 SV=1	0	4.356	4	1	8	1	202	21.6	4.98	6.05	1	0	1.393	0.12132	0.234574	846543	607839	28.96	23.13	High	Peak Found	High	High	Peak Found	High	1						P30408	1.393
4.54806e+17	FALSE	High	IsMasterProtein	P40939	Trifunctional enzyme subunit alpha, mitochondrial OS=Homo sapiens OX=9606 GN=HADHA PE=1 SV=2	0	42.917	22	12	27	12	763	82.9	9.04	48.3	12	0	2.486	0.0258594	0.111448	1.50628e+06	605932	40.52	18.13	High	High	High	High	High	High	1						P40939	2.486
-2.20085e+17	FALSE	High	IsMasterProtein	O95983	Methyl-CpG-binding domain protein 3 OS=Homo sapiens OX=9606 GN=MBD3 PE=1 SV=1	0	9.397	8	2	11	2	291	32.8	5.34	26.43	2	0	1.134	0.354575	0.483069	686562	605648	15.92	25.18	High	High	High	High	High	High	1						O95983	1.134
-7.3807e+18	FALSE	High	IsMasterProtein	P41227	N-alpha-acetyltransferase 10 OS=Homo sapiens OX=9606 GN=NAA10 PE=1 SV=1	0	15.093	19	4	19	4	235	26.4	5.64	24.73	4	0	1.392	0.0619268	0.165812	842506	605454	24.29	21.32	High	High	High	High	High	High	1						P41227	1.392
8.46179e+18	FALSE	High	IsMasterProtein	Q92783	Signal transducing adapter molecule 1 OS=Homo sapiens OX=9606 GN=STAM PE=1 SV=3	0	24.938	18	6	15	6	540	59.1	4.82	31.13	6	0	1.092	0.763891	0.839477	660274	604731	46.51	17.92	High	High	High	High	High	High	1						Q92783	1.092
6.08494e+18	FALSE	High	IsMasterProtein	O15525	Transcription factor MafG OS=Homo sapiens OX=9606 GN=MAFG PE=1 SV=1	0	4.568	11	2	3	2	162	17.8	10.04	5.24	2	0	0.64	0.268113	0.396616	386279	603414	23.44	34.29	High	Peak Found	High	High	Peak Found	Peak Found	1						O15525	0.64
-4.39857e+18	FALSE	High	IsMasterProtein	Q14525	Keratin, type I cuticular Ha3-II OS=Homo sapiens OX=9606 GN=KRT33B PE=1 SV=3	0	52.836	35	12	106	2	404	46.2	4.84	108.89	12	1	0.001				601077			Not Found	Not Found	Not Found	High	Not Found	Not Found	1						Q14525	0.001
-5.46185e+18	FALSE	High	IsMasterProtein	Q9UBB5	Methyl-CpG-binding domain protein 2 OS=Homo sapiens OX=9606 GN=MBD2 PE=1 SV=1	0	5.366	6	2	3	2	411	43.2	10.04	3.6	2	0	1.982	0.0268797	0.112421	1.18916e+06	599922	19.49	25.95	High	Peak Found	Peak Found	Peak Found	High	High	1						Q9UBB5	1.982
-8.16218e+18	FALSE	High	IsMasterProtein	Q01085	Nucleolysin TIAR OS=Homo sapiens OX=9606 GN=TIAL1 PE=1 SV=1	0	14.814	13	4	8	3	375	41.6	7.74	14.83	4	1	1.503	0.00311859	0.0553476	901338	599535	7.99	7.45	High	Peak Found	High	High	Peak Found	High	1						Q01085	1.503
-5.37606e+18	FALSE	High	IsMasterProtein	P01834	Immunoglobulin kappa constant OS=Homo sapiens OX=9606 GN=IGKC PE=1 SV=2	0	11.049	32	2	12	2	107	11.8	6.52	18.12	2	0	0.088	0.0547604	0.156039	52829.2	598864	100.74	99.79	Peak Found	Peak Found	Peak Found	High	High	High	1						P01834	0.088
-5.60823e+18	FALSE	High	IsMasterProtein	O00161	Synaptosomal-associated protein 23 OS=Homo sapiens OX=9606 GN=SNAP23 PE=1 SV=1	0	10.505	18	3	5	3	211	23.3	5.01	6.45	3	0	0.862	0.01639	0.0924701	515770	598641	5.12	4.31	High	Peak Found	Peak Found	High	High	High	1						O00161	0.862
5.13599e+18	FALSE	High	IsMasterProtein	P43686	26S proteasome regulatory subunit 6B OS=Homo sapiens OX=9606 GN=PSMC4 PE=1 SV=2	0	24.095	18	6	23	6	418	47.3	5.21	36.32	6	0	2.586	0.00548407	0.0659901	1.54732e+06	598428	8.28	18.85	High	High	High	High	Peak Found	High	1						P43686	2.586
1.78931e+18	FALSE	High	IsMasterProtein	Q9BSR8	Protein YIPF4 OS=Homo sapiens OX=9606 GN=YIPF4 PE=1 SV=1	0	6.068	7	2	13	2	244	27.1	4.65	15.96	2	0	1.247	0.0091457	0.0789491	738781	592231	5.4	3.47	High	High	High	High	High	High	1						Q9BSR8	1.247
-7.84856e+18	FALSE	High	IsMasterProtein	Q16775	Hydroxyacylglutathione hydrolase, mitochondrial OS=Homo sapiens OX=9606 GN=HAGH PE=1 SV=2	0	5.475	6	2	7	2	308	33.8	8.12	7.51	2	0	0.618	0.19804	0.325258	366181	592141	47.42	14.5	High	Peak Found	Peak Found	High	High	High	1						Q16775	0.618
-4.77346e+18	FALSE	High	IsMasterProtein	P49915	GMP synthase [glutamine-hydrolyzing] OS=Homo sapiens OX=9606 GN=GMPS PE=1 SV=1	0	54.585	29	15	36	15	693	76.7	6.87	69.31	15	0	4.357	0.0100773	0.0811483	2.57787e+06	591667	41.04	44.79	High	High	High	Peak Found	Peak Found	High	1						P49915	4.357
-8.24331e+18	FALSE	High	IsMasterProtein	Q9BRX8	Peroxiredoxin-like 2A OS=Homo sapiens OX=9606 GN=PRXL2A PE=1 SV=3	0	8.203	10	2	7	2	229	25.7	8.84	15.26	2	0	0.872	0.416419	0.537916	514796	590230	15.08	59.07	High	High	High	High	High	High	1						Q9BRX8	0.872
-4.16017e+18	FALSE	High	IsMasterProtein	P51452	Dual specificity protein phosphatase 3 OS=Homo sapiens OX=9606 GN=DUSP3 PE=1 SV=1	0	11.936	19	3	12	3	185	20.5	7.8	20.68	3	0	1.517	0.433922	0.554964	892212	588132	45.12	49.54	High	High	High	High	Peak Found	High	1						P51452	1.517
8.63379e+18	FALSE	High	IsMasterProtein	P49354	Protein farnesyltransferase/geranylgeranyltransferase type-1 subunit alpha OS=Homo sapiens OX=9606 GN=FNTA PE=1 SV=1	0	17.4	21	5	8	5	379	44.4	5.08	18.1	5	0	0.74	0.665072	0.756214	434461	586902	74.96	44.16	High	Peak Found	High	High	Peak Found	High	1						P49354	0.74
5.94957e+18	FALSE	High	IsMasterProtein	O43676	NADH dehydrogenase [ubiquinone] 1 beta subcomplex subunit 3 OS=Homo sapiens OX=9606 GN=NDUFB3 PE=1 SV=3	0.001	3.749	11	1	6	1	98	11.4	9.2	11.24	1	0	0.96	0.904916	0.92997	563306	586819	27.56	9.75	High	High	High	High	Peak Found	High	1						O43676	0.96
7.47476e+18	FALSE	High	IsMasterProtein	O14672	Disintegrin and metalloproteinase domain-containing protein 10 OS=Homo sapiens OX=9606 GN=ADAM10 PE=1 SV=1	0	13.068	5	3	16	3	748	84.1	7.77	33.45	3	0	1.519	0.419293	0.538872	889668	585634	34.07	7.9	High	High	High	High	High	High	1						O14672	1.519
-1.0908e+18	FALSE	Medium	IsMasterProtein	Q02763	Angiopoietin-1 receptor OS=Homo sapiens OX=9606 GN=TEK PE=1 SV=2	0.02	2.358	1	1	1	1	1124	125.7	6.89	0	1	0	0.516	0.292764	0.420299	301053	583163	50.03	23.81	Peak Found	Peak Found	Peak Found	Peak Found	High	Peak Found	1						Q02763	0.516
-1.20555e+18	FALSE	High	IsMasterProtein	Q92900	Regulator of nonsense transcripts 1 OS=Homo sapiens OX=9606 GN=UPF1 PE=1 SV=2	0	34.815	12	10	20	10	1129	124.3	6.61	39.11	10	0	3.094	0.125536	0.240419	1.79565e+06	580444	18.51	76.76	High	High	High	Peak Found	Peak Found	Peak Found	1						Q92900	3.094
-1.37648e+18	FALSE	High	IsMasterProtein	Q14232	Translation initiation factor eIF-2B subunit alpha OS=Homo sapiens OX=9606 GN=EIF2B1 PE=1 SV=1	0	25.284	26	6	25	6	305	33.7	7.33	43.83	6	0	1.99	0.0108943	0.0834019	1.1492e+06	577601	10.03	19.12	High	High	High	High	High	High	1						Q14232	1.99
-2.06446e+18	FALSE	High	IsMasterProtein	Q96QK1	Vacuolar protein sorting-associated protein 35 OS=Homo sapiens OX=9606 GN=VPS35 PE=1 SV=2	0	32.527	15	9	22	9	796	91.6	5.49	45.8	9	0	2.222	0.0240875	0.110131	1.283e+06	577299	36.97	15.1	High	High	High	Peak Found	Peak Found	High	1						Q96QK1	2.222
-8.85056e+17	FALSE	High	IsMasterProtein	P47897	Glutamine--tRNA ligase OS=Homo sapiens OX=9606 GN=QARS PE=1 SV=1	0	47.968	23	15	31	15	775	87.7	7.15	50.38	15	0	4.334	0.00629899	0.0688738	2.49999e+06	576793	32.63	10.37	High	High	High	Peak Found	Peak Found	Peak Found	1						P47897	4.334
3.01077e+18	FALSE	High	IsMasterProtein	P0DP25	Calmodulin-3 OS=Homo sapiens OX=9606 GN=CALM3 PE=1 SV=1	0	9.819	19	3	15	2	149	16.8	4.22	19.69	3	1	1.032	0.484662	0.603102	594730	576177	6.34	105.74	High	High	High	High	High	High	1						P0DP25	1.032
-2.65718e+18	FALSE	High	IsMasterProtein	Q9Y3I0	tRNA-splicing ligase RtcB homolog OS=Homo sapiens OX=9606 GN=RTCB PE=1 SV=1	0	36.844	25	10	30	10	505	55.2	7.23	62.46	10	0	5.822	0.00629755	0.0688738	3.3322e+06	572363	46.11	32.28	High	High	High	High	High	High	1						Q9Y3I0	5.822
-2.62979e+18	FALSE	High	IsMasterProtein	Q12849	G-rich sequence factor 1 OS=Homo sapiens OX=9606 GN=GRSF1 PE=1 SV=3	0	23.9	18	6	9	6	480	53.1	6.19	13.55	6	0	1.828	0.0672624	0.172354	1.04596e+06	572204	29.56	34.8	High	Peak Found	High	High	High	Peak Found	1						Q12849	1.828
5.14584e+18	FALSE	High	IsMasterProtein	Q8N183	NADH dehydrogenase [ubiquinone] 1 alpha subcomplex assembly factor 2 OS=Homo sapiens OX=9606 GN=NDUFAF2 PE=1 SV=1	0	9.03	22	3	17	3	169	19.8	8.97	27.36	3	0	1.169	0.18496	0.310909	668792	572104	19.61	21.64	High	High	High	High	High	High	1						Q8N183	1.169
-8.80471e+18	FALSE	High	IsMasterProtein	Q96S66	Chloride channel CLIC-like protein 1 OS=Homo sapiens OX=9606 GN=CLCC1 PE=1 SV=1	0	12.782	8	4	15	4	551	62	5.55	16.79	4	0	1.014	0.579065	0.683896	578262	570211	4.41	13.97	High	High	High	High	High	High	1						Q96S66	1.014
-7.63109e+18	FALSE	High	IsMasterProtein	P31025	Lipocalin-1 OS=Homo sapiens OX=9606 GN=LCN1 PE=1 SV=1	0	6.833	13	2	3	2	176	19.2	5.58	3.87	2	0	0.112			63395.7	568473		37.99	Not Found	Not Found	Peak Found	Peak Found	High	High	1						P31025	0.112
-4.65865e+18	FALSE	High	IsMasterProtein	Q86Y82	Syntaxin-12 OS=Homo sapiens OX=9606 GN=STX12 PE=1 SV=1	0	14.668	20	4	16	4	276	31.6	5.59	28.98	4	0	0.901	0.409186	0.531693	510275	566036	7.65	16.51	High	High	High	High	Peak Found	High	1						Q86Y82	0.901
-2.59578e+18	FALSE	High	IsMasterProtein	Q14677	Clathrin interactor 1 OS=Homo sapiens OX=9606 GN=CLINT1 PE=1 SV=1	0	10.176	5	3	23	3	625	68.2	6.42	29.92	3	0	1.597	0.0397876	0.135557	902972	565534	17.25	16.64	High	High	High	High	High	High	1						Q14677	1.597
2.82541e+18	FALSE	High	IsMasterProtein	P14635	G2/mitotic-specific cyclin-B1 OS=Homo sapiens OX=9606 GN=CCNB1 PE=1 SV=1	0	17.071	13	5	22	5	433	48.3	7.47	38.21	5	0	1.235	0.396309	0.521206	697972	565273	21.74	16.29	High	High	High	High	Peak Found	High	1						P14635	1.235
-1.81677e+18	FALSE	High	IsMasterProtein	P26232	Catenin alpha-2 OS=Homo sapiens OX=9606 GN=CTNNA2 PE=1 SV=5	0	27.109	9	7	37	1	953	105.2	5.71	59.14	7	0	0.386	0.0183622	0.0971014	217796	563787	29.03	19.56	Peak Found	Peak Found	Peak Found	Peak Found	High	High	1						P26232	0.386
-1.27707e+18	FALSE	High	IsMasterProtein	Q9UN81	LINE-1 retrotransposable element ORF1 protein OS=Homo sapiens OX=9606 GN=L1RE1 PE=1 SV=1	0	7.679	7	2	2	2	338	40	9.51	4.2	2	0	0.973	0.800278	0.865638	546762	562153	16.25	20.24	High	Peak Found	High	Peak Found	Peak Found	Peak Found	1						Q9UN81	0.973
4.63637e+18	FALSE	High	IsMasterProtein	P24666	Low molecular weight phosphotyrosine protein phosphatase OS=Homo sapiens OX=9606 GN=ACP1 PE=1 SV=3	0	16.17	32	4	13	4	158	18	6.74	20.99	4	0	2.067	0.00653642	0.0703787	1.16102e+06	561768	20.38	17.99	High	High	High	High	Peak Found	Peak Found	1						P24666	2.067
-5.45709e+18	FALSE	High	IsMasterProtein	P61086	Ubiquitin-conjugating enzyme E2 K OS=Homo sapiens OX=9606 GN=UBE2K PE=1 SV=3	0	17.454	33	5	27	5	200	22.4	5.44	49.31	5	0	1.8	0.110139	0.222248	1.01009e+06	561208	5.95	36.73	High	High	High	High	High	High	1						P61086	1.8
3.74077e+18	FALSE	High	IsMasterProtein	P62993	Growth factor receptor-bound protein 2 OS=Homo sapiens OX=9606 GN=GRB2 PE=1 SV=1	0	13.793	20	4	14	4	217	25.2	6.32	16.43	4	0	1.51	0.0628178	0.166854	847144	561085	10.45	24.73	High	High	High	High	Peak Found	High	1						P62993	1.51
6.25169e+18	FALSE	High	IsMasterProtein	Q9BX40	Protein LSM14 homolog B OS=Homo sapiens OX=9606 GN=LSM14B PE=1 SV=1	0	12.965	15	4	11	4	385	42	9.69	15.96	4	0	0.945	0.725484	0.805744	527646	558402	17.18	1.87	High	High	High	High	High	High	1						Q9BX40	0.945
7.13216e+18	FALSE	High	IsMasterProtein	Q6NUK4	Receptor expression-enhancing protein 3 OS=Homo sapiens OX=9606 GN=REEP3 PE=1 SV=1	0	7.954	15	2	6	2	255	29.2	9.57	6.93	2	0	0.86	0.384404	0.511995	479899	557780	13.69	16.1	High	High	Peak Found	Peak Found	High	High	1						Q6NUK4	0.86
-4.71457e+18	FALSE	High	IsMasterProtein	Q86YS6	Ras-related protein Rab-43 OS=Homo sapiens OX=9606 GN=RAB43 PE=1 SV=1	0	6.027	8	2	9	1	212	23.3	5.64	3.87	2	0	0.936	0.403141	0.526022	521041	556724	12.71	1.74	High	High	High	Peak Found	Peak Found	High	1						Q86YS6	0.936
7.60361e+18	FALSE	High	IsMasterProtein	Q9BUV8	Uncharacterized protein RAB5IF OS=Homo sapiens OX=9606 GN=RAB5IF PE=2 SV=1	0	7.585	10	1	20	1	137	15.5	5.2	42.79	1	0	1.019	0.627103	0.723246	566860	556388	29.37	19.29	High	Peak Found	High	High	High	High	1						Q9BUV8	1.019
-4.33862e+17	FALSE	High	IsMasterProtein	P30825	High affinity cationic amino acid transporter 1 OS=Homo sapiens OX=9606 GN=SLC7A1 PE=1 SV=1	0	10.478	8	4	9	4	629	67.6	5.43	12.74	4	0	1.52	0.0384157	0.132807	843952	555156	16.63	16.76	High	High	High	High	Peak Found	High	1						P30825	1.52
-7.5861e+18	FALSE	High	IsMasterProtein	Q71UM5	40S ribosomal protein S27-like OS=Homo sapiens OX=9606 GN=RPS27L PE=1 SV=3	0	16.041	29	2	59	1	84	9.5	9.45	123.31	2	0	1.1	0.25484	0.384646	608928	553452	18.9	11.01	High	High	High	High	Peak Found	High	1						Q71UM5	1.1
-3.3669e+18	FALSE	High	IsMasterProtein	Q9NUQ6	SPATS2-like protein OS=Homo sapiens OX=9606 GN=SPATS2L PE=1 SV=2	0	10.641	10	4	11	4	558	61.7	9.64	17.12	4	0	1.149	0.120809	0.234399	635741	553310	12.1	1.92	High	Peak Found	High	High	Peak Found	High	1						Q9NUQ6	1.149
2.08729e+18	FALSE	High	IsMasterProtein	P61626	Lysozyme C OS=Homo sapiens OX=9606 GN=LYZ PE=1 SV=1	0	4.222	8	1	5	1	148	16.5	9.16	11.23	1	0	0.182	0.0261732	0.111501	100334	552713	7.72	18.71	Peak Found	Not Found	Peak Found	High	High	Not Found	1						P61626	0.182
2.23654e+18	FALSE	High	IsMasterProtein	P52597	Heterogeneous nuclear ribonucleoprotein F OS=Homo sapiens OX=9606 GN=HNRNPF PE=1 SV=3	0	40.409	27	7	44	5	415	45.6	5.58	91.69	7	0	5.427	0.0010965	0.0435532	2.99694e+06	552206	13.64	23.07	High	High	High	Peak Found	High	High	1						P52597	5.427
3.36649e+18	FALSE	High	IsMasterProtein	P10515	Dihydrolipoyllysine-residue acetyltransferase component of pyruvate dehydrogenase complex, mitochondrial OS=Homo sapiens OX=9606 GN=DLAT PE=1 SV=3	0	19.167	13	6	20	6	647	69	7.84	30.9	6	0	1.898	0.0148249	0.0905269	1.03775e+06	546773	17.59	4.02	High	High	High	High	High	High	1						P10515	1.898
-9.19922e+18	FALSE	High	IsMasterProtein	Q9UIJ7	GTP:AMP phosphotransferase AK3, mitochondrial OS=Homo sapiens OX=9606 GN=AK3 PE=1 SV=4	0	14.198	20	4	13	4	227	25.6	9.16	27.48	4	0	1.606	0.250951	0.380405	877857	546446	6.61	36.91	High	Peak Found	High	High	Peak Found	High	1						Q9UIJ7	1.606
4.89076e+18	FALSE	High	IsMasterProtein	P35250	Replication factor C subunit 2 OS=Homo sapiens OX=9606 GN=RFC2 PE=1 SV=3	0	15.015	13	4	24	4	354	39.1	6.44	38.24	4	0	1.659	9.34183e-05	0.0263533	905180	545734	3.97	3.58	High	High	High	High	High	High	1						P35250	1.659
-2.49136e+18	FALSE	High	IsMasterProtein	P54920	Alpha-soluble NSF attachment protein OS=Homo sapiens OX=9606 GN=NAPA PE=1 SV=3	0	22.458	27	6	15	6	295	33.2	5.36	29.54	6	0	1.403	0.0510552	0.150839	764608	544900	14.92	15.13	High	High	High	High	High	High	1						P54920	1.403
2.74603e+18	FALSE	High	IsMasterProtein	P16070	CD44 antigen OS=Homo sapiens OX=9606 GN=CD44 PE=1 SV=3	0	19.33	7	4	18	4	742	81.5	5.33	23.85	4	0	2.385	0.0254071	0.110428	1.29313e+06	542152	3.23	24.85	High	High	High	High	High	High	1						P16070	2.385
-8.51268e+18	FALSE	High	IsMasterProtein	P24844	Myosin regulatory light polypeptide 9 OS=Homo sapiens OX=9606 GN=MYL9 PE=1 SV=4	0	45.267	41	6	166	1	172	19.8	4.92	306.45	6	0	1.147	0.599802	0.698902	618789	539489	7.06	45.99	High	High	High	High	High	High	1						P24844	1.147
-3.81938e+17	FALSE	High	IsMasterProtein	Q15257	Serine/threonine-protein phosphatase 2A activator OS=Homo sapiens OX=9606 GN=PTPA PE=1 SV=3	0	12.15	16	4	10	4	358	40.6	5.94	19.24	4	0	1.51	0.136191	0.252262	812400	537863	11.37	37.59	High	Peak Found	High	High	Peak Found	High	1						Q15257	1.51
2.35308e+18	FALSE	High	IsMasterProtein	Q6PI98	INO80 complex subunit C OS=Homo sapiens OX=9606 GN=INO80C PE=1 SV=1	0	16.381	28	3	10	3	192	20.6	10.02	25.93	3	0	1.007	0.676383	0.764814	540264	536534	34.96	38.5	High	High	High	High	Peak Found	High	1						Q6PI98	1.007
-6.13789e+18	FALSE	High	IsMasterProtein	Q8NEF9	Serum response factor-binding protein 1 OS=Homo sapiens OX=9606 GN=SRFBP1 PE=1 SV=1	0	12.844	13	4	15	4	429	48.6	9.58	29.75	4	0	0.828	0.119809	0.233731	443797	535986	8.85	15.77	High	High	High	High	High	High	1						Q8NEF9	0.828
-9.00044e+18	FALSE	High	IsMasterProtein	Q9H173	Nucleotide exchange factor SIL1 OS=Homo sapiens OX=9606 GN=SIL1 PE=1 SV=1	0	10.436	7	3	7	3	461	52.1	5.36	15.04	3	0	1.135	0.51043	0.628513	608473	535941	10.83	30.15	High	Peak Found	High	High	Peak Found	High	1						Q9H173	1.135
-8.38336e+18	FALSE	High	IsMasterProtein	Q9NV35	Nucleotide triphosphate diphosphatase NUDT15 OS=Homo sapiens OX=9606 GN=NUDT15 PE=1 SV=1	0	14.698	25	4	10	4	164	18.6	6.14	16.31	4	0	1.418	0.166723	0.289075	759495	535548	19.03	32.49	High	Peak Found	High	High	Peak Found	High	1						Q9NV35	1.418
-2.43523e+18	FALSE	High	IsMasterProtein	Q8NEY8	Periphilin-1 OS=Homo sapiens OX=9606 GN=PPHLN1 PE=1 SV=2	0	8.552	7	3	18	3	458	52.7	9.11	24.59	3	0	0.932	0.799011	0.864924	498873	535502	19.21	7.44	High	High	High	High	High	High	1						Q8NEY8	0.932
2.73905e+18	FALSE	High	IsMasterProtein	P13861	cAMP-dependent protein kinase type II-alpha regulatory subunit OS=Homo sapiens OX=9606 GN=PRKAR2A PE=1 SV=2	0	15.784	14	5	23	5	404	45.5	5.07	30.95	5	0	2.184	0.00756012	0.0735417	1.16518e+06	533546	14.09	6.25	High	High	High	High	High	High	1						P13861	2.184
7.53059e+17	FALSE	High	IsMasterProtein	P61803	Dolichyl-diphosphooligosaccharide--protein glycosyltransferase subunit DAD1 OS=Homo sapiens OX=9606 GN=DAD1 PE=1 SV=3	0	5.644	19	2	5	2	113	12.5	7.08	7.98	2	0	1.477	0.0835343	0.192852	788091	533504	11.75	19.5	High	Peak Found	High	Peak Found	Peak Found	High	1						P61803	1.477
1.94844e+18	FALSE	High	IsMasterProtein	P52594	Arf-GAP domain and FG repeat-containing protein 1 OS=Homo sapiens OX=9606 GN=AGFG1 PE=1 SV=2	0	14.377	8	3	20	3	562	58.2	8.63	33.68	3	0	1.103	0.279747	0.407816	588187	533051	7.72	8.5	High	High	High	High	High	High	1						P52594	1.103
-1.36753e+18	FALSE	High	IsMasterProtein	O75947	ATP synthase subunit d, mitochondrial OS=Homo sapiens OX=9606 GN=ATP5PD PE=1 SV=3	0	9.641	22	3	14	3	161	18.5	5.3	17.55	3	0	1.383	0.00749037	0.0735417	734569	531222	10.17	7.88	High	Peak Found	High	High	High	High	1						O75947	1.383
2.98201e+18	FALSE	High	IsMasterProtein	Q8TBA6	Golgin subfamily A member 5 OS=Homo sapiens OX=9606 GN=GOLGA5 PE=1 SV=3	0	13.746	9	5	8	5	731	83	5.83	13.56	5	0	0.542	0.0536796	0.155154	286206	528101	25.58	6.21	High	Peak Found	Peak Found	High	High	High	1						Q8TBA6	0.542
4.39006e+18	FALSE	High	IsMasterProtein	Q9HC07	Transmembrane protein 165 OS=Homo sapiens OX=9606 GN=TMEM165 PE=1 SV=1	0	6.929	14	2	8	2	324	34.9	7.02	19.89	2	0	1.249	0.121124	0.234563	657126	526129	21.44	9.37	High	Peak Found	High	High	High	High	1						Q9HC07	1.249
-4.96857e+18	FALSE	High	IsMasterProtein	P55036	26S proteasome non-ATPase regulatory subunit 4 OS=Homo sapiens OX=9606 GN=PSMD4 PE=1 SV=1	0	21.926	19	6	15	6	377	40.7	4.79	27.12	6	0	2.008	0.0495289	0.148952	1.05476e+06	525388	13.68	32.89	High	High	High	Peak Found	Peak Found	Peak Found	1						P55036	2.008
-5.65816e+18	FALSE	High	IsMasterProtein	Q969E2	Secretory carrier-associated membrane protein 4 OS=Homo sapiens OX=9606 GN=SCAMP4 PE=1 SV=1	0	7.141	9	2	11	2	229	25.7	8.82	15.74	2	0	1.958	0.106473	0.218445	1.02725e+06	524548	11.35	38.5	High	Peak Found	High	High	High	High	1						Q969E2	1.958
-6.31898e+17	FALSE	High	IsMasterProtein	P01023	Alpha-2-macroglobulin OS=Homo sapiens OX=9606 GN=A2M PE=1 SV=3	0	10.984	2	3	30	3	1474	163.2	6.46	51.98	3	0	5.271	0.00328239	0.0565093	2.75412e+06	522528	22.75	9.94	High	High	High	High	High	High	1						P01023	5.271
-1.42769e+17	FALSE	High	IsMasterProtein	P60468	Protein transport protein Sec61 subunit beta OS=Homo sapiens OX=9606 GN=SEC61B PE=1 SV=2	0.001	3.567	10	1	9	1	96	10	11.56	5.31	1	0	1.252	0.201593	0.327881	651750	520765	24.7	8.3	High	High	High	High	High	High	1						P60468	1.252
-7.72225e+18	FALSE	High	IsMasterProtein	O00571	ATP-dependent RNA helicase DDX3X OS=Homo sapiens OX=9606 GN=DDX3X PE=1 SV=3	0	40.979	21	11	24	10	662	73.2	7.18	35.97	11	0	3.344	0.00812053	0.0758763	1.73808e+06	519787	37.16	23.4	High	High	High	Peak Found	High	High	1						O00571	3.344
-1.19026e+18	FALSE	High	IsMasterProtein	Q14257	Reticulocalbin-2 OS=Homo sapiens OX=9606 GN=RCN2 PE=1 SV=1	0	30.445	33	7	15	7	317	36.9	4.4	36.87	7	0	2.396	0.08998	0.199712	1.2409e+06	517929	46.37	64.13	High	Peak Found	High	High	Peak Found	High	1						Q14257	2.396
9.17218e+18	FALSE	High	IsMasterProtein	Q99816	Tumor susceptibility gene 101 protein OS=Homo sapiens OX=9606 GN=TSG101 PE=1 SV=2	0	9.075	8	3	7	3	390	43.9	6.46	9.66	3	0	0.95	0.489833	0.608025	491133	517214	40.98	63.8	High	Peak Found	High	High	Peak Found	High	1						Q99816	0.95
8.0593e+18	FALSE	High	IsMasterProtein	Q15286	Ras-related protein Rab-35 OS=Homo sapiens OX=9606 GN=RAB35 PE=1 SV=1	0	15.267	21	4	23	2	201	23	8.29	33.32	4	0	1.297	0.151366	0.271458	669606	516227	15.91	6.01	High	High	High	High	High	High	1						Q15286	1.297
6.38861e+18	FALSE	High	IsMasterProtein	O15446	DNA-directed RNA polymerase I subunit RPA34 OS=Homo sapiens OX=9606 GN=CD3EAP PE=1 SV=1	0	11.34	7	2	6	2	510	55	8.51	17.94	2	0	0.759	0.252754	0.382316	391113	515401	34.97	5.24	High	Peak Found	High	High	Peak Found	High	1						O15446	0.759
3.97277e+17	FALSE	High	IsMasterProtein	Q9UBB4	Ataxin-10 OS=Homo sapiens OX=9606 GN=ATXN10 PE=1 SV=1	0	23.711	13	5	19	5	475	53.5	5.25	32.25	5	0	1.782	0.0251116	0.110428	916722	514415	22.28	25.07	High	High	High	High	High	High	1						Q9UBB4	1.782
-7.07156e+18	FALSE	Medium	IsMasterProtein	Q8TDC3	Serine/threonine-protein kinase BRSK1 OS=Homo sapiens OX=9606 GN=BRSK1 PE=1 SV=2	0.01	2.629	1	1	1	1	778	85	9.32	0	1	0	1.142	0.409704	0.53188	585854	513037	7.23	22.11	Peak Found	Peak Found	Peak Found	Peak Found	High	Peak Found	1						Q8TDC3	1.142
9.23522e+16	FALSE	High	IsMasterProtein	O15355	Protein phosphatase 1G OS=Homo sapiens OX=9606 GN=PPM1G PE=1 SV=1	0	31.958	22	9	29	9	546	59.2	4.36	48.76	9	0	3.665	0.00693256	0.0725784	1.8783e+06	512501	28.59	32.1	High	High	High	High	High	High	1						O15355	3.665
-5.5888e+18	FALSE	High	IsMasterProtein	P36957	Dihydrolipoyllysine-residue succinyltransferase component of 2-oxoglutarate dehydrogenase complex, mitochondrial OS=Homo sapiens OX=9606 GN=DLST PE=1 SV=4	0	11.949	8	3	9	3	453	48.7	8.95	12.49	3	0	2.146	0.0546122	0.156039	1.09801e+06	511660	11.73	35.27	High	Peak Found	High	High	High	Peak Found	1						P36957	2.146
8.83367e+18	FALSE	High	IsMasterProtein	Q9BRQ6	MICOS complex subunit MIC25 OS=Homo sapiens OX=9606 GN=CHCHD6 PE=1 SV=1	0	13.674	22	3	8	3	235	26.4	8.85	20.77	3	0	0.681	0.917091	0.937464	347503	510412	17.19	43.34	High	Peak Found	High	High	Peak Found	High	1						Q9BRQ6	0.681
7.72218e+18	FALSE	Medium	IsMasterProtein	P61970	Nuclear transport factor 2 OS=Homo sapiens OX=9606 GN=NUTF2 PE=1 SV=1	0.023	2.312	6	1	7	1	127	14.5	5.38	10.87	1	0	3.255	0.000250398	0.0341028	1.66102e+06	510328	10.88	12.41	High	Peak Found	High	High	High	High	1						P61970	3.255
-6.4698e+18	FALSE	High	IsMasterProtein	P36404	ADP-ribosylation factor-like protein 2 OS=Homo sapiens OX=9606 GN=ARL2 PE=1 SV=4	0	13.357	24	4	18	4	184	20.9	6.34	33.39	4	0	1.442	0.149837	0.269656	732579	507997	7.61	42.72	High	High	High	High	Peak Found	High	1						P36404	1.442
8.42826e+18	FALSE	High	IsMasterProtein	Q15029	116 kDa U5 small nuclear ribonucleoprotein component OS=Homo sapiens OX=9606 GN=EFTUD2 PE=1 SV=1	0	66.836	24	17	45	16	972	109.4	5	72.92	17	0	5.05	0.014617	0.0905269	2.54348e+06	503701	18.13	42.12	High	High	High	High	Peak Found	High	1						Q15029	5.05
6.95024e+18	FALSE	High	IsMasterProtein	Q9Y3B4	Splicing factor 3B subunit 6 OS=Homo sapiens OX=9606 GN=SF3B6 PE=1 SV=1	0	11.955	28	3	11	3	125	14.6	9.38	16.48	3	0	1.794	0.0857825	0.19547	899038	501221	31.02	15.77	High	Peak Found	High	High	High	High	1						Q9Y3B4	1.794
6.85662e+18	FALSE	High	IsMasterProtein	O60256	Phosphoribosyl pyrophosphate synthase-associated protein 2 OS=Homo sapiens OX=9606 GN=PRPSAP2 PE=1 SV=1	0	14.46	16	4	8	3	369	40.9	7.44	20.32	4	1	1.397	0.19445	0.321037	698891	500422	62.31	1.59	High	High	High	Peak Found	Peak Found	Peak Found	1						O60256	1.397
3.15371e+18	FALSE	High	IsMasterProtein	Q8TAE8	Growth arrest and DNA damage-inducible proteins-interacting protein 1 OS=Homo sapiens OX=9606 GN=GADD45GIP1 PE=1 SV=1	0	7.73	11	2	9	2	222	25.4	10.02	20.06	2	0	1.765	0.102351	0.212417	882034	499795	26.06	43.45	High	High	High	High	Peak Found	High	1						Q8TAE8	1.765
-5.69791e+18	FALSE	High	IsMasterProtein	Q7RTV0	PHD finger-like domain-containing protein 5A OS=Homo sapiens OX=9606 GN=PHF5A PE=1 SV=1	0	4.483	15	2	10	2	110	12.4	8.41	14.04	2	0	1.038	0.406339	0.529217	517646	498493	7.38	20.25	High	High	High	High	High	High	1						Q7RTV0	1.038
-3321226471008760	FALSE	High	IsMasterProtein	Q9Y2Q3	Glutathione S-transferase kappa 1 OS=Homo sapiens OX=9606 GN=GSTK1 PE=1 SV=3	0	12.411	19	3	11	3	226	25.5	8.41	22.62	3	0	1.032	0.704897	0.787826	514585	498449	11.46	8.33	High	High	High	High	High	High	1						Q9Y2Q3	1.032
-3.0551e+18	FALSE	High	IsMasterProtein	Q9P0M9	39S ribosomal protein L27, mitochondrial OS=Homo sapiens OX=9606 GN=MRPL27 PE=1 SV=1	0.001	3.617	7	1	11	1	148	16.1	10.42	19.47	1	0	1.336	0.283546	0.411606	665648	498131	22.11	31.4	High	High	High	High	High	High	1						Q9P0M9	1.336
7.23423e+18	FALSE	Medium	IsMasterProtein	Q9H340	Olfactory receptor 51B6 OS=Homo sapiens OX=9606 GN=OR51B6 PE=3 SV=2	0.029	2.189	3	1	1	1	312	35.2	9.04	1.95	1	0	1.045	0.283196	0.411378	517859	495484	14.02	10.23	Peak Found	Peak Found	High	Peak Found	Peak Found	Peak Found	1						Q9H340	1.045
3.17582e+18	FALSE	High	IsMasterProtein	Q15942	Zyxin OS=Homo sapiens OX=9606 GN=ZYX PE=1 SV=1	0	18.599	13	4	22	4	572	61.2	6.67	50.6	4	0	1.43	0.0518189	0.152114	707307	494778	10.49	18.8	High	Peak Found	High	High	Peak Found	High	1						Q15942	1.43
-5.64353e+18	FALSE	High	IsMasterProtein	Q8IWZ8	SURP and G-patch domain-containing protein 1 OS=Homo sapiens OX=9606 GN=SUGP1 PE=1 SV=2	0	16.898	10	4	14	4	645	72.4	7.61	25.76	4	0	0.846	0.594324	0.695369	417977	494115	25.8	2.2	High	High	High	High	Peak Found	High	1						Q8IWZ8	0.846
-2.7358e+17	FALSE	High	IsMasterProtein	P26885	Peptidyl-prolyl cis-trans isomerase FKBP2 OS=Homo sapiens OX=9606 GN=FKBP2 PE=1 SV=2	0	4.449	8	1	6	1	142	15.6	9.13	5.73	1	0	1.065	0.206225	0.333196	524902	492887	21.41	17.68	High	High	High	High	High	High	1						P26885	1.065
-9.01212e+18	FALSE	High	IsMasterProtein	P46977	Dolichyl-diphosphooligosaccharide--protein glycosyltransferase subunit STT3A OS=Homo sapiens OX=9606 GN=STT3A PE=1 SV=2	0	23.509	11	8	18	8	705	80.5	8.07	25.09	8	0	2.996	0.056594	0.158385	1.47514e+06	492404	46.33	46.98	High	High	High	High	Peak Found	High	1						P46977	2.996
-1.82437e+18	FALSE	High	IsMasterProtein	P52926	High mobility group protein HMGI-C OS=Homo sapiens OX=9606 GN=HMGA2 PE=1 SV=1	0	11.608	31	2	13	2	109	11.8	10.62	26.23	2	0	0.805	0.157086	0.278871	395618	491394	14.9	24	High	Peak Found	High	High	High	High	1						P52926	0.805
-8.75224e+18	FALSE	High	IsMasterProtein	P18754	Regulator of chromosome condensation OS=Homo sapiens OX=9606 GN=RCC1 PE=1 SV=1	0	16.722	14	4	15	4	421	44.9	7.52	35.79	4	0	6.174	0.00662962	0.0707074	3.03122e+06	490942	10.47	33.15	High	High	High	High	Peak Found	High	1						P18754	6.174
1.01198e+18	FALSE	High	IsMasterProtein	P41091	Eukaryotic translation initiation factor 2 subunit 3 OS=Homo sapiens OX=9606 GN=EIF2S3 PE=1 SV=3	0	24.777	13	5	25	5	472	51.1	8.4	46.41	5	0	3.088	0.00312583	0.0553476	1.50421e+06	487045	12.95	21.57	High	High	High	Peak Found	Peak Found	High	1						P41091	3.088
-2.18636e+18	FALSE	High	IsMasterProtein	P63172	Dynein light chain Tctex-type 1 OS=Homo sapiens OX=9606 GN=DYNLT1 PE=1 SV=1	0	16.923	30	2	10	2	113	12.4	5.08	22.98	2	0	1.545	0.0712887	0.176491	749268	485050	21.72	10.71	High	Peak Found	High	High	Peak Found	Peak Found	1						P63172	1.545
-2.56855e+18	FALSE	High	IsMasterProtein	P05120	Plasminogen activator inhibitor 2 OS=Homo sapiens OX=9606 GN=SERPINB2 PE=1 SV=2	0	6.564	6	2	2	2	415	46.6	5.63	0	2	0	0.001				484145			Not Found	Not Found	Not Found	Not Found	High	Not Found	1						P05120	0.001
-8.33213e+18	FALSE	High	IsMasterProtein	Q8IY67	Ribonucleoprotein PTB-binding 1 OS=Homo sapiens OX=9606 GN=RAVER1 PE=1 SV=1	0	17.311	15	4	8	4	606	63.8	8.48	20.17	4	0	1.702	0.361822	0.489075	823623	483896	49.91	19.09	High	Peak Found	High	High	Peak Found	High	1						Q8IY67	1.702
7.15358e+18	FALSE	Medium	IsMasterProtein	Q7Z6B0	Coiled-coil domain-containing protein 91 OS=Homo sapiens OX=9606 GN=CCDC91 PE=1 SV=2	0.026	2.265	2	1	2	1	441	49.9	5.07	4.11	1	0	1.682	0.225021	0.351681	813408	483720	47.49	36.5	Peak Found	High	Peak Found	Peak Found	Peak Found	High	1						Q7Z6B0	1.682
-1.20887e+18	FALSE	High	IsMasterProtein	P47813	Eukaryotic translation initiation factor 1A, X-chromosomal OS=Homo sapiens OX=9606 GN=EIF1AX PE=1 SV=2	0	7.978	15	2	12	2	144	16.5	5.24	17.26	2	0	1.58	0.0311805	0.118865	763135	483006	12.34	15.65	High	Peak Found	High	High	High	High	1						P47813	1.58
-1.04204e+18	FALSE	High	IsMasterProtein	Q9UQ35	Serine/arginine repetitive matrix protein 2 OS=Homo sapiens OX=9606 GN=SRRM2 PE=1 SV=2	0	50.37	7	13	31	13	2752	299.4	12.06	63.78	13	0	5.464	0.0200705	0.10021	2.6354e+06	482288	14.23	47.64	High	High	High	High	Peak Found	Peak Found	1						Q9UQ35	5.464
3.66779e+18	FALSE	High	IsMasterProtein	Q9NUM4	Transmembrane protein 106B OS=Homo sapiens OX=9606 GN=TMEM106B PE=1 SV=2	0	13.725	25	5	10	5	274	31.1	6.99	17.25	5	0	1.516	0.47999	0.59808	731138	482150	61.6	43.35	High	High	High	High	High	High	1						Q9NUM4	1.516
-6.2651e+18	FALSE	High	IsMasterProtein	P06132	Uroporphyrinogen decarboxylase OS=Homo sapiens OX=9606 GN=UROD PE=1 SV=2	0	10.874	12	3	11	3	367	40.8	6.14	20.61	3	0	1.396	0.287236	0.414896	669161	479181	36.46	19.89	High	High	High	High	High	High	1						P06132	1.396
-3.26984e+18	FALSE	High	IsMasterProtein	P0C7P4	Putative cytochrome b-c1 complex subunit Rieske-like protein 1 OS=Homo sapiens OX=9606 GN=UQCRFS1P1 PE=5 SV=1	0	9.856	9	4	5	4	283	30.8	8.87	5.72	4	0	2.076	0.000966399	0.0435532	991376	477490	10.37	9.19	High	Peak Found	High	Peak Found	Peak Found	High	1						P0C7P4	2.076
5.1035e+18	FALSE	High	IsMasterProtein	Q16625	Occludin OS=Homo sapiens OX=9606 GN=OCLN PE=1 SV=1	0	14.823	10	4	15	4	522	59.1	6.09	25.75	4	0	1.095	0.820752	0.880693	522340	477096	11.9	22.71	High	High	High	High	Peak Found	High	1						Q16625	1.095
4.91574e+18	FALSE	High	IsMasterProtein	Q96TA1	Niban-like protein 1 OS=Homo sapiens OX=9606 GN=FAM129B PE=1 SV=3	0	17.408	8	5	18	5	746	84.1	6.19	26.82	5	0	1.768	0.0484873	0.148515	842771	476700	23.61	5.81	High	High	High	High	High	High	1						Q96TA1	1.768
-8.57481e+18	FALSE	High	IsMasterProtein	Q9Y3D7	Mitochondrial import inner membrane translocase subunit TIM16 OS=Homo sapiens OX=9606 GN=PAM16 PE=1 SV=2	0	5.406	15	2	5	2	125	13.8	9.7	3.59	2	0	0.726	0.029891	0.116602	345307	475768	14.18	12.65	Peak Found	Peak Found	High	High	High	High	1						Q9Y3D7	0.726
-2.29872e+18	FALSE	High	IsMasterProtein	O43674	NADH dehydrogenase [ubiquinone] 1 beta subcomplex subunit 5, mitochondrial OS=Homo sapiens OX=9606 GN=NDUFB5 PE=1 SV=1	0	6.609	11	2	4	2	189	21.7	9.63	9.53	2	0	0.66	0.303919	0.43257	313143	474300	24.17	20.28	High	Peak Found	High	Peak Found	Peak Found	High	1						O43674	0.66
8.83545e+18	FALSE	High	IsMasterProtein	Q8N1F7	Nuclear pore complex protein Nup93 OS=Homo sapiens OX=9606 GN=NUP93 PE=1 SV=2	0	24.971	11	8	17	8	819	93.4	5.72	24.6	8	0	3.807	0.0316946	0.120499	1.80545e+06	474290	48.03	24.11	High	High	High	High	Peak Found	High	1						Q8N1F7	3.807
5.72926e+18	FALSE	High	IsMasterProtein	O43396	Thioredoxin-like protein 1 OS=Homo sapiens OX=9606 GN=TXNL1 PE=1 SV=3	0	21.398	21	5	18	5	289	32.2	4.96	29.21	5	0	1.856	0.00735475	0.0733136	877126	472593	13.57	12.32	High	High	High	High	High	High	1						O43396	1.856
-2.68795e+18	FALSE	Medium	IsMasterProtein	Q96S97	Myeloid-associated differentiation marker OS=Homo sapiens OX=9606 GN=MYADM PE=1 SV=2	0.025	2.279	3	1	1	1	322	35.3	8.15	1.93	1	0	1.004	0.805352	0.868462	470652	468748	16.9	8.35	High	Peak Found	Peak Found	Peak Found	Peak Found	Peak Found	1						Q96S97	1.004
3.97387e+18	FALSE	High	IsMasterProtein	P15374	Ubiquitin carboxyl-terminal hydrolase isozyme L3 OS=Homo sapiens OX=9606 GN=UCHL3 PE=1 SV=1	0	14.342	23	4	12	4	230	26.2	4.92	17.89	4	0	1.239	0.158795	0.280326	578560	466933	22.63	3.58	High	High	High	High	Peak Found	High	1						P15374	1.239
7.55336e+18	FALSE	High	IsMasterProtein	O00767	Acyl-CoA desaturase OS=Homo sapiens OX=9606 GN=SCD PE=1 SV=2	0	7.135	7	2	8	2	359	41.5	9	20.66	2	0	0.855	0.818639	0.879454	399014	466926	61.55	57.68	High	Peak Found	High	High	Peak Found	High	1						O00767	0.855
-2.17199e+18	FALSE	High	IsMasterProtein	Q6Y1H2	Very-long-chain (3R)-3-hydroxyacyl-CoA dehydratase 2 OS=Homo sapiens OX=9606 GN=HACD2 PE=1 SV=1	0	7.235	11	2	5	2	254	28.4	9.55	10.17	2	0	1.646	0.322119	0.449849	767438	466300	39.86	8.67	High	Peak Found	High	High	Peak Found	High	1						Q6Y1H2	1.646
-3.73168e+18	FALSE	High	IsMasterProtein	P10768	S-formylglutathione hydrolase OS=Homo sapiens OX=9606 GN=ESD PE=1 SV=2	0	11.732	16	3	9	3	282	31.4	7.02	16.55	3	0	1.434	0.320008	0.448679	666726	464982	38.11	28.79	High	High	High	High	Peak Found	High	1						P10768	1.434
-5.1177e+18	FALSE	High	IsMasterProtein	Q9UKL0	REST corepressor 1 OS=Homo sapiens OX=9606 GN=RCOR1 PE=1 SV=2	0	10.819	8	3	11	3	485	53.3	7.03	21.04	3	0	0.821	0.24512	0.373774	380724	463664	10.19	17.58	High	Peak Found	High	High	High	High	1						Q9UKL0	0.821
1.15614e+18	FALSE	High	IsMasterProtein	P07814	Bifunctional glutamate/proline--tRNA ligase OS=Homo sapiens OX=9606 GN=EPRS PE=1 SV=5	0	47.476	13	14	32	14	1512	170.5	7.33	49.97	14	0	4.609	0.000177622	0.0339852	2.11993e+06	459976	15.94	13.42	High	High	High	Peak Found	Peak Found	High	1						P07814	4.609
7.66674e+18	FALSE	High	IsMasterProtein	Q9BRK5	45 kDa calcium-binding protein OS=Homo sapiens OX=9606 GN=SDF4 PE=1 SV=1	0	8.963	11	3	4	3	362	41.8	4.86	7.3	3	0	0.907	0.839342	0.892942	416973	459656	9.86	21.59	High	Peak Found	Peak Found	Peak Found	High	High	1						Q9BRK5	0.907
8.64018e+17	FALSE	High	IsMasterProtein	P35080	Profilin-2 OS=Homo sapiens OX=9606 GN=PFN2 PE=1 SV=3	0	10.93	19	2	9	2	140	15	6.99	17.88	2	0	1.977	0.0200505	0.10021	906918	458828	18.5	9.66	High	High	High	Peak Found	High	High	1						P35080	1.977
-4.69737e+18	FALSE	High	IsMasterProtein	O43583	Density-regulated protein OS=Homo sapiens OX=9606 GN=DENR PE=1 SV=2	0	9.327	17	3	12	3	198	22.1	5.3	15.16	3	0	1.386	0.0917805	0.201645	633855	457191	14.85	18.3	High	High	High	Peak Found	High	High	1						O43583	1.386
-7.5356e+18	FALSE	High	IsMasterProtein	O76013	Keratin, type I cuticular Ha6 OS=Homo sapiens OX=9606 GN=KRT36 PE=2 SV=1	0	30.825	19	9	105	8	467	52.2	4.94	107.65	9	0	0.53	0.803984	0.867651	241378	455536	32.41	138.64	Peak Found	Peak Found	Peak Found	High	Not Found	Peak Found	1						O76013	0.53
-3.81527e+18	FALSE	High	IsMasterProtein	P49419	Alpha-aminoadipic semialdehyde dehydrogenase OS=Homo sapiens OX=9606 GN=ALDH7A1 PE=1 SV=5	0	25.081	14	7	14	7	539	58.5	7.99	29.99	7	0	2.225	0.207957	0.335227	1.01255e+06	455097	154.15	44.91	High	Peak Found	High	Peak Found	Peak Found	High	1						P49419	2.225
-9.218e+18	FALSE	High	IsMasterProtein	O95881	Thioredoxin domain-containing protein 12 OS=Homo sapiens OX=9606 GN=TXNDC12 PE=1 SV=1	0	9.168	22	3	12	3	172	19.2	5.4	11.39	3	0	1.46	0.0383734	0.132807	661769	453127	19.29	5.67	High	High	High	High	High	High	1						O95881	1.46
5.777e+18	FALSE	High	IsMasterProtein	Q9H307	Pinin OS=Homo sapiens OX=9606 GN=PNN PE=1 SV=5	0	9.075	4	3	11	3	717	81.6	7.14	8.97	3	0	1.429	0.740351	0.817108	643248	450217	41.67	2.38	High	High	High	High	High	High	1						Q9H307	1.429
2.6664e+18	FALSE	High	IsMasterProtein	P38117	Electron transfer flavoprotein subunit beta OS=Homo sapiens OX=9606 GN=ETFB PE=1 SV=3	0	13.98	18	4	14	4	255	27.8	8.1	21.83	4	0	1.808	0.0128165	0.086912	813084	449829	16.92	16.62	High	High	High	High	Peak Found	High	1						P38117	1.808
5.14226e+18	FALSE	High	IsMasterProtein	Q14738	Serine/threonine-protein phosphatase 2A 56 kDa regulatory subunit delta isoform OS=Homo sapiens OX=9606 GN=PPP2R5D PE=1 SV=1	0	7.737	4	2	4	2	602	69.9	8.13	7.55	2	0	1.286	0.337672	0.466981	577988	449612	12.57	20.31	High	Peak Found	High	Peak Found	Peak Found	High	1						Q14738	1.286
4.61235e+18	FALSE	High	IsMasterProtein	Q12981	Vesicle transport protein SEC20 OS=Homo sapiens OX=9606 GN=BNIP1 PE=1 SV=3	0	4.739	8	2	5	2	228	26.1	8.95	8.51	2	0	1.124	0.460888	0.580053	503610	448104	15.32	11.59	Peak Found	High	High	High	Peak Found	High	1						Q12981	1.124
5.02123e+18	FALSE	High	IsMasterProtein	P31949	Protein S100-A11 OS=Homo sapiens OX=9606 GN=S100A11 PE=1 SV=2	0	7.788	32	3	14	3	105	11.7	7.12	15.9	3	0	1.032	0.525378	0.641598	462437	447937	9.66	98.79	High	Peak Found	High	Peak Found	High	High	1						P31949	1.032
4.0706e+17	FALSE	High	IsMasterProtein	Q5T3I0	G patch domain-containing protein 4 OS=Homo sapiens OX=9606 GN=GPATCH4 PE=1 SV=2	0	17.433	12	4	17	4	446	50.4	9.63	28.15	4	0	1.054	0.916831	0.937464	471526	447299	20.15	18.63	High	High	High	High	High	High	1						Q5T3I0	1.054
5.23521e+18	FALSE	High	IsMasterProtein	O96000	NADH dehydrogenase [ubiquinone] 1 beta subcomplex subunit 10 OS=Homo sapiens OX=9606 GN=NDUFB10 PE=1 SV=3	0	5.054	12	2	12	2	172	20.8	8.48	22.64	2	0	1.072	0.852257	0.901131	478699	446654	50.53	52.41	High	Peak Found	High	High	Peak Found	High	1						O96000	1.072
6.72366e+18	FALSE	High	IsMasterProtein	Q9Y255	PRELI domain-containing protein 1, mitochondrial OS=Homo sapiens OX=9606 GN=PRELID1 PE=1 SV=1	0	7.358	14	3	5	3	219	25.2	9.54	6.99	3	0	32.368	0.000206243	0.0339852	1.4437e+07	446033	25.82	34.14	High	Peak Found	Peak Found	High	Peak Found	High	1						Q9Y255	32.368
7.19888e+18	FALSE	High	IsMasterProtein	Q8N1N4	Keratin, type II cytoskeletal 78 OS=Homo sapiens OX=9606 GN=KRT78 PE=1 SV=2	0	15.512	11	6	20	4	520	56.8	6.02	32.95	6	0	0.521	0.0628877	0.166854	232119	445804	27.76	65.98	High	Peak Found	Peak Found	High	High	High	1						Q8N1N4	0.521
7.02027e+18	FALSE	High	IsMasterProtein	Q9Y3B7	39S ribosomal protein L11, mitochondrial OS=Homo sapiens OX=9606 GN=MRPL11 PE=1 SV=1	0	12.372	14	2	17	2	192	20.7	9.91	37.07	2	0	2.11	0.0897575	0.199375	938392	444692	30.3	14.18	High	Peak Found	High	High	High	High	1						Q9Y3B7	2.11
-1.31815e+18	FALSE	High	IsMasterProtein	O43837	Isocitrate dehydrogenase [NAD] subunit beta, mitochondrial OS=Homo sapiens OX=9606 GN=IDH3B PE=1 SV=2	0	15.497	15	4	12	4	385	42.2	8.46	19.76	4	0	1.628	0.131091	0.246914	720039	442368	22.38	10.27	High	High	High	High	Peak Found	High	1						O43837	1.628
2.6083e+18	FALSE	High	IsMasterProtein	Q96QR8	Transcriptional activator protein Pur-beta OS=Homo sapiens OX=9606 GN=PURB PE=1 SV=3	0	6.547	7	2	3	2	312	33.2	5.43	5.74	2	0	1.454	0.0279361	0.114049	642384	441669	15.57	9.45	High	Peak Found	Peak Found	Peak Found	Peak Found	High	1						Q96QR8	1.454
8.3753e+18	FALSE	High	IsMasterProtein	P36776	Lon protease homolog, mitochondrial OS=Homo sapiens OX=9606 GN=LONP1 PE=1 SV=2	0	18.774	6	5	11	5	959	106.4	6.39	24.2	5	0	1.9	0.00727615	0.0733136	835866	439995	17.22	6.79	High	High	High	Peak Found	Peak Found	High	1						P36776	1.9
-2.84543e+18	FALSE	Medium	IsMasterProtein	Q96DR8	Mucin-like protein 1 OS=Homo sapiens OX=9606 GN=MUCL1 PE=1 SV=1	0.039	2.014	10	1	3	1	90	9	4.64	2.04	1	0	0.208	0.107891	0.220073	91561.4	439372	79.43	35.17	Peak Found	High	Peak Found	Peak Found	Peak Found	High	1						Q96DR8	0.208
4.80701e+18	FALSE	High	IsMasterProtein	Q9NTZ6	RNA-binding protein 12 OS=Homo sapiens OX=9606 GN=RBM12 PE=1 SV=1	0	10.751	4	4	10	4	932	97.3	8.63	11.78	4	0	1.516	0.0542953	0.1558	665559	438957	19.81	22.62	High	Peak Found	High	High	High	Peak Found	1						Q9NTZ6	1.516
-3.70563e+18	FALSE	High	IsMasterProtein	P11413	Glucose-6-phosphate 1-dehydrogenase OS=Homo sapiens OX=9606 GN=G6PD PE=1 SV=4	0	26.189	17	8	20	8	515	59.2	6.84	28.87	8	0	3.381	0.0132811	0.087742	1.4817e+06	438298	6.6	26.99	High	High	High	High	Peak Found	Peak Found	1						P11413	3.381
-5.64761e+18	FALSE	High	IsMasterProtein	Q8N138	ORM1-like protein 3 OS=Homo sapiens OX=9606 GN=ORMDL3 PE=1 SV=1	0.001	3.557	7	1	6	1	153	17.5	9.64	3.72	1	0	0.988	0.550885	0.662424	432940	438148	15.8	30.79	High	Not Found	High	Peak Found	Peak Found	High	1						Q8N138	0.988
-6.49693e+18	FALSE	High	IsMasterProtein	Q13509	Tubulin beta-3 chain OS=Homo sapiens OX=9606 GN=TUBB3 PE=1 SV=2	0	127.021	42	15	413	3	450	50.4	4.93	924.54	15	2	3.212	0.034482	0.125191	1.40675e+06	437911	59.01	30.4	High	Peak Found	High	Peak Found	Not Found	Peak Found	1						Q13509	3.212
6.10273e+18	FALSE	High	IsMasterProtein	Q14152	Eukaryotic translation initiation factor 3 subunit A OS=Homo sapiens OX=9606 GN=EIF3A PE=1 SV=1	0	45.465	13	14	28	14	1382	166.5	6.79	47.52	14	0	9.841	0.00255964	0.0553476	4.30771e+06	437719	32.84	29.76	High	High	High	High	Peak Found	High	1						Q14152	9.841
-4.35785e+18	FALSE	High	IsMasterProtein	P25205	DNA replication licensing factor MCM3 OS=Homo sapiens OX=9606 GN=MCM3 PE=1 SV=3	0	59.204	24	15	33	15	808	90.9	5.77	64.69	15	0	5.449	0.0090467	0.0789491	2.38484e+06	437686	41.6	22.52	High	High	High	Peak Found	Peak Found	High	1						P25205	5.449
-5.59971e+18	FALSE	High	IsMasterProtein	Q9GZZ8	Extracellular glycoprotein lacritin OS=Homo sapiens OX=9606 GN=LACRT PE=1 SV=1	0	7.862	17	2	7	2	138	14.2	5.5	11.67	2	0	0.335	0.137849	0.254426	146317	437303	73.26	6.59	Peak Found	High	Peak Found	High	High	High	1						Q9GZZ8	0.335
8.7507e+17	FALSE	High	IsMasterProtein	O00273	DNA fragmentation factor subunit alpha OS=Homo sapiens OX=9606 GN=DFFA PE=1 SV=1	0	18.225	16	4	16	4	331	36.5	4.79	32.06	4	0	2.307	0.0225901	0.106924	1.00503e+06	435641	15.33	27.96	High	High	High	High	High	High	1						O00273	2.307
5.99076e+18	FALSE	High	IsMasterProtein	O75083	WD repeat-containing protein 1 OS=Homo sapiens OX=9606 GN=WDR1 PE=1 SV=4	0	37.333	20	8	20	8	606	66.2	6.65	29.98	8	0	5.172	0.0977295	0.208265	2.25239e+06	435484	32.37	83.68	High	High	High	Peak Found	High	High	1						O75083	5.172
-7.07383e+18	FALSE	High	IsMasterProtein	Q9NR45	Sialic acid synthase OS=Homo sapiens OX=9606 GN=NANS PE=1 SV=2	0	14.578	13	3	8	3	359	40.3	6.74	19.35	3	0	2.084	0.0657089	0.170229	907115	435248	44.6	10.95	High	High	High	High	High	Peak Found	1						Q9NR45	2.084
4.31155e+18	FALSE	High	IsMasterProtein	P56556	NADH dehydrogenase [ubiquinone] 1 alpha subcomplex subunit 6 OS=Homo sapiens OX=9606 GN=NDUFA6 PE=1 SV=4	0	4.575	19	2	6	2	128	15.1	9.98	11.31	2	0	0.757	0.894788	0.924276	329132	434807	30.62	29.72	High	High	High	High	Peak Found	High	1						P56556	0.757
-6.26867e+18	FALSE	High	IsMasterProtein	P56945	Breast cancer anti-estrogen resistance protein 1 OS=Homo sapiens OX=9606 GN=BCAR1 PE=1 SV=2	0	19.041	9	5	12	5	870	93.3	5.67	21.47	5	0	0.872	0.418167	0.537916	378142	433693	8.29	37.04	High	High	High	Peak Found	High	High	1						P56945	0.872
-8.62368e+18	FALSE	High	IsMasterProtein	P54578	Ubiquitin carboxyl-terminal hydrolase 14 OS=Homo sapiens OX=9606 GN=USP14 PE=1 SV=3	0	16.372	13	5	12	5	494	56	5.3	21.87	5	0	1.957	0.0460978	0.146115	847705	433245	41.6	20.57	High	High	High	High	Peak Found	High	1						P54578	1.957
-4.27825e+18	FALSE	High	IsMasterProtein	P32321	Deoxycytidylate deaminase OS=Homo sapiens OX=9606 GN=DCTD PE=1 SV=2	0	9.286	19	3	17	3	178	20	7.56	29.98	3	0	1.786	0.0695713	0.175076	773176	432813	8.34	29.73	High	High	High	High	High	High	1						P32321	1.786
8.61947e+18	FALSE	High	IsMasterProtein	P61960	Ubiquitin-fold modifier 1 OS=Homo sapiens OX=9606 GN=UFM1 PE=1 SV=1	0	4.938	18	1	5	1	85	9.1	9.31	8.89	1	0	1.012	0.589829	0.694452	437533	432354	24.54	18.69	High	High	High	High	High	Peak Found	1						P61960	1.012
-3.44942e+18	FALSE	High	IsMasterProtein	Q9NV56	MRG/MORF4L-binding protein OS=Homo sapiens OX=9606 GN=MRGBP PE=1 SV=1	0	9.038	14	2	7	2	204	22.4	5.83	11.61	2	0	0.917	0.259488	0.388749	395886	431627	11.02	10.97	High	Peak Found	High	High	High	High	1						Q9NV56	0.917
-1.81711e+18	FALSE	High	IsMasterProtein	O15511	Actin-related protein 2/3 complex subunit 5 OS=Homo sapiens OX=9606 GN=ARPC5 PE=1 SV=3	0.003	3.116	8	1	2	1	151	16.3	5.67	4.83	1	0	1.253	0.0993629	0.209683	540146	431198	21.14	3.84	High	Peak Found	High	Peak Found	Peak Found	Peak Found	1						O15511	1.253
-2.14611e+18	FALSE	High	IsMasterProtein	P35244	Replication protein A 14 kDa subunit OS=Homo sapiens OX=9606 GN=RPA3 PE=1 SV=1	0	5.924	27	2	5	2	121	13.6	5.08	13.28	2	0	2.013	0.0480649	0.147703	863034	428741	29.78	20.22	High	Peak Found	High	High	Peak Found	High	1						P35244	2.013
-3.39098e+18	FALSE	High	IsMasterProtein	P14735	Insulin-degrading enzyme OS=Homo sapiens OX=9606 GN=IDE PE=1 SV=4	0	25.435	10	9	10	9	1019	117.9	6.61	17.68	9	0	2.045	0.23099	0.358428	876568	428713	37.37	71.04	High	High	High	Peak Found	High	Peak Found	1						P14735	2.045
-5.28121e+18	FALSE	Medium	IsMasterProtein	Q9NX76	CKLF-like MARVEL transmembrane domain-containing protein 6 OS=Homo sapiens OX=9606 GN=CMTM6 PE=1 SV=1	0.03	2.163	5	1	1	1	183	20.4	5.29	2.07	1	0	0.988	0.417323	0.537916	423202	428214	9.47	40.9	High	Peak Found	Peak Found	Peak Found	Peak Found	Peak Found	1						Q9NX76	0.988
-2.81939e+18	FALSE	High	IsMasterProtein	Q9UHB9	Signal recognition particle subunit SRP68 OS=Homo sapiens OX=9606 GN=SRP68 PE=1 SV=2	0	27.44	17	9	20	9	627	70.7	8.56	35.54	9	0	2.611	0.0140589	0.088514	1.10709e+06	423983	31.42	16.97	High	High	High	High	Peak Found	High	1						Q9UHB9	2.611
6.09015e+18	FALSE	High	IsMasterProtein	P36551	Oxygen-dependent coproporphyrinogen-III oxidase, mitochondrial OS=Homo sapiens OX=9606 GN=CPOX PE=1 SV=3	0	13.417	12	4	6	4	454	50.1	8.25	15.52	4	0	2.291	0.0156232	0.0918973	970885	423861	24.18	16.62	High	Peak Found	High	Peak Found	Peak Found	Peak Found	1						P36551	2.291
-2.31103e+18	FALSE	High	IsMasterProtein	Q9Y3B8	Oligoribonuclease, mitochondrial OS=Homo sapiens OX=9606 GN=REXO2 PE=1 SV=3	0	13.712	16	3	13	3	237	26.8	6.87	21.77	3	0	1.775	0.0252092	0.110428	752397	423849	15.83	23.22	High	High	High	High	Peak Found	High	1						Q9Y3B8	1.775
8.38086e+18	FALSE	High	IsMasterProtein	Q96EC8	Protein YIPF6 OS=Homo sapiens OX=9606 GN=YIPF6 PE=1 SV=2	0	6.907	6	2	12	2	236	26.2	5.64	24.12	2	0	1.031	0.374521	0.50215	435209	422214	10.85	4.31	High	High	High	High	High	High	1						Q96EC8	1.031
-1.62111e+18	FALSE	High	IsMasterProtein	P01008	Antithrombin-III OS=Homo sapiens OX=9606 GN=SERPINC1 PE=1 SV=1	0	7.741	6	3	14	3	464	52.6	6.71	17.73	3	0	2.164	0.0835394	0.192852	907180	419145	32.17	50.36	High	High	High	High	High	High	1						P01008	2.164
4.67841e+18	FALSE	High	IsMasterProtein	Q9UFW8	CGG triplet repeat-binding protein 1 OS=Homo sapiens OX=9606 GN=CGGBP1 PE=1 SV=2	0	7.844	16	3	8	3	167	18.8	8.95	9.58	3	0	0.813	0.35547	0.483501	340008	418362	18.45	4.04	High	High	High	High	Peak Found	High	1						Q9UFW8	0.813
4.44591e+18	FALSE	High	IsMasterProtein	Q969V3	Nicalin OS=Homo sapiens OX=9606 GN=NCLN PE=1 SV=2	0	13.157	8	4	10	4	563	62.9	6.89	12.6	4	0	1.68	0.018411	0.0971014	702551	418115	1.39	13.03	High	Peak Found	High	High	High	High	1						Q969V3	1.68
4.28186e+18	FALSE	Medium	IsMasterProtein	Q53GS7	Nucleoporin GLE1 OS=Homo sapiens OX=9606 GN=GLE1 PE=1 SV=2	0.015	2.432	1	1	3	1	698	79.8	7.43	4.44	1	0	1.083	0.837638	0.892026	452147	417539	19.22	35.84	Peak Found	Peak Found	High	High	Peak Found	High	1						Q53GS7	1.083
8.54591e+18	FALSE	High	IsMasterProtein	O15144	Actin-related protein 2/3 complex subunit 2 OS=Homo sapiens OX=9606 GN=ARPC2 PE=1 SV=1	0	27.18	42	8	16	8	300	34.3	7.36	27.27	8	0	3.976	0.00496648	0.0648632	1.65308e+06	415713	30.02	13.07	High	High	High	Peak Found	Peak Found	Peak Found	1						O15144	3.976
3.78362e+18	FALSE	High	IsMasterProtein	P61225	Ras-related protein Rap-2b OS=Homo sapiens OX=9606 GN=RAP2B PE=1 SV=1	0	6.763	10	2	6	2	183	20.5	4.81	11.55	2	0	1.161	0.308156	0.43618	482796	415703	13.4	51.76	High	High	High	Peak Found	Peak Found	High	1						P61225	1.161
8.56164e+18	FALSE	Medium	IsMasterProtein	P15927	Replication protein A 32 kDa subunit OS=Homo sapiens OX=9606 GN=RPA2 PE=1 SV=1	0.011	2.543	3	1	10	1	270	29.2	6.15	7.44	1	0	1.208	0.679769	0.767665	500933	414669	20.08	30.02	High	High	High	High	High	High	1						P15927	1.208
4.87382e+17	FALSE	High	IsMasterProtein	Q9H8Y8	Golgi reassembly-stacking protein 2 OS=Homo sapiens OX=9606 GN=GORASP2 PE=1 SV=3	0	5.185	6	2	6	2	452	47.1	4.82	10.77	2	0	0.603	0.178494	0.30315	248512	412021	51.98	20.33	High	Peak Found	High	High	Peak Found	High	1						Q9H8Y8	0.603
-2.63361e+18	FALSE	High	IsMasterProtein	O75608	Acyl-protein thioesterase 1 OS=Homo sapiens OX=9606 GN=LYPLA1 PE=1 SV=1	0	5.724	10	2	9	2	230	24.7	6.77	8.47	2	0	1.134	0.88755	0.919732	466900	411724	14.76	47.25	High	High	High	High	High	High	1						O75608	1.134
8.33819e+18	FALSE	High	IsMasterProtein	Q9H0B6	Kinesin light chain 2 OS=Homo sapiens OX=9606 GN=KLC2 PE=1 SV=1	0	28.003	18	9	19	6	622	68.9	7.15	30.7	9	3	2.633	0.00377175	0.0570145	1.07948e+06	409989	19.36	9.66	High	Peak Found	High	High	Peak Found	Peak Found	1						Q9H0B6	2.633
6.14892e+18	FALSE	High	IsMasterProtein	P35606	Coatomer subunit beta' OS=Homo sapiens OX=9606 GN=COPB2 PE=1 SV=2	0	42.744	16	12	23	12	906	102.4	5.27	45.11	12	0	4.669	0.00623067	0.0688738	1.90846e+06	408773	35.77	24.37	High	High	High	Peak Found	Peak Found	Peak Found	1						P35606	4.669
7.74225e+18	FALSE	High	IsMasterProtein	Q7KZF4	Staphylococcal nuclease domain-containing protein 1 OS=Homo sapiens OX=9606 GN=SND1 PE=1 SV=1	0	59.769	23	15	30	15	910	101.9	7.17	67.53	15	0	15.234	0.00413433	0.0595712	6.22509e+06	408625	38.21	23.29	High	High	High	Peak Found	Peak Found	Peak Found	1						Q7KZF4	15.234
4.87467e+18	FALSE	High	IsMasterProtein	Q6P2Q9	Pre-mRNA-processing-splicing factor 8 OS=Homo sapiens OX=9606 GN=PRPF8 PE=1 SV=2	0	46.609	9	13	24	13	2335	273.4	8.84	49.81	13	0	3.291	0.0366729	0.129968	1.33808e+06	406567	57.85	29.13	High	High	High	Peak Found	Peak Found	High	1						Q6P2Q9	3.291
-6.99694e+18	FALSE	High	IsMasterProtein	Q16531	DNA damage-binding protein 1 OS=Homo sapiens OX=9606 GN=DDB1 PE=1 SV=1	0	24.406	9	8	17	8	1140	126.9	5.26	33.93	8	0	3.479	0.0298459	0.116602	1.40879e+06	404954	29.59	47.99	High	Peak Found	High	Peak Found	Peak Found	Peak Found	1						Q16531	3.479
-9.56584e+17	FALSE	High	IsMasterProtein	Q8IY81	pre-rRNA 2'-O-ribose RNA methyltransferase FTSJ3 OS=Homo sapiens OX=9606 GN=FTSJ3 PE=1 SV=2	0	16.341	5	3	6	3	847	96.5	8.4	12.96	3	0	1.328	0.255561	0.385311	537292	404466	26.59	46.16	High	Peak Found	High	Peak Found	High	Peak Found	1						Q8IY81	1.328
5.41368e+18	FALSE	High	IsMasterProtein	O15143	Actin-related protein 2/3 complex subunit 1B OS=Homo sapiens OX=9606 GN=ARPC1B PE=1 SV=3	0	26.568	14	4	29	4	372	40.9	8.35	63.33	4	0	3.065	0.0036334	0.0566288	1.2379e+06	403927	13.4	3.54	High	High	High	High	High	High	1						O15143	3.065
8.96597e+18	FALSE	High	IsMasterProtein	P30837	Aldehyde dehydrogenase X, mitochondrial OS=Homo sapiens OX=9606 GN=ALDH1B1 PE=1 SV=3	0	15.033	10	4	14	3	517	57.2	6.8	19.35	4	1	2.007	0.0111339	0.0835339	809962	403648	4.93	15.31	High	High	High	Peak Found	Peak Found	High	1						P30837	2.007
-4.424e+18	FALSE	High	IsMasterProtein	Q96CW1	AP-2 complex subunit mu OS=Homo sapiens OX=9606 GN=AP2M1 PE=1 SV=2	0	8.583	11	4	10	4	435	49.6	9.54	12.79	4	0	1.588	0.354518	0.483069	638402	402051	38.11	20.49	High	Peak Found	High	High	Peak Found	High	1						Q96CW1	1.588
1.14103e+18	FALSE	High	IsMasterProtein	Q13011	Delta(3,5)-Delta(2,4)-dienoyl-CoA isomerase, mitochondrial OS=Homo sapiens OX=9606 GN=ECH1 PE=1 SV=2	0	14.705	13	4	19	4	328	35.8	8	24.67	4	0	2.088	0.0100432	0.0811483	839444	401942	15.58	20.65	High	High	High	High	High	High	1						Q13011	2.088
9.84761e+17	FALSE	High	IsMasterProtein	Q9Y547	Intraflagellar transport protein 25 homolog OS=Homo sapiens OX=9606 GN=HSPB11 PE=1 SV=1	0	10.584	17	1	7	1	144	16.3	5.03	28.45	1	0	1.19	0.693292	0.779194	478260	401903	31.12	46.61	High	High	High	High	Peak Found	High	1						Q9Y547	1.19
8.37602e+18	FALSE	High	IsMasterProtein	O95249	Golgi SNAP receptor complex member 1 OS=Homo sapiens OX=9606 GN=GOSR1 PE=1 SV=1	0	9.126	10	3	23	3	250	28.6	9.42	38.93	3	0	1.431	0.13548	0.251938	572195	399943	18.66	37.18	High	High	High	High	High	High	1						O95249	1.431
-1.84579e+18	FALSE	High	IsMasterProtein	P55263	Adenosine kinase OS=Homo sapiens OX=9606 GN=ADK PE=1 SV=2	0	13.624	18	5	10	5	362	40.5	6.7	18.61	5	0	1.806	0.158527	0.280153	722225	399924	43.63	43.1	High	High	High	High	High	High	1						P55263	1.806
3.98519e+18	FALSE	High	IsMasterProtein	P53041	Serine/threonine-protein phosphatase 5 OS=Homo sapiens OX=9606 GN=PPP5C PE=1 SV=1	0	13.083	8	4	8	4	499	56.8	6.28	17.28	4	0	2.682	0.00905955	0.0789491	1.07245e+06	399858	15.01	26.03	High	High	High	Peak Found	Peak Found	High	1						P53041	2.682
6.02379e+17	FALSE	High	IsMasterProtein	O75828	Carbonyl reductase [NADPH] 3 OS=Homo sapiens OX=9606 GN=CBR3 PE=1 SV=3	0	11.6	12	2	14	1	277	30.8	6.18	35.32	2	0	3.365			1.34366e+06	399292		12.15	Peak Found	Not Found	Not Found	High	Peak Found	Peak Found	1						O75828	3.365
-3.95762e+18	FALSE	High	IsMasterProtein	Q7Z3B4	Nucleoporin p54 OS=Homo sapiens OX=9606 GN=NUP54 PE=1 SV=2	0	11.625	7	3	14	3	507	55.4	7.02	25.93	3	0	1.262	0.116604	0.229722	503421	398946	3.44	12.69	High	High	High	High	High	High	1						Q7Z3B4	1.262
-6.34379e+18	FALSE	High	IsMasterProtein	Q9H4G4	Golgi-associated plant pathogenesis-related protein 1 OS=Homo sapiens OX=9606 GN=GLIPR2 PE=1 SV=3	0	9.987	17	2	13	2	154	17.2	9.41	29.16	2	0	1.317	0.474848	0.59272	525221	398718	28.25	5.9	High	High	High	High	High	High	1						Q9H4G4	1.317
-7.18146e+18	FALSE	High	IsMasterProtein	Q13630	GDP-L-fucose synthase OS=Homo sapiens OX=9606 GN=TSTA3 PE=1 SV=1	0	13.218	15	4	15	4	321	35.9	6.6	23.04	4	0	2.156	0.0154212	0.0918586	854187	396262	3.41	18.48	High	High	High	Peak Found	High	High	1						Q13630	2.156
7.22532e+18	FALSE	High	IsMasterProtein	Q14118	Dystroglycan OS=Homo sapiens OX=9606 GN=DAG1 PE=1 SV=2	0	9.135	5	3	10	3	895	97.4	8.56	20.25	3	0	0.95	0.905991	0.930736	375728	395452	20.06	10.09	High	High	Peak Found	High	High	High	1						Q14118	0.95
-8.33284e+18	FALSE	High	IsMasterProtein	Q13445	Transmembrane emp24 domain-containing protein 1 OS=Homo sapiens OX=9606 GN=TMED1 PE=1 SV=1	0	9.157	11	2	7	2	227	25.2	4.48	13.61	2	0	1.201	0.455778	0.576067	474591	395191	21.81	22.94	High	Peak Found	High	High	Peak Found	High	1						Q13445	1.201
8.97835e+18	FALSE	High	IsMasterProtein	Q13148	TAR DNA-binding protein 43 OS=Homo sapiens OX=9606 GN=TARDBP PE=1 SV=1	0	21.524	14	5	22	5	414	44.7	6.19	42.45	5	0	2.368	0.0331273	0.122802	935035	394782	34.63	9.48	High	High	High	High	High	High	1						Q13148	2.368
-1.40731e+17	FALSE	High	IsMasterProtein	Q96AY3	Peptidyl-prolyl cis-trans isomerase FKBP10 OS=Homo sapiens OX=9606 GN=FKBP10 PE=1 SV=1	0.001	3.95	2	1	5	1	582	64.2	5.62	5.35	1	0	0.986	0.490871	0.608681	389330	394716	42.51	6.79	High	High	High	High	Peak Found	High	1						Q96AY3	0.986
1.79832e+18	FALSE	Medium	IsMasterProtein	Q5VTU8	ATP synthase subunit epsilon-like protein, mitochondrial OS=Homo sapiens OX=9606 GN=ATP5F1EP2 PE=1 SV=1	0.018	2.377	16	1	3	1	51	5.8	10.14	3.62	1	0	1.269	0.0382785	0.132807	498351	392704	5.32	12.17	High	High	Peak Found	Peak Found	Peak Found	Peak Found	1						Q5VTU8	1.269
2.82448e+18	FALSE	High	IsMasterProtein	Q14108	Lysosome membrane protein 2 OS=Homo sapiens OX=9606 GN=SCARB2 PE=1 SV=2	0	9.729	6	3	6	3	478	54.3	5.14	11.88	3	0	1.509	0.0179099	0.0962366	592193	392387	12.11	8.74	High	Peak Found	High	High	Peak Found	High	1						Q14108	1.509
-6.74537e+18	FALSE	High	IsMasterProtein	P27482	Calmodulin-like protein 3 OS=Homo sapiens OX=9606 GN=CALML3 PE=1 SV=2	0	7.602	21	3	9	2	149	16.9	4.42	11.32	3	0	0.001				392250		126.1	Not Found	Not Found	Not Found	Peak Found	High	Not Found	1						P27482	0.001
5.43272e+18	FALSE	High	IsMasterProtein	P05161	Ubiquitin-like protein ISG15 OS=Homo sapiens OX=9606 GN=ISG15 PE=1 SV=5	0	12.149	25	3	12	3	165	17.9	7.44	21.57	3	0	1.502	0.044207	0.142653	586889	390658	17.27	11.67	High	Peak Found	High	High	High	High	1						P05161	1.502
-8.58206e+18	FALSE	High	IsMasterProtein	Q96QD8	Sodium-coupled neutral amino acid transporter 2 OS=Homo sapiens OX=9606 GN=SLC38A2 PE=1 SV=2	0	14.625	10	3	9	3	506	56	8	26.63	3	0	1.38	0.135943	0.252133	538178	389852	29.96	13.15	High	High	High	High	High	High	1						Q96QD8	1.38
-1.01636e+18	FALSE	Medium	IsMasterProtein	Q92839	Hyaluronan synthase 1 OS=Homo sapiens OX=9606 GN=HAS1 PE=1 SV=2	0.027	2.234	1	1	2	1	578	64.8	9.19	1.85	1	0	2.206	0.0448433	0.142941	859652	389764	35.13	25.98	High	Peak Found	Peak Found	Peak Found	Peak Found	Peak Found	1						Q92839	2.206
3.98862e+18	FALSE	High	IsMasterProtein	P55786	Puromycin-sensitive aminopeptidase OS=Homo sapiens OX=9606 GN=NPEPPS PE=1 SV=2	0	7.582	3	3	3	3	919	103.2	5.72	5.99	3	0	2.481	0.0255569	0.110428	965755	389206	15.34	32.06	High	Peak Found	Peak Found	Peak Found	High	Peak Found	1						P55786	2.481
-7.54228e+17	FALSE	Medium	IsMasterProtein	Q96JI7	Spatacsin OS=Homo sapiens OX=9606 GN=SPG11 PE=1 SV=3	0.03	2.172	0	1	3	1	2443	278.7	5.97	0	1	0	0.985	0.732639	0.811136	382001	387874	19.65	11.92	High	Peak Found	Peak Found	High	High	Peak Found	1						Q96JI7	0.985
4.48138e+18	FALSE	High	IsMasterProtein	P15121	Aldo-keto reductase family 1 member B1 OS=Homo sapiens OX=9606 GN=AKR1B1 PE=1 SV=3	0	11.39	12	4	15	3	316	35.8	6.98	7.59	4	1	2.702	0.00970782	0.0803102	1.04758e+06	387726	23.77	27.96	High	High	High	High	High	High	1						P15121	2.702
-2.4687e+18	FALSE	High	IsMasterProtein	P23921	Ribonucleoside-diphosphate reductase large subunit OS=Homo sapiens OX=9606 GN=RRM1 PE=1 SV=1	0	28.943	15	8	18	8	792	90	7.15	34.29	8	0	2.577	0.0244293	0.110339	997747	387224	34.88	17.66	High	High	High	High	Peak Found	Peak Found	1						P23921	2.577
5.34738e+18	FALSE	High	IsMasterProtein	P06737	Glycogen phosphorylase, liver form OS=Homo sapiens OX=9606 GN=PYGL PE=1 SV=4	0	30.708	12	10	20	8	847	97.1	7.17	37.03	10	2	6.019	0.00401419	0.0589793	2.31515e+06	384629	27.33	8.26	High	High	High	Peak Found	Peak Found	Peak Found	1						P06737	6.019
6.99962e+17	FALSE	High	IsMasterProtein	P84095	Rho-related GTP-binding protein RhoG OS=Homo sapiens OX=9606 GN=RHOG PE=1 SV=1	0	13.066	32	4	7	4	191	21.3	8.12	12.63	4	0	2.049	0.0611438	0.164787	781699	381430	19.13	34.79	High	Peak Found	High	Peak Found	Peak Found	High	1						P84095	2.049
-7.97104e+18	FALSE	High	IsMasterProtein	P61201	COP9 signalosome complex subunit 2 OS=Homo sapiens OX=9606 GN=COPS2 PE=1 SV=1	0	12.297	12	5	12	5	443	51.6	5.53	18.42	5	0	1.423	0.205296	0.332267	542145	381078	25.13	20.96	High	High	High	High	High	High	1						P61201	1.423
-3.55721e+18	FALSE	High	IsMasterProtein	P20339	Ras-related protein Rab-5A OS=Homo sapiens OX=9606 GN=RAB5A PE=1 SV=2	0	10.774	17	3	11	1	215	23.6	8.15	15.57	3	0	1.045			393269	376483	72.93		Peak Found	Not Found	Peak Found	Not Found	High	Not Found	1						P20339	1.045
8.24648e+18	FALSE	High	IsMasterProtein	Q9NVI7	ATPase family AAA domain-containing protein 3A OS=Homo sapiens OX=9606 GN=ATAD3A PE=1 SV=2	0	12.609	7	5	12	5	634	71.3	8.98	20.84	5	0	1.909	0.0226863	0.10702	718567	376367	11.02	23.84	High	High	High	High	Peak Found	High	1						Q9NVI7	1.909
-2.58891e+18	FALSE	Medium	IsMasterProtein	Q9H492	Microtubule-associated proteins 1A/1B light chain 3A OS=Homo sapiens OX=9606 GN=MAP1LC3A PE=1 SV=2	0.04	1.995	6	1	6	1	121	14.3	8.68	1.76	1	0	1.785	0.184132	0.310073	670553	375564	19.34	50	High	High	High	High	Peak Found	High	1						Q9H492	1.785
6.2063e+18	FALSE	High	IsMasterProtein	Q9BUR5	MICOS complex subunit MIC26 OS=Homo sapiens OX=9606 GN=APOO PE=1 SV=1	0	8.751	13	2	6	2	198	22.3	9.13	13.34	2	0	1.466	0.199799	0.326743	547545	373591	10.75	26.76	High	High	High	Peak Found	Peak Found	High	1						Q9BUR5	1.466
-8.06545e+18	FALSE	High	IsMasterProtein	O15231	Zinc finger protein 185 OS=Homo sapiens OX=9606 GN=ZNF185 PE=1 SV=3	0	8.74	4	2	2	2	689	73.5	7.01	4.64	2	0	0.501	0.0528441	0.153444	186213	371856	30.56	21.19	High	Peak Found	Peak Found	Peak Found	Peak Found	Peak Found	1						O15231	0.501
-4.44083e+18	FALSE	High	IsMasterProtein	O75525	KH domain-containing, RNA-binding, signal transduction-associated protein 3 OS=Homo sapiens OX=9606 GN=KHDRBS3 PE=1 SV=1	0.001	3.952	3	1	4	1	346	38.8	7.61	9.56	1	0	0.639	0.476352	0.594072	236681	370327	30.76	33.34	Peak Found	Peak Found	High	Peak Found	High	High	1						O75525	0.639
-2.64106e+18	FALSE	High	IsMasterProtein	O00232	26S proteasome non-ATPase regulatory subunit 12 OS=Homo sapiens OX=9606 GN=PSMD12 PE=1 SV=3	0	30.66	21	7	17	7	456	52.9	7.65	38.63	7	0	3.613	0.0752936	0.182209	1.3373e+06	370146	47.11	71.91	High	High	High	High	Peak Found	Peak Found	1						O00232	3.613
4.11421e+18	FALSE	High	IsMasterProtein	Q9Y6A9	Signal peptidase complex subunit 1 OS=Homo sapiens OX=9606 GN=SPCS1 PE=1 SV=4	0	10.258	17	1	14	1	102	11.8	9.31	38.75	1	0	1.544	0.543651	0.656523	569636	368967	35.47	22.6	High	Peak Found	High	High	Peak Found	High	1						Q9Y6A9	1.544
-6.82654e+18	FALSE	High	IsMasterProtein	P23381	Tryptophan--tRNA ligase, cytoplasmic OS=Homo sapiens OX=9606 GN=WARS PE=1 SV=2	0	13.917	8	3	10	3	471	53.1	6.23	17.85	3	0	1.709	0.163458	0.286345	630402	368815	42.27	55.51	High	High	High	High	Peak Found	High	1						P23381	1.709
-3.138e+18	FALSE	High	IsMasterProtein	Q92688	Acidic leucine-rich nuclear phosphoprotein 32 family member B OS=Homo sapiens OX=9606 GN=ANP32B PE=1 SV=1	0	13.764	16	4	11	4	251	28.8	4.06	20.45	4	0	4.561	0.0330751	0.122802	1.67936e+06	368224	34.2	52.29	High	High	High	Peak Found	Peak Found	Peak Found	1						Q92688	4.561
-8.8825e+18	FALSE	High	IsMasterProtein	Q00341	Vigilin OS=Homo sapiens OX=9606 GN=HDLBP PE=1 SV=2	0	32.192	10	11	19	11	1268	141.4	6.87	30.21	11	0	3.163	0.00717737	0.0733136	1.16466e+06	368202	22.75	7.56	High	High	High	Peak Found	Peak Found	High	1						Q00341	3.163
8.21833e+18	FALSE	High	IsMasterProtein	Q9H299	SH3 domain-binding glutamic acid-rich-like protein 3 OS=Homo sapiens OX=9606 GN=SH3BGRL3 PE=1 SV=1	0	5.384	19	2	8	2	93	10.4	4.93	8.51	2	0	1.228	0.939987	0.956603	451669	367851	57.66	100.74	High	Peak Found	High	High	High	High	1						Q9H299	1.228
6.17901e+18	FALSE	High	IsMasterProtein	Q9NWS0	PIH1 domain-containing protein 1 OS=Homo sapiens OX=9606 GN=PIH1D1 PE=1 SV=1	0	5.282	8	2	3	2	290	32.3	5.14	5.78	2	0	1.055	0.504356	0.622664	387286	366999	52.54	61.04	Peak Found	Not Found	High	High	Peak Found	High	1						Q9NWS0	1.055
5.65672e+18	FALSE	High	IsMasterProtein	P30566	Adenylosuccinate lyase OS=Homo sapiens OX=9606 GN=ADSL PE=1 SV=2	0	20.027	15	6	20	6	484	54.9	7.11	32.74	6	0	3.843	0.0121653	0.0863688	1.40825e+06	366400	31.67	42.43	High	High	High	High	High	High	1						P30566	3.843
8.38878e+18	FALSE	High	IsMasterProtein	P82930	28S ribosomal protein S34, mitochondrial OS=Homo sapiens OX=9606 GN=MRPS34 PE=1 SV=2	0	23.092	38	5	16	5	218	25.6	9.98	33.99	5	0	1.636	0.32698	0.454838	599114	366224	13.37	51.1	High	Peak Found	High	High	Peak Found	High	1						P82930	1.636
-5.60719e+18	FALSE	High	IsMasterProtein	Q9HB07	UPF0160 protein MYG1, mitochondrial OS=Homo sapiens OX=9606 GN=C12orf10 PE=1 SV=2	0	7.102	9	3	7	3	376	42.4	6.67	9.33	3	0	1.729	0.0010307	0.0435532	631262	365105	6.77	8.81	High	High	High	Peak Found	Peak Found	High	1						Q9HB07	1.729
-7.00049e+17	FALSE	High	IsMasterProtein	P06396	Gelsolin OS=Homo sapiens OX=9606 GN=GSN PE=1 SV=1	0	10.72	4	3	8	3	782	85.6	6.28	14.17	3	0	1.038	0.450615	0.571062	378027	364097	77.18	94.75	High	Peak Found	High	Peak Found	High	High	1						P06396	1.038
-6.7065e+18	FALSE	High	IsMasterProtein	Q00888	Pregnancy-specific beta-1-glycoprotein 4 OS=Homo sapiens OX=9606 GN=PSG4 PE=2 SV=3	0.002	3.295	4	1	1	1	419	47.1	9.26	0	1	0	0.628	0.808991	0.871387	227364	361973	60.11	27.48	Peak Found	Peak Found	Peak Found	High	Peak Found	Peak Found	1						Q00888	0.628
-6.14214e+18	FALSE	High	IsMasterProtein	Q96HC4	PDZ and LIM domain protein 5 OS=Homo sapiens OX=9606 GN=PDLIM5 PE=1 SV=5	0	13.99	10	4	13	4	596	63.9	8.21	14.33	4	0	1.675	0.0288872	0.1151	605237	361438	17.73	5.62	High	High	High	Peak Found	High	High	1						Q96HC4	1.675
-7.08146e+18	FALSE	High	IsMasterProtein	Q16658	Fascin OS=Homo sapiens OX=9606 GN=FSCN1 PE=1 SV=3	0	18.625	13	6	17	6	493	54.5	7.24	27.36	6	0	2.992	0.000939821	0.0435532	1.07843e+06	360399	13.07	15.92	High	High	High	High	Peak Found	High	1						Q16658	2.992
-4.92533e+18	FALSE	High	IsMasterProtein	Q14739	Delta(14)-sterol reductase OS=Homo sapiens OX=9606 GN=LBR PE=1 SV=2	0	15.626	8	4	11	4	615	70.7	9.36	17.04	4	0	1.701	0.141447	0.259273	612482	359987	15.44	43.62	High	High	High	High	Peak Found	High	1						Q14739	1.701
6.49584e+18	FALSE	High	IsMasterProtein	Q9NRV9	Heme-binding protein 1 OS=Homo sapiens OX=9606 GN=HEBP1 PE=1 SV=1	0	18.521	36	5	13	5	189	21.1	5.8	20.62	5	0	2.472	0.0577186	0.160215	889381	359787	34.76	28.77	High	High	High	High	Peak Found	High	1						Q9NRV9	2.472
-1.96466e+18	FALSE	High	IsMasterProtein	Q9H2H8	Peptidyl-prolyl cis-trans isomerase-like 3 OS=Homo sapiens OX=9606 GN=PPIL3 PE=1 SV=1	0	8.225	17	2	6	2	161	18.1	6.79	15.11	2	0	1.063	0.798489	0.864698	382287	359563	16.15	9.58	High	Peak Found	High	High	High	High	1						Q9H2H8	1.063
-8.98523e+18	FALSE	High	IsMasterProtein	P61758	Prefoldin subunit 3 OS=Homo sapiens OX=9606 GN=VBP1 PE=1 SV=4	0	8.16	11	2	13	2	197	22.6	7.11	25	2	0	1.291	0.545809	0.658566	463894	359307	38.42	41.52	High	High	High	High	Peak Found	High	1						P61758	1.291
6.24919e+18	FALSE	High	IsMasterProtein	O95864	Acyl-CoA 6-desaturase OS=Homo sapiens OX=9606 GN=FADS2 PE=1 SV=1	0	11.7	9	3	9	3	444	52.2	8.82	20.18	3	0	1.441	0.144114	0.262118	517291	358880	32.55	27.2	High	Peak Found	High	High	Peak Found	Peak Found	1						O95864	1.441
-5.70695e+18	FALSE	High	IsMasterProtein	Q99436	Proteasome subunit beta type-7 OS=Homo sapiens OX=9606 GN=PSMB7 PE=1 SV=1	0	6.211	7	2	13	2	277	29.9	7.68	10.68	2	0	1.455	0.0625727	0.166813	520716	357963	24.97	5.19	High	High	High	High	High	High	1						Q99436	1.455
-3.9491e+18	FALSE	High	IsMasterProtein	P05386	60S acidic ribosomal protein P1 OS=Homo sapiens OX=9606 GN=RPLP1 PE=1 SV=1	0.002	3.404	14	1	5	1	114	11.5	4.32	12.22	1	0	1.386	0.666813	0.757584	495926	357931	35.82	63.77	High	High	High	Peak Found	High	High	1						P05386	1.386
-1.63329e+18	FALSE	High	IsMasterProtein	P35241	Radixin OS=Homo sapiens OX=9606 GN=RDX PE=1 SV=1	0	36.931	16	10	72	4	583	68.5	6.37	105.78	10	0	1.945	0.00538126	0.0659901	695848	357818	4.37	12.05	High	High	High	High	High	High	1						P35241	1.945
-3.17417e+18	FALSE	High	IsMasterProtein	Q9H2J4	Phosducin-like protein 3 OS=Homo sapiens OX=9606 GN=PDCL3 PE=1 SV=1	0	6.727	10	2	7	2	239	27.6	4.84	8.8	2	0	1.399	0.255069	0.384786	500268	357616	33.22	48.93	High	Peak Found	High	Peak Found	Peak Found	High	1						Q9H2J4	1.399
-9.00711e+18	FALSE	High	IsMasterProtein	O15498	Synaptobrevin homolog YKT6 OS=Homo sapiens OX=9606 GN=YKT6 PE=1 SV=1	0	10.502	20	3	8	3	198	22.4	6.92	12.84	3	0	1.736	0.0238716	0.109677	618863	356522	14.09	24.76	High	Peak Found	High	High	Peak Found	High	1						O15498	1.736
-7.82452e+18	FALSE	High	IsMasterProtein	Q53GS9	U4/U6.U5 tri-snRNP-associated protein 2 OS=Homo sapiens OX=9606 GN=USP39 PE=1 SV=2	0	17.928	14	6	10	6	565	65.3	8.91	20.89	6	0	1.397	0.085687	0.195411	496899	355788	30.68	20.32	High	Peak Found	High	Peak Found	High	High	1						Q53GS9	1.397
7.17415e+18	FALSE	High	IsMasterProtein	Q9NRX1	RNA-binding protein PNO1 OS=Homo sapiens OX=9606 GN=PNO1 PE=1 SV=1	0	16.413	18	4	16	4	252	27.9	9.73	26.7	4	0	1.403	0.0212258	0.103238	498607	355340	8.67	10.22	High	High	High	High	High	High	1						Q9NRX1	1.403
-4.24351e+18	FALSE	High	IsMasterProtein	P33992	DNA replication licensing factor MCM5 OS=Homo sapiens OX=9606 GN=MCM5 PE=1 SV=5	0	21.327	10	6	14	6	734	82.2	8.37	25.39	6	0	3.146	0.0174757	0.0954713	1.11696e+06	354989	36.13	39.75	High	Peak Found	High	High	Peak Found	Peak Found	1						P33992	3.146
-5.82301e+18	FALSE	High	IsMasterProtein	O15121	Sphingolipid delta(4)-desaturase DES1 OS=Homo sapiens OX=9606 GN=DEGS1 PE=1 SV=1	0	7.822	10	2	3	2	323	37.8	7.46	8.64	2	0	1.151	0.392069	0.51737	408147	354656	29.11	20.94	Peak Found	Peak Found	High	High	Peak Found	High	1						O15121	1.151
-3.28541e+18	FALSE	High	IsMasterProtein	Q9H6H4	Receptor expression-enhancing protein 4 OS=Homo sapiens OX=9606 GN=REEP4 PE=1 SV=1	0	7.287	13	2	6	2	257	29.4	9.73	10.36	2	0	1.939	0.0956534	0.206931	687284	354526	29.81	15.47	High	Peak Found	High	Peak Found	High	High	1						Q9H6H4	1.939
-7.80629e+18	FALSE	High	IsMasterProtein	O15260	Surfeit locus protein 4 OS=Homo sapiens OX=9606 GN=SURF4 PE=1 SV=3	0	11.536	13	3	17	3	269	30.4	7.78	23.95	3	0	1.781	0.0655567	0.170134	629447	353445	11.19	26.29	High	High	High	High	High	High	1						O15260	1.781
5.36641e+18	FALSE	High	IsMasterProtein	Q07817	Bcl-2-like protein 1 OS=Homo sapiens OX=9606 GN=BCL2L1 PE=1 SV=1	0	5.811	8	2	6	2	233	26	4.93	9.65	2	0	1.301	0.157279	0.278871	458823	352737	20.39	21.73	High	High	High	High	High	High	1						Q07817	1.301
-8.14843e+18	FALSE	High	IsMasterProtein	Q96C36	Pyrroline-5-carboxylate reductase 2 OS=Homo sapiens OX=9606 GN=PYCR2 PE=1 SV=1	0	14.414	12	3	17	3	320	33.6	7.77	21.99	3	0	1.626	0.0161215	0.0924701	572112	351825	8.22	15.44	High	High	High	High	High	High	1						Q96C36	1.626
-1.6487e+18	FALSE	Medium	IsMasterProtein	O60809	PRAME family member 10 OS=Homo sapiens OX=9606 GN=PRAMEF10 PE=2 SV=4	0.027	2.231	4	1	1	1	474	55.2	8.38	2.47	1	0	2.918	0.135418	0.251938	1.02418e+06	351008	42.21	51.27	Peak Found	High	Peak Found	Peak Found	Peak Found	Peak Found	1	Phospho [S2; S7]					O60809	2.918
-2.97173e+18	FALSE	High	IsMasterProtein	O15305	Phosphomannomutase 2 OS=Homo sapiens OX=9606 GN=PMM2 PE=1 SV=1	0	4.401	9	2	7	2	246	28.1	6.77	11.83	2	0	1.56	0.0917042	0.201635	546905	350686	20.47	10.17	High	High	High	Peak Found	Peak Found	High	1						O15305	1.56
-8.34314e+18	FALSE	High	IsMasterProtein	A2NJV5	Immunoglobulin kappa variable 2-29 OS=Homo sapiens OX=9606 GN=IGKV2-29 PE=3 SV=2	0	16.254	17	2	213	2	120	13.1	7.28	523.44	2	0	1000	2.92702e-06	0.00149025	1.14434e+09	348108	25.08	23.82	High	High	High	Peak Found	Peak Found	Peak Found	1						A2NJV5	1000
5.20205e+16	FALSE	High	IsMasterProtein	Q9H773	dCTP pyrophosphatase 1 OS=Homo sapiens OX=9606 GN=DCTPP1 PE=1 SV=1	0	12.526	21	3	11	3	170	18.7	5.03	16.15	3	0	1.254	0.1379	0.254426	435926	347741	20.69	20.67	High	High	Peak Found	High	High	High	1						Q9H773	1.254
-5.20756e+18	FALSE	High	IsMasterProtein	Q08J23	tRNA (cytosine(34)-C(5))-methyltransferase OS=Homo sapiens OX=9606 GN=NSUN2 PE=1 SV=2	0	27.536	18	8	12	8	767	86.4	6.77	28.78	8	0	3.79	0.0334784	0.122972	1.31778e+06	347706	57.7	33.95	High	Peak Found	High	Peak Found	Peak Found	Peak Found	1						Q08J23	3.79
-7.43104e+18	FALSE	High	IsMasterProtein	Q6UW68	Transmembrane protein 205 OS=Homo sapiens OX=9606 GN=TMEM205 PE=1 SV=1	0	8.239	14	2	10	2	189	21.2	8.62	23.51	2	0	1.519	0.211958	0.339349	526719	346868	17.51	36.75	High	Peak Found	High	High	Peak Found	High	1						Q6UW68	1.519
2.60125e+18	FALSE	High	IsMasterProtein	P31937	3-hydroxyisobutyrate dehydrogenase, mitochondrial OS=Homo sapiens OX=9606 GN=HIBADH PE=1 SV=2	0	15.993	17	4	10	4	336	35.3	8.13	16.66	4	0	1.673	0.0107635	0.0827356	577380	345126	12.33	3.64	High	High	High	High	Peak Found	High	1						P31937	1.673
-9.1953e+18	FALSE	High	IsMasterProtein	Q00577	Transcriptional activator protein Pur-alpha OS=Homo sapiens OX=9606 GN=PURA PE=1 SV=2	0	4.917	6	2	5	2	322	34.9	6.44	9.21	2	0	1.157	0.0983411	0.209058	397756	343682	2.59	11.35	High	Peak Found	High	Peak Found	Peak Found	High	1						Q00577	1.157
-3.37372e+18	FALSE	High	IsMasterProtein	P10620	Microsomal glutathione S-transferase 1 OS=Homo sapiens OX=9606 GN=MGST1 PE=1 SV=1	0.004	3.012	10	1	2	1	155	17.6	9.39	5	1	0	1.788	0.0151252	0.0913997	613512	343177	16.11	13.86	High	Peak Found	Peak Found	Peak Found	Peak Found	High	1						P10620	1.788
7.4601e+18	FALSE	High	IsMasterProtein	P09960	Leukotriene A-4 hydrolase OS=Homo sapiens OX=9606 GN=LTA4H PE=1 SV=2	0	31.535	21	8	15	8	611	69.2	6.18	28.3	8	0	3.555	0.0273362	0.112669	1.21977e+06	343137	42.95	9.35	High	High	High	High	Peak Found	High	1						P09960	3.555
5.38661e+18	FALSE	Medium	IsMasterProtein	Q8TAX9	Gasdermin-B OS=Homo sapiens OX=9606 GN=GSDMB PE=1 SV=2	0.044	1.951	2	1	2	1	411	46.8	5.26	3.92	1	0	1.781	0.0177346	0.0962101	610789	342885	25.96	18.01	Peak Found	High	Peak Found	Peak Found	Peak Found	High	1						Q8TAX9	1.781
6.09844e+17	FALSE	High	IsMasterProtein	P63279	SUMO-conjugating enzyme UBC9 OS=Homo sapiens OX=9606 GN=UBE2I PE=1 SV=1	0	7.171	13	2	8	2	158	18	8.66	7.34	2	0	1.396	0.0237435	0.109445	478613	342782	15.74	10.72	High	Peak Found	High	Peak Found	Peak Found	High	1						P63279	1.396
6.96276e+18	FALSE	High	IsMasterProtein	O43681	ATPase ASNA1 OS=Homo sapiens OX=9606 GN=ASNA1 PE=1 SV=2	0	7.838	7	3	11	3	348	38.8	4.91	10.42	3	0	1.421	0.023957	0.109891	486005	341945	12.06	14.84	High	High	High	High	Peak Found	High	1						O43681	1.421
-7.14809e+18	FALSE	High	IsMasterProtein	Q9Y3E1	Hepatoma-derived growth factor-related protein 3 OS=Homo sapiens OX=9606 GN=HDGFL3 PE=1 SV=1	0	4.625	12	2	5	2	203	22.6	7.99	8.02	2	0	0.8	0.241228	0.369639	273193	341562	20.21	29.57	Peak Found	Peak Found	Peak Found	High	High	High	1						Q9Y3E1	0.8
1.89915e+18	FALSE	Medium	IsMasterProtein	Q9UNK0	Syntaxin-8 OS=Homo sapiens OX=9606 GN=STX8 PE=1 SV=2	0.015	2.433	3	1	3	1	236	26.9	4.98	1.74	1	0	2.054	0.0998554	0.210061	700340	341042	1.12	40.52	Peak Found	High	Peak Found	Peak Found	Peak Found	High	1						Q9UNK0	2.054
-5.0033e+18	FALSE	High	IsMasterProtein	O43175	D-3-phosphoglycerate dehydrogenase OS=Homo sapiens OX=9606 GN=PHGDH PE=1 SV=4	0	21.31	11	5	17	5	533	56.6	6.71	27.67	5	0	1.749	0.280787	0.408511	596059	340814	14	47.61	High	High	High	Peak Found	High	High	1						O43175	1.749
-9.39193e+16	FALSE	High	IsMasterProtein	Q92499	ATP-dependent RNA helicase DDX1 OS=Homo sapiens OX=9606 GN=DDX1 PE=1 SV=2	0	31.177	17	9	16	9	740	82.4	7.23	26.89	9	0	4.752	0.0160427	0.0924701	1.61952e+06	340793	43.41	14.77	High	High	High	Peak Found	Peak Found	Peak Found	1						Q92499	4.752
1.79845e+16	FALSE	Medium	IsMasterProtein	Q6PJP8	DNA cross-link repair 1A protein OS=Homo sapiens OX=9606 GN=DCLRE1A PE=1 SV=3	0.034	2.069	2	1	1	1	1040	116.3	7.97	0	1	0	1.027	0.587431	0.692206	349519	340411	4.17	7.33	Peak Found	Peak Found	Peak Found	High	Peak Found	Peak Found	1	Phospho [T529]					Q6PJP8	1.027
-6.18424e+16	FALSE	High	IsMasterProtein	P19623	Spermidine synthase OS=Homo sapiens OX=9606 GN=SRM PE=1 SV=1	0	13.541	21	5	12	5	302	33.8	5.49	13.21	5	0	6.361	0.0823963	0.191309	2.1605e+06	339654	55.21	75.98	High	High	High	High	Peak Found	High	1						P19623	6.361
-6.9511e+18	FALSE	High	IsMasterProtein	Q9BYD3	39S ribosomal protein L4, mitochondrial OS=Homo sapiens OX=9606 GN=MRPL4 PE=1 SV=1	0	10.046	12	2	4	2	311	34.9	9.72	9.32	2	0	1.315	0.176145	0.299883	445483	338776	11.71	16.75	High	Peak Found	High	High	Peak Found	Peak Found	1						Q9BYD3	1.315
-7.04859e+18	FALSE	High	IsMasterProtein	Q13885	Tubulin beta-2A chain OS=Homo sapiens OX=9606 GN=TUBB2A PE=1 SV=1	0	138.113	39	14	560	2	445	49.9	4.89	1313.63	14	0	2.235	0.00547194	0.0659901	756347	338485	17.23	12.23	High	High	High	High	Peak Found	Peak Found	1						Q13885	2.235
4.08767e+18	FALSE	High	IsMasterProtein	P63010	AP-2 complex subunit beta OS=Homo sapiens OX=9606 GN=AP2B1 PE=1 SV=1	0	24.946	10	7	17	6	937	104.5	5.38	28.5	7	1	4.299	0.0135494	0.0884835	1.45475e+06	338416	35.83	20.37	High	High	High	Peak Found	Peak Found	High	1						P63010	4.299
-7.03273e+18	FALSE	High	IsMasterProtein	P27144	Adenylate kinase 4, mitochondrial OS=Homo sapiens OX=9606 GN=AK4 PE=1 SV=1	0	6.009	10	2	10	2	223	25.3	8.4	7.43	2	0	1.297	0.296465	0.424101	437344	337235	15.54	29.39	High	High	High	High	High	High	1						P27144	1.297
-4.74423e+17	FALSE	High	IsMasterProtein	P61923	Coatomer subunit zeta-1 OS=Homo sapiens OX=9606 GN=COPZ1 PE=1 SV=1	0	8.531	23	3	7	3	177	20.2	4.81	5.82	3	0	1.253	0.341704	0.470907	422142	336880	118.02	31.55	High	Peak Found	High	High	Peak Found	High	1						P61923	1.253
-6.05517e+17	FALSE	High	IsMasterProtein	P24390	ER lumen protein-retaining receptor 1 OS=Homo sapiens OX=9606 GN=KDELR1 PE=1 SV=1	0	10.017	14	2	7	2	212	24.5	8.62	13.84	2	0	1.081	0.541217	0.654705	363717	336578	35.48	25.63	High	High	High	High	High	Peak Found	1						P24390	1.081
-1.05133e+18	FALSE	High	IsMasterProtein	P49189	4-trimethylaminobutyraldehyde dehydrogenase OS=Homo sapiens OX=9606 GN=ALDH9A1 PE=1 SV=3	0	21.078	13	6	14	6	494	53.8	5.87	23.04	6	0	2.51	0.0961956	0.207932	840218	334806	17.21	59.06	High	High	High	Peak Found	Peak Found	High	1						P49189	2.51
3.70337e+18	FALSE	High	IsMasterProtein	Q9NP97	Dynein light chain roadblock-type 1 OS=Homo sapiens OX=9606 GN=DYNLRB1 PE=1 SV=3	0	9.345	34	2	7	2	96	10.9	7.25	18.91	2	0	1.661	0.0816929	0.190925	555998	334697	26.02	5.37	High	High	High	High	Peak Found	High	1						Q9NP97	1.661
-3.2761e+18	FALSE	High	IsMasterProtein	P62308	Small nuclear ribonucleoprotein G OS=Homo sapiens OX=9606 GN=SNRPG PE=1 SV=1	0	5.013	25	2	3	2	76	8.5	8.88	3.79	2	0	1.558	0.506711	0.624633	521269	334495	29.77	18.94	High	Peak Found	High	Peak Found	Peak Found	High	1						P62308	1.558
-3.81948e+18	FALSE	High	IsMasterProtein	Q5JWF2	Guanine nucleotide-binding protein G(s) subunit alpha isoforms XLas OS=Homo sapiens OX=9606 GN=GNAS PE=1 SV=2	0	13.834	5	4	11	3	1037	111	5.03	9.73	4	1	2.12	0.024614	0.110339	708096	334036	33.98	25.32	High	Peak Found	High	High	Peak Found	Peak Found	1						Q5JWF2	2.12
-3.23576e+18	FALSE	Medium	IsMasterProtein	Q8WTV0	Scavenger receptor class B member 1 OS=Homo sapiens OX=9606 GN=SCARB1 PE=1 SV=1	0.035	2.052	2	1	1	1	552	60.8	8.24	1.78	1	0	0.763	0.339154	0.468308	253371	331869	18	33.32	Not Found	Peak Found	Peak Found	High	Peak Found	Peak Found	1						Q8WTV0	0.763
-1.08814e+18	FALSE	High	IsMasterProtein	P51659	Peroxisomal multifunctional enzyme type 2 OS=Homo sapiens OX=9606 GN=HSD17B4 PE=1 SV=3	0	23.182	10	6	13	6	736	79.6	8.84	21.53	6	0	2.898	0.00726944	0.0733136	960595	331434	25.36	16.71	High	Peak Found	High	Peak Found	Peak Found	High	1						P51659	2.898
-7.68231e+18	FALSE	High	IsMasterProtein	P82914	28S ribosomal protein S15, mitochondrial OS=Homo sapiens OX=9606 GN=MRPS15 PE=1 SV=1	0	5.076	7	2	2	2	257	29.8	10.48	1.74	2	0	0.895	0.515067	0.632936	296104	330872	13.26	55.99	Peak Found	High	Peak Found	Peak Found	Peak Found	Peak Found	1						P82914	0.895
-1.59774e+18	FALSE	High	IsMasterProtein	P51114	Fragile X mental retardation syndrome-related protein 1 OS=Homo sapiens OX=9606 GN=FXR1 PE=1 SV=3	0	13.188	8	5	13	4	621	69.7	6.15	15.59	5	1	2.835	0.0138614	0.0884835	936772	330475	30.08	19.62	High	High	High	Peak Found	Peak Found	High	1						P51114	2.835
-5.58028e+18	FALSE	High	IsMasterProtein	Q7Z7K6	Centromere protein V OS=Homo sapiens OX=9606 GN=CENPV PE=1 SV=1	0	6.847	8	2	8	2	275	29.9	9.73	15.41	2	0	0.825	0.327284	0.455037	272554	330442	23.69	15.59	High	Peak Found	High	High	High	High	1						Q7Z7K6	0.825
-5.68693e+18	FALSE	High	IsMasterProtein	Q99735	Microsomal glutathione S-transferase 2 OS=Homo sapiens OX=9606 GN=MGST2 PE=1 SV=1	0	4.707	10	1	9	1	147	16.6	9.55	7.67	1	0	1.687	0.0252183	0.110428	555840	329508	13.86	18.34	High	High	High	High	High	High	1						Q99735	1.687
8.41724e+18	FALSE	High	IsMasterProtein	Q9NR12	PDZ and LIM domain protein 7 OS=Homo sapiens OX=9606 GN=PDLIM7 PE=1 SV=1	0	8.881	7	3	7	3	457	49.8	8.41	13.03	3	0	1.933	0.0853316	0.195029	634037	327953	23.35	18.98	High	Peak Found	High	Peak Found	Peak Found	High	1						Q9NR12	1.933
-4.83715e+18	FALSE	High	IsMasterProtein	P46937	Transcriptional coactivator YAP1 OS=Homo sapiens OX=9606 GN=YAP1 PE=1 SV=2	0	9.549	8	3	10	3	504	54.4	5.17	20.52	3	0	1.085	0.832347	0.889076	355188	327508	38.82	17.91	High	High	High	High	Peak Found	High	1						P46937	1.085
[truncated: 1,142 more rows]

## Sheet: Work up
Description	Abundance Ratio: (antiPIP2) / (IgM)	Abundance Ratio P-Value: (antiPIP2) / (IgM)	Log2(Abundance ratio)	-Log10(p-value)
[truncated: 1,844 more rows]

[truncated: 1 more sheets: Figure Legend]
