# Supplementary material for: Lipid transfer proteins and PI4KIIα generate a phosphoinositide-linked proteome
Source: J Biol Chem. 2026 May 5;302(6):113089. doi: 10.1016/j.jbc.2026.113089 (PMC13266111; doi:10.1016/j.jbc.2026.113089)
Supplement: Table S — 2 [file mmc2.xlsx]

## Sheet: All Data
Proteins Unique Sequence ID	Checked	Protein FDR Confidence: Combined	Master	Accession	Description	Exp. q-value: Combined	Sum PEP Score	Coverage [%]	# Peptides	# PSMs	# Unique Peptides	# AAs	MW [kDa]	calc. pI	Score Sequest HT: Sequest HT	# Peptides (by Search Engine): Sequest HT	# Razor Peptides	Abundance Ratio: (siAB) / (KO_AB)	Abundance Ratio: (siControl) / (KO_AB)	Abundance Ratio: (siControl) / (siAB)	Abundance Ratio: (siAB) / (siPI4K2)	Abundance Ratio: (siControl) / (siPI4K2)	Abundance Ratio P-Value: (siAB) / (KO_AB)	Abundance Ratio P-Value: (siControl) / (KO_AB)	Abundance Ratio P-Value: (siControl) / (siAB)	Abundance Ratio P-Value: (siAB) / (siPI4K2)	Abundance Ratio P-Value: (siControl) / (siPI4K2)	Abundance Ratio Adj. P-Value: (siAB) / (KO_AB)	Abundance Ratio Adj. P-Value: (siControl) / (KO_AB)	Abundance Ratio Adj. P-Value: (siControl) / (siAB)	Abundance Ratio Adj. P-Value: (siAB) / (siPI4K2)	Abundance Ratio Adj. P-Value: (siControl) / (siPI4K2)	Abundances (Grouped): KO_AB	Abundances (Grouped): siAB	Abundances (Grouped): siControl	Abundances (Grouped): siPI4K2	Abundances (Grouped) CV [%]: KO_AB	Abundances (Grouped) CV [%]: siAB	Abundances (Grouped) CV [%]: siControl	Abundances (Grouped) CV [%]: siPI4K2	Found in Sample: [S4] F4: Sample, KO_AB	Found in Sample: [S5] F5: Sample, KO_AB	Found in Sample: [S6] F6: Sample, KO_AB	Found in Sample: [S10] F10: Sample, siAB	Found in Sample: [S11] F11: Sample, siAB	Found in Sample: [S12] F12: Sample, siAB	Found in Sample: [S2] F2: Sample, siControl	Found in Sample: [S3] F3: Sample, siControl	Found in Sample: [S13] F13: Sample, siControl
-3.09268e+18	FALSE	Medium	IsMasterProtein	Q96BP3	Peptidylprolyl isomerase domain and WD repeat-containing protein 1 OS=Homo sapiens OX=9606 GN=PPWD1 PE=1 SV=1	0.034	2.212	4	1	1	1	646	73.5	7.15	3.29	1	0																								Not Found	Not Found	Not Found	Not Found	Not Found	Not Found	High	Not Found	Not Found
-5.04669e+18	FALSE	Low	IsMasterProtein	Q8NEA6	Zinc finger protein GLIS3 OS=Homo sapiens OX=9606 GN=GLIS3 PE=2 SV=5	0.056	1.969	3	1	1	1	775	83.6	8.07	0	1	0																								Not Found	Not Found	Not Found	Not Found	Not Found	Not Found	Not Found	Not Found	Not Found
-5.08042e+18	FALSE	Medium	IsMasterProtein	Q9UMF0	Intercellular adhesion molecule 5 OS=Homo sapiens OX=9606 GN=ICAM5 PE=1 SV=3	0.05	2.046	4	1	1	1	924	97.1	5.95	2.7	1	0																								Not Found	Not Found	Not Found	Not Found	Not Found	High	Not Found	Not Found	Not Found
-8.47019e+18	FALSE	Medium	IsMasterProtein	Q5TBB1	Ribonuclease H2 subunit B OS=Homo sapiens OX=9606 GN=RNASEH2B PE=1 SV=1	0.024	2.434	7	1	1	1	312	35.1	9.13	2.62	1	0																								Not Found	Not Found	Not Found	Not Found	Not Found	Not Found	Not Found	Not Found	High
2.52785e+18	FALSE	High	IsMasterProtein	Q9NZN5	Rho guanine nucleotide exchange factor 12 OS=Homo sapiens OX=9606 GN=ARHGEF12 PE=1 SV=1	0.001	5.391	1	1	6	1	1544	173.1	5.74	7.93	1	0																								High	High	Not Found	High	Not Found	High	Not Found	Not Found	Not Found
4.69822e+17	FALSE	High	IsMasterProtein	Q8NEJ9	Neuroguidin OS=Homo sapiens OX=9606 GN=NGDN PE=1 SV=1	0.005	3.985	4	1	2	1	315	35.9	9.57	3.8	1	0																								High	Not Found	Not Found	Not Found	Not Found	Not Found	Not Found	Not Found	Not Found
-5.09463e+18	FALSE	High	IsMasterProtein	P57723	Poly(rC)-binding protein 4 OS=Homo sapiens OX=9606 GN=PCBP4 PE=2 SV=1	0	9.393	7	3	57	1	403	41.5	8.16	84.51	3	0																								Not Found	High	High	Not Found	Not Found	Not Found	Not Found	Not Found	High
2.52449e+18	FALSE	Low	IsMasterProtein	Q9Y6N7	Roundabout homolog 1 OS=Homo sapiens OX=9606 GN=ROBO1 PE=1 SV=1	0.05	2.031	1	1	1	1	1651	180.8	6.04	0	1	0																								High	Not Found	Not Found	Not Found	Not Found	Not Found	Not Found	Not Found	Not Found
-5.12606e+18	FALSE	Medium	IsMasterProtein	Q5CZC0	Fibrous sheath-interacting protein 2 OS=Homo sapiens OX=9606 GN=FSIP2 PE=2 SV=4	0.013	3.024	0	1	1	1	6907	780.1	6.71	2.09	1	0																								Not Found	Not Found	Not Found	Not Found	Not Found	Not Found	High	Not Found	Not Found
2.48495e+18	FALSE	Low	IsMasterProtein	Q6PIV7	Solute carrier family 25 member 34 OS=Homo sapiens OX=9606 GN=SLC25A34 PE=2 SV=1	0.051	2.015	4	1	5	1	304	32.2	9.13	5.54	1	0																								High	Not Found	Not Found	High	Not Found	Not Found	High	Not Found	Not Found
5.26527e+17	FALSE	Low	IsMasterProtein	P78363	Retinal-specific ATP-binding cassette transporter OS=Homo sapiens OX=9606 GN=ABCA4 PE=1 SV=3	0.053	1.998	1	1	1	1	2273	255.8	6.29	1.93	1	0																								High	Not Found	Not Found	Not Found	Not Found	Not Found	Not Found	Not Found	Not Found
-5.23381e+18	FALSE	High	IsMasterProtein	P00966	Argininosuccinate synthase OS=Homo sapiens OX=9606 GN=ASS1 PE=1 SV=2	0.002	4.609	3	1	1	1	412	46.5	8.02	0	1	0				0.001	0.001														123851					Not Found	Not Found	Not Found	Not Found	Not Found	Not Found	Not Found	Not Found	Not Found
-5.24689e+18	FALSE	High	IsMasterProtein	P0DI83	Ras-related protein Rab-34, isoform NARR OS=Homo sapiens OX=9606 GN=RAB34 PE=1 SV=1	0.008	3.395	9	1	4	1	198	21.1	12.16	0	1	0																								High	Not Found	Not Found	High	Not Found	High	High	Not Found	Not Found
-8.40296e+18	FALSE	High	IsMasterProtein	P13535	Myosin-8 OS=Homo sapiens OX=9606 GN=MYH8 PE=1 SV=3	0	10.506	1	2	38	1	1937	222.6	5.74	85.66	2	0																								Not Found	Not Found	Not Found	Not Found	Not Found	Not Found	Not Found	High	Not Found
4.31913e+18	FALSE	Low	IsMasterProtein	Q9UHF7	Zinc finger transcription factor Trps1 OS=Homo sapiens OX=9606 GN=TRPS1 PE=1 SV=2	0.051	2.027	1	1	1	1	1281	141.4	7.58	0	1	0																								Not Found	Not Found	Not Found	High	Not Found	Not Found	Not Found	Not Found	Not Found
7.2878e+18	FALSE	Medium	IsMasterProtein	Q9HCQ7	Pro-FMRFamide-related neuropeptide VF OS=Homo sapiens OX=9606 GN=NPVF PE=1 SV=2	0.034	2.205	8	1	1	1	196	22.3	9.11	0	1	0																								Not Found	Not Found	Not Found	Not Found	Not Found	High	Not Found	Not Found	Not Found
-1.65582e+18	FALSE	High	IsMasterProtein	Q9NSY1	BMP-2-inducible protein kinase OS=Homo sapiens OX=9606 GN=BMP2K PE=1 SV=2	0.001	5.847	1	1	3	1	1161	129.1	6.51	6.13	1	0																								Not Found	Not Found	Not Found	Not Found	Not Found	Not Found	High	Not Found	High
-5.53095e+18	FALSE	Medium	IsMasterProtein	P10721	Mast/stem cell growth factor receptor Kit OS=Homo sapiens OX=9606 GN=KIT PE=1 SV=1	0.035	2.194	2	1	1	1	976	109.8	6.98	0	1	0																								Not Found	Not Found	Not Found	Not Found	High	Not Found	Not Found	Not Found	Not Found
-5.56306e+18	FALSE	Medium	IsMasterProtein	P14061	Estradiol 17-beta-dehydrogenase 1 OS=Homo sapiens OX=9606 GN=HSD17B1 PE=1 SV=3	0.041	2.125	6	1	1	1	328	34.9	5.69	0	1	0																								Not Found	Not Found	Not Found	Not Found	Not Found	Not Found	High	Not Found	Not Found
2.43325e+18	FALSE	Low	IsMasterProtein	O60687	Sushi repeat-containing protein SRPX2 OS=Homo sapiens OX=9606 GN=SRPX2 PE=1 SV=1	0.069	1.855	3	1	3	1	465	52.9	7.25	2.2	1	0																								Not Found	High	High	Not Found	Not Found	Not Found	Not Found	Not Found	Not Found
6.98568e+17	FALSE	Medium	IsMasterProtein	Q96RL7	Vacuolar protein sorting-associated protein 13A OS=Homo sapiens OX=9606 GN=VPS13A PE=1 SV=2	0.03	2.281	1	1	1	1	3174	360	6.33	3.68	1	0																								Not Found	Not Found	Not Found	High	Not Found	Not Found	Not Found	Not Found	Not Found
4.26585e+18	FALSE	Low	IsMasterProtein	Q9NZS2	Killer cell lectin-like receptor subfamily F member 1 OS=Homo sapiens OX=9606 GN=KLRF1 PE=1 SV=3	0.053	2.006	13	1	1	1	231	26.5	8.6	0	1	0																								Not Found	Not Found	High	Not Found	Not Found	Not Found	Not Found	Not Found	Not Found
2.42508e+18	FALSE	Medium	IsMasterProtein	Q9H7F0	Probable cation-transporting ATPase 13A3 OS=Homo sapiens OX=9606 GN=ATP13A3 PE=1 SV=4	0.05	2.032	1	1	2	1	1226	138	6.64	0	1	0																								Not Found	Not Found	High	Not Found	Not Found	Not Found	Not Found	Not Found	Not Found
8.8132e+18	FALSE	Medium	IsMasterProtein	O94822	E3 ubiquitin-protein ligase listerin OS=Homo sapiens OX=9606 GN=LTN1 PE=1 SV=6	0.014	2.86	1	1	1	1	1766	200.4	6.25	2.46	1	0																								Not Found	Not Found	Not Found	Not Found	Not Found	Not Found	Not Found	Not Found	Not Found
-8.32954e+18	FALSE	Medium	IsMasterProtein	P49848	Transcription initiation factor TFIID subunit 6 OS=Homo sapiens OX=9606 GN=TAF6 PE=1 SV=1	0.016	2.699	2	1	1	1	677	72.6	8.6	1.95	1	0				0.001	0.001														30411.6				16.44	Not Found	Not Found	Not Found	Not Found	Not Found	Not Found	Not Found	Not Found	Not Found
7.262e+17	FALSE	Low	IsMasterProtein	Q8N801	Protein STPG4 OS=Homo sapiens OX=9606 GN=STPG4 PE=2 SV=2	0.051	2.023	6	1	1	1	248	27.8	9.58	1.68	1	0																								Not Found	Not Found	Not Found	Not Found	High	Not Found	Not Found	Not Found	Not Found
-5.6555e+18	FALSE	Low	IsMasterProtein	Q9Y5G0	Protocadherin gamma-B5 OS=Homo sapiens OX=9606 GN=PCDHGB5 PE=2 SV=1	0.066	1.868	2	1	1	1	923	99.8	5.05	0	1	0																								Not Found	Not Found	Not Found	Not Found	Not Found	Not Found	Not Found	Not Found	Not Found
4.23579e+18	FALSE	High	IsMasterProtein	O43924	Retinal rod rhodopsin-sensitive cGMP 3',5'-cyclic phosphodiesterase subunit delta OS=Homo sapiens OX=9606 GN=PDE6D PE=1 SV=1	0.005	4.015	13	1	5	1	150	17.4	5.67	8.75	1	0																								Not Found	Not Found	Not Found	Not Found	High	Not Found	High	Not Found	Not Found
2.40466e+18	FALSE	Medium	IsMasterProtein	Q16134	Electron transfer flavoprotein-ubiquinone oxidoreductase, mitochondrial OS=Homo sapiens OX=9606 GN=ETFDH PE=1 SV=2	0.013	2.971	4	1	1	1	617	68.5	7.55	1.79	1	0																								High	Not Found	Not Found	Not Found	Not Found	Not Found	Not Found	Not Found	Not Found
-5.91147e+18	FALSE	Medium	IsMasterProtein	Q8ND56	Protein LSM14 homolog A OS=Homo sapiens OX=9606 GN=LSM14A PE=1 SV=3	0.013	3.025	5	1	1	1	463	50.5	9.52	2.86	1	0																								Not Found	High	Not Found	Not Found	Not Found	Not Found	Not Found	Not Found	Not Found
7.12899e+18	FALSE	Medium	IsMasterProtein	Q5T4T6	Synaptonemal complex protein 2-like OS=Homo sapiens OX=9606 GN=SYCP2L PE=1 SV=2	0.013	3.034	2	1	1	1	812	93.5	5.8	2.03	1	0																								Not Found	Not Found	Not Found	Not Found	High	Not Found	Not Found	Not Found	Not Found
7.54247e+18	FALSE	High	IsMasterProtein	Q8TBC3	SH3KBP1-binding protein 1 OS=Homo sapiens OX=9606 GN=SHKBP1 PE=1 SV=2	0	6.142	3	1	2	1	707	76.3	8.28	2.5	1	0																								Not Found	Not Found	Not Found	Not Found	Not Found	High	Not Found	Not Found	Not Found
8.87646e+18	FALSE	Low	IsMasterProtein	Q7Z2Y5	Nik-related protein kinase OS=Homo sapiens OX=9606 GN=NRK PE=1 SV=2	0.069	1.857	1	1	1	1	1582	178.4	6.33	2.03	1	0	0.001	0.001		0.001	0.001											5005.64			2403.6				12.52	Not Found	High	Not Found	Not Found	Not Found	Not Found	Not Found	Not Found	Not Found
-8.50296e+18	FALSE	High	IsMasterProtein	Q9UHW5	GPN-loop GTPase 3 OS=Homo sapiens OX=9606 GN=GPN3 PE=1 SV=2	0.001	5.65	6	1	4	1	284	32.7	4.5	5.77	1	0																								Not Found	Not Found	Not Found	High	High	Not Found	High	Not Found	Not Found
-3.69032e+18	FALSE	High	IsMasterProtein	P04259	Keratin, type II cytoskeletal 6B OS=Homo sapiens OX=9606 GN=KRT6B PE=1 SV=5	0	34.238	15	9	85	0	564	60	8	148.7	9	0																								Not Found	Not Found	Not Found	Not Found	Not Found	Not Found	Not Found	Not Found	Not Found
-3.70158e+18	FALSE	Medium	IsMasterProtein	P47712	Cytosolic phospholipase A2 OS=Homo sapiens OX=9606 GN=PLA2G4A PE=1 SV=2	0.044	2.096	2	1	1	1	749	85.2	5.38	2.05	1	0																								High	Not Found	Not Found	Not Found	Not Found	Not Found	Not Found	Not Found	Not Found
-3.70347e+18	FALSE	High	IsMasterProtein	Q01814	Plasma membrane calcium-transporting ATPase 2 OS=Homo sapiens OX=9606 GN=ATP2B2 PE=1 SV=2	0	36.135	7	7	50	1	1243	136.8	5.91	97.31	7	0																								Not Found	High	Not Found	Not Found	High	Not Found	Not Found	High	High
6.56452e+18	FALSE	Medium	IsMasterProtein	P56199	Integrin alpha-1 OS=Homo sapiens OX=9606 GN=ITGA1 PE=1 SV=2	0.046	2.068	1	1	1	1	1179	130.8	6.29	0	1	0																								Not Found	Not Found	Not Found	Not Found	Not Found	Not Found	Not Found	Not Found	Not Found
-3.72477e+18	FALSE	High	IsMasterProtein	P01024	Complement C3 OS=Homo sapiens OX=9606 GN=C3 PE=1 SV=2	0	7.898	1	1	3	1	1663	187	6.4	5.89	1	0																								Not Found	High	High	Not Found	Not Found	Not Found	Not Found	Not Found	Not Found
8.97064e+18	FALSE	Medium	IsMasterProtein	O95049	Tight junction protein ZO-3 OS=Homo sapiens OX=9606 GN=TJP3 PE=1 SV=3	0.021	2.51	3	1	1	1	919	101.3	6.76	0	1	0																								Not Found	Not Found	Not Found	Not Found	Not Found	Not Found	Not Found	Not Found	Not Found
-2.65902e+17	FALSE	Medium	IsMasterProtein	Q03164	Histone-lysine N-methyltransferase 2A OS=Homo sapiens OX=9606 GN=KMT2A PE=1 SV=5	0.025	2.416	1	1	1	1	3969	431.5	9.09	0	1	0																								Not Found	Not Found	High	Not Found	Not Found	Not Found	Not Found	Not Found	Not Found
-2.0338e+17	FALSE	High	IsMasterProtein	Q13158	FAS-associated death domain protein OS=Homo sapiens OX=9606 GN=FADD PE=1 SV=1	0.004	4.279	8	1	3	1	208	23.3	5.69	6.91	1	0																								Not Found	Not Found	Not Found	Not Found	Not Found	Not Found	High	Not Found	High
-4.06446e+18	FALSE	Medium	IsMasterProtein	Q9BSW7	Synaptotagmin-17 OS=Homo sapiens OX=9606 GN=SYT17 PE=1 SV=1	0.022	2.499	4	1	1	1	474	53.8	7.5	2.41	1	0	0.001	0.001		0.001	0.001											145717			135429					Not Found	Not Found	High	Not Found	Not Found	Not Found	Not Found	Not Found	Not Found
-4.11524e+18	FALSE	Medium	IsMasterProtein	Q4G0P3	Hydrocephalus-inducing protein homolog OS=Homo sapiens OX=9606 GN=HYDIN PE=1 SV=3	0.044	2.087	1	1	1	1	5121	575.5	6.06	3.4	1	0																								Not Found	Not Found	High	Not Found	Not Found	Not Found	Not Found	Not Found	Not Found
-4.11707e+18	FALSE	Medium	IsMasterProtein	Q6NUQ1	RAD50-interacting protein 1 OS=Homo sapiens OX=9606 GN=RINT1 PE=1 SV=1	0.015	2.781	2	1	1	1	792	90.6	5.45	0	1	0																								High	Not Found	Not Found	Not Found	Not Found	Not Found	Not Found	Not Found	Not Found
-9408634794986130	FALSE	Low	IsMasterProtein	P49238	CX3C chemokine receptor 1 OS=Homo sapiens OX=9606 GN=CX3CR1 PE=1 SV=1	0.064	1.881	6	1	1	1	355	40.4	7.17	3.06	1	0																								Not Found	Not Found	High	Not Found	Not Found	Not Found	Not Found	Not Found	Not Found
6.80211e+18	FALSE	Medium	IsMasterProtein	P07108	Acyl-CoA-binding protein OS=Homo sapiens OX=9606 GN=DBI PE=1 SV=2	0.011	3.118	23	1	1	1	87	10	6.57	0	1	0																								Not Found	Not Found	Not Found	Not Found	Not Found	Not Found	Not Found	Not Found	Not Found
-4.26243e+18	FALSE	Medium	IsMasterProtein	P07199	Major centromere autoantigen B OS=Homo sapiens OX=9606 GN=CENPB PE=1 SV=2	0.013	2.954	2	1	2	1	599	65.1	4.55	3.81	1	0																								Not Found	Not Found	Not Found	Not Found	Not Found	Not Found	Not Found	High	Not Found
3.24943e+18	FALSE	High	IsMasterProtein	P68133	Actin, alpha skeletal muscle OS=Homo sapiens OX=9606 GN=ACTA1 PE=1 SV=1	0	447.939	62	29	4623	1	377	42	5.39	8461.03	29	0																								Not Found	Not Found	Not Found	Not Found	Not Found	Not Found	Not Found	Not Found	Not Found
-4.2643e+18	FALSE	Medium	IsMasterProtein	Q96ND0	Protein FAM210A OS=Homo sapiens OX=9606 GN=FAM210A PE=1 SV=2	0.017	2.652	6	1	1	1	272	30.8	9.76	1.87	1	0	0.001	0.001		0.001	0.001											34605.3			66985.2	12.72			19.68	Peak Found	Peak Found	Not Found	Not Found	Not Found	Not Found	Not Found	Not Found	Not Found
-4.26557e+18	FALSE	Low	IsMasterProtein	Q13625	Apoptosis-stimulating of p53 protein 2 OS=Homo sapiens OX=9606 GN=TP53BP2 PE=1 SV=2	0.064	1.892	1	1	1	1	1128	125.5	6.07	0	1	0																								Not Found	Not Found	Not Found	Not Found	Not Found	Not Found	Not Found	Not Found	High
-4.37512e+18	FALSE	High	IsMasterProtein	Q9C0E2	Exportin-4 OS=Homo sapiens OX=9606 GN=XPO4 PE=1 SV=2	0.007	3.462	1	1	2	1	1151	130.1	5.05	2.09	1	0																								Not Found	Not Found	Not Found	Not Found	Not Found	Not Found	Not Found	High	Not Found
6.88035e+18	FALSE	High	IsMasterProtein	Q9P121	Neurotrimin OS=Homo sapiens OX=9606 GN=NTM PE=1 SV=1	0	6.928	6	1	3	1	344	37.9	7.81	6.19	1	0																								Not Found	Not Found	Not Found	High	Not Found	High	Not Found	Not Found	Not Found
2.5836e+18	FALSE	High	IsMasterProtein	O15514	DNA-directed RNA polymerase II subunit RPB4 OS=Homo sapiens OX=9606 GN=POLR2D PE=1 SV=1	0	7.137	11	1	1	1	142	16.3	4.79	2.58	1	0																								Not Found	Not Found	Not Found	Not Found	Not Found	Not Found	Not Found	Not Found	Not Found
1.07249e+17	FALSE	High	IsMasterProtein	Q6VN20	Ran-binding protein 10 OS=Homo sapiens OX=9606 GN=RANBP10 PE=1 SV=1	0	8.059	5	2	4	1	620	67.2	6.77	2.32	2	0	0.001	0.001														551044								High	Not Found	Not Found	Not Found	Not Found	Not Found	Not Found	Not Found	Not Found
-7.85896e+18	FALSE	High	IsMasterProtein	Q6ZMI0	Protein phosphatase 1 regulatory subunit 21 OS=Homo sapiens OX=9606 GN=PPP1R21 PE=1 SV=1	0.005	4.021	2	1	2	1	780	88.3	6.84	3.72	1	0																								Not Found	Not Found	Not Found	Not Found	Not Found	High	Not Found	Not Found	Not Found
4.48621e+18	FALSE	Medium	IsMasterProtein	A6NCK2	Tripartite motif-containing protein 43B OS=Homo sapiens OX=9606 GN=TRIM43B PE=3 SV=3	0.028	2.31	6	1	1	1	446	52.3	7.85	2.47	1	0																								High	Not Found	Not Found	Not Found	Not Found	Not Found	Not Found	Not Found	Not Found
7.00306e+18	FALSE	High	IsMasterProtein	P11217	Glycogen phosphorylase, muscle form OS=Homo sapiens OX=9606 GN=PYGM PE=1 SV=6	0	59.75	13	9	107	1	842	97	7.03	210.01	9	0																								Not Found	Not Found	Not Found	High	Not Found	Not Found	Not Found	High	Not Found
2.06335e+17	FALSE	Medium	IsMasterProtein	Q5SY16	Polynucleotide 5'-hydroxyl-kinase NOL9 OS=Homo sapiens OX=9606 GN=NOL9 PE=1 SV=1	0.015	2.787	5	1	2	1	702	79.3	9.13	6.75	1	0																								Not Found	High	High	Not Found	Not Found	Not Found	Not Found	Not Found	Not Found
-8.56301e+18	FALSE	High	IsMasterProtein	Q96EB6	NAD-dependent protein deacetylase sirtuin-1 OS=Homo sapiens OX=9606 GN=SIRT1 PE=1 SV=2	0.004	4.318	2	1	1	1	747	81.6	4.67	2.74	1	0																								Not Found	Not Found	Not Found	Not Found	Not Found	Not Found	Not Found	Not Found	Not Found
-4.68989e+18	FALSE	Low	IsMasterProtein	P78563	Double-stranded RNA-specific editase 1 OS=Homo sapiens OX=9606 GN=ADARB1 PE=1 SV=1	0.076	1.742	2	1	1	1	741	80.7	9.01	1.84	1	0																								Not Found	Not Found	Not Found	Not Found	Not Found	Not Found	Not Found	Not Found	Not Found
-4.7111e+18	FALSE	High	IsMasterProtein	O60551	Glycylpeptide N-tetradecanoyltransferase 2 OS=Homo sapiens OX=9606 GN=NMT2 PE=1 SV=1	0	6.723	5	2	22	1	498	56.9	7.58	1.95	2	0																								Not Found	Not Found	Not Found	Not Found	Not Found	Not Found	Not Found	Not Found	Not Found
-8.52842e+18	FALSE	High	IsMasterProtein	Q9BQ04	RNA-binding protein 4B OS=Homo sapiens OX=9606 GN=RBM4B PE=1 SV=1	0	31.346	30	9	40	2	359	40.1	6.74	39.22	9	0																								Not Found	Not Found	Not Found	High	Not Found	High	Not Found	Not Found	Not Found
-4.85022e+18	FALSE	Medium	IsMasterProtein	Q9NZD8	Maspardin OS=Homo sapiens OX=9606 GN=SPG21 PE=1 SV=1	0.03	2.269	5	1	1	1	308	34.9	6.28	1.78	1	0																								Not Found	Not Found	Not Found	Not Found	Not Found	High	Not Found	Not Found	Not Found
-3.03633e+17	FALSE	Medium	IsMasterProtein	Q96PV6	Leukocyte receptor cluster member 8 OS=Homo sapiens OX=9606 GN=LENG8 PE=1 SV=3	0.013	2.975	3	1	1	1	800	88.1	9.11	2.92	1	0																								Not Found	Not Found	Not Found	Not Found	Not Found	Not Found	Not Found	Not Found	Not Found
-6.02455e+18	FALSE	High	IsMasterProtein	Q5VT25	Serine/threonine-protein kinase MRCK alpha OS=Homo sapiens OX=9606 GN=CDC42BPA PE=1 SV=1	0.001	5.778	1	1	2	1	1732	197.2	6.58	4.54	1	0																								Not Found	Not Found	Not Found	Not Found	Not Found	High	High	Not Found	Not Found
7.57339e+18	FALSE	Low	IsMasterProtein	Q9GZT9	Egl nine homolog 1 OS=Homo sapiens OX=9606 GN=EGLN1 PE=1 SV=1	0.072	1.817	6	1	1	1	426	46	8.53	0	1	0																								High	Not Found	Not Found	Not Found	Not Found	Not Found	Not Found	Not Found	Not Found
-7.07151e+18	FALSE	High	IsMasterProtein	Q9H3Q1	Cdc42 effector protein 4 OS=Homo sapiens OX=9606 GN=CDC42EP4 PE=1 SV=1	0.002	4.628	11	2	3	2	356	38	5.19	1.77	2	0																								Not Found	Not Found	Not Found	High	Not Found	Not Found	Not Found	Not Found	Not Found
1.69517e+18	FALSE	Medium	IsMasterProtein	P53609	Geranylgeranyl transferase type-1 subunit beta OS=Homo sapiens OX=9606 GN=PGGT1B PE=1 SV=2	0.024	2.449	6	1	2	1	377	42.3	6.83	3.48	1	0																								Not Found	Not Found	Not Found	High	Not Found	Not Found	Not Found	Not Found	Not Found
3.72432e+18	FALSE	Low	IsMasterProtein	Q9BWV1	Brother of CDO OS=Homo sapiens OX=9606 GN=BOC PE=1 SV=1	0.076	1.762	3	1	1	1	1114	121	7.01	3.24	1	0																								Not Found	Not Found	Not Found	High	Not Found	Not Found	Not Found	Not Found	Not Found
3.6924e+18	FALSE	Low	IsMasterProtein	Q5T8I9	Small RNA 2'-O-methyltransferase OS=Homo sapiens OX=9606 GN=HENMT1 PE=1 SV=1	0.076	1.763	4	1	1	1	393	44.5	5.29	0	1	0																								Not Found	Not Found	Not Found	High	Not Found	Not Found	Not Found	Not Found	Not Found
-7.17496e+18	FALSE	Medium	IsMasterProtein	Q9Y2K9	Syntaxin-binding protein 5-like OS=Homo sapiens OX=9606 GN=STXBP5L PE=1 SV=2	0.022	2.496	2	1	1	1	1186	131.8	6.95	2.2	1	0																								Not Found	Not Found	Not Found	Not Found	Not Found	Not Found	Not Found	Not Found	Not Found
8.27315e+18	FALSE	Low	IsMasterProtein	Q9BXI6	TBC1 domain family member 10A OS=Homo sapiens OX=9606 GN=TBC1D10A PE=1 SV=1	0.076	1.728	2	1	2	1	508	57.1	8.44	0	1	0																								Not Found	Not Found	Not Found	Not Found	Not Found	Not Found	Not Found	High	High
3.66872e+18	FALSE	High	IsMasterProtein	Q9UDT6	CAP-Gly domain-containing linker protein 2 OS=Homo sapiens OX=9606 GN=CLIP2 PE=1 SV=1	0	7.378	3	2	2	1	1046	115.8	6.73	4.42	2	0																								Not Found	Not Found	Not Found	Not Found	Not Found	Not Found	Not Found	Not Found	Not Found
-7.38653e+18	FALSE	Medium	IsMasterProtein	Q9H147	Deoxynucleotidyltransferase terminal-interacting protein 1 OS=Homo sapiens OX=9606 GN=DNTTIP1 PE=1 SV=2	0.014	2.83	5	1	1	1	329	37	8.97	1.81	1	0																								Not Found	Not Found	Not Found	Not Found	Not Found	Not Found	Not Found	Not Found	Not Found
8.34572e+18	FALSE	High	IsMasterProtein	Q8WVQ1	Soluble calcium-activated nucleotidase 1 OS=Homo sapiens OX=9606 GN=CANT1 PE=1 SV=1	0.002	4.681	4	1	2	1	401	44.8	6.09	3.71	1	0																								Not Found	Not Found	Not Found	Not Found	Not Found	Not Found	Not Found	Not Found	Not Found
8.38002e+18	FALSE	Low	IsMasterProtein	O14645	Axonemal dynein light intermediate polypeptide 1 OS=Homo sapiens OX=9606 GN=DNALI1 PE=1 SV=2	0.076	1.75	7	1	1	1	258	29.6	8.5	2.36	1	0																								High	Not Found	Not Found	Not Found	Not Found	Not Found	Not Found	Not Found	Not Found
8.38086e+18	FALSE	Medium	IsMasterProtein	Q96EC8	Protein YIPF6 OS=Homo sapiens OX=9606 GN=YIPF6 PE=1 SV=2	0.015	2.774	5	1	2	1	236	26.2	5.64	3.29	1	0																								Not Found	Not Found	Not Found	Not Found	Not Found	Not Found	High	Not Found	Not Found
-7.50828e+18	FALSE	Low	IsMasterProtein	Q9Y2T1	Axin-2 OS=Homo sapiens OX=9606 GN=AXIN2 PE=1 SV=1	0.072	1.824	3	1	1	1	843	93.5	7.78	0	1	0																								Not Found	High	Not Found	Not Found	Not Found	Not Found	Not Found	Not Found	Not Found
8.40901e+18	FALSE	Medium	IsMasterProtein	Q8NDA8	Maestro heat-like repeat-containing protein family member 1 OS=Homo sapiens OX=9606 GN=MROH1 PE=2 SV=3	0.034	2.207	1	1	1	1	1641	181.1	6.89	0	1	0																								High	Not Found	Not Found	Not Found	Not Found	Not Found	Not Found	Not Found	Not Found
8.59538e+18	FALSE	Low	IsMasterProtein	Q9C0F0	Putative Polycomb group protein ASXL3 OS=Homo sapiens OX=9606 GN=ASXL3 PE=2 SV=3	0.069	1.855	1	1	1	1	2248	241.8	6.14	1.87	1	0																								Not Found	Not Found	High	Not Found	Not Found	Not Found	Not Found	Not Found	Not Found
-7.56097e+18	FALSE	Medium	IsMasterProtein	Q8NBM4	Ubiquitin-associated domain-containing protein 2 OS=Homo sapiens OX=9606 GN=UBAC2 PE=1 SV=1	0.013	2.953	5	1	1	1	344	38.9	9.01	0	1	0																								Not Found	Not Found	Not Found	Not Found	Not Found	Not Found	Not Found	Not Found	Not Found
-7.60391e+18	FALSE	High	IsMasterProtein	Q5VWZ2	Lysophospholipase-like protein 1 OS=Homo sapiens OX=9606 GN=LYPLAL1 PE=1 SV=3	0.003	4.483	5	1	6	1	237	26.3	7.84	9.88	1	0																								High	Not Found	Not Found	High	Not Found	High	High	Not Found	Not Found
-7.95704e+18	FALSE	Medium	IsMasterProtein	Q96ME7	Zinc finger protein 512 OS=Homo sapiens OX=9606 GN=ZNF512 PE=1 SV=2	0.022	2.491	3	1	2	1	567	64.6	9.76	1.9	1	0																								Not Found	Not Found	Not Found	Not Found	Not Found	High	Not Found	Not Found	Not Found
3.56854e+18	FALSE	Medium	IsMasterProtein	Q96K19	E3 ubiquitin-protein ligase RNF170 OS=Homo sapiens OX=9606 GN=RNF170 PE=1 SV=2	0.044	2.098	5	1	1	1	258	29.8	5.58	1.8	1	0																								Not Found	Not Found	Not Found	Not Found	Not Found	Not Found	Not Found	High	Not Found
-7.9508e+18	FALSE	Low	IsMasterProtein	Q5HYI7	Metaxin-3 OS=Homo sapiens OX=9606 GN=MTX3 PE=1 SV=2	0.068	1.862	6	1	1	1	312	35.1	7.8	1.64	1	0																								Not Found	High	Not Found	Not Found	Not Found	Not Found	Not Found	Not Found	Not Found
1.94394e+18	FALSE	Low	IsMasterProtein	P11086	Phenylethanolamine N-methyltransferase OS=Homo sapiens OX=9606 GN=PNMT PE=1 SV=1	0.069	1.851	8	1	1	1	282	30.8	6.07	2.63	1	0																								Not Found	Not Found	Not Found	Not Found	Not Found	Not Found	Not Found	Not Found	Not Found
3.56438e+18	FALSE	High	IsMasterProtein	Q5JS54	Proteasome assembly chaperone 4 OS=Homo sapiens OX=9606 GN=PSMG4 PE=1 SV=2	0.003	4.395	20	1	1	1	123	13.8	6.52	2.37	1	0																								Not Found	Not Found	Not Found	Not Found	Not Found	High	Not Found	Not Found	Not Found
1.96183e+18	FALSE	High	IsMasterProtein	Q9NVM4	Protein arginine N-methyltransferase 7 OS=Homo sapiens OX=9606 GN=PRMT7 PE=1 SV=1	0.005	3.795	2	1	4	1	692	78.4	5.57	7.16	1	0																								High	High	High	Not Found	Not Found	Not Found	Not Found	Not Found	Not Found
-7.92688e+18	FALSE	Medium	IsMasterProtein	Q9UKV5	E3 ubiquitin-protein ligase AMFR OS=Homo sapiens OX=9606 GN=AMFR PE=1 SV=2	0.011	3.157	5	1	1	1	643	72.9	6.39	2.61	1	0																								Not Found	Not Found	High	Not Found	Not Found	Not Found	Not Found	Not Found	Not Found
1.99726e+18	FALSE	Medium	IsMasterProtein	O75398	Deformed epidermal autoregulatory factor 1 homolog OS=Homo sapiens OX=9606 GN=DEAF1 PE=1 SV=1	0.045	2.079	4	1	1	1	565	59.3	5.34	1.84	1	0																								Not Found	Not Found	Not Found	High	Not Found	Not Found	Not Found	Not Found	Not Found
-7.82479e+18	FALSE	High	IsMasterProtein	O15182	Centrin-3 OS=Homo sapiens OX=9606 GN=CETN3 PE=1 SV=2	0.009	3.334	7	1	3	1	167	19.5	4.74	6.04	1	0																								Not Found	Not Found	Not Found	Not Found	Not Found	Not Found	Not Found	Not Found	Not Found
3.54235e+18	FALSE	Medium	IsMasterProtein	Q96CN4	EVI5-like protein OS=Homo sapiens OX=9606 GN=EVI5L PE=1 SV=1	0.013	2.931	2	1	3	1	794	91.3	5.34	1.75	1	0																								Not Found	High	Not Found	Not Found	Not Found	High	High	Not Found	Not Found
8.56906e+18	FALSE	High	IsMasterProtein	Q9NVH2	Integrator complex subunit 7 OS=Homo sapiens OX=9606 GN=INTS7 PE=1 SV=1	0.005	3.958	2	1	3	1	962	106.8	8.02	4.11	1	0																								Not Found	Not Found	Not Found	Not Found	High	Not Found	Not Found	Not Found	Not Found
8.5638e+18	FALSE	High	IsMasterProtein	Q96PC5	Melanoma inhibitory activity protein 2 OS=Homo sapiens OX=9606 GN=MIA2 PE=1 SV=4	0.007	3.523	1	1	2	1	1412	159.7	4.69	1.98	1	0																								Not Found	Not Found	Not Found	Not Found	High	Not Found	Not Found	Not Found	Not Found
-7.88024e+18	FALSE	Medium	IsMasterProtein	P15408	Fos-related antigen 2 OS=Homo sapiens OX=9606 GN=FOSL2 PE=1 SV=1	0.013	2.94	5	1	3	1	326	35.2	7.49	1.87	1	0																								High	Not Found	Not Found	Not Found	Not Found	Not Found	Not Found	High	Not Found
1.6555e+18	FALSE	High	IsMasterProtein	Q5W0Z9	Palmitoyltransferase ZDHHC20 OS=Homo sapiens OX=9606 GN=ZDHHC20 PE=1 SV=1	0.001	5.694	5	1	3	1	365	42.3	7.71	3.77	1	0																								High	Not Found	Not Found	Not Found	Not Found	Not Found	Not Found	High	High
2.37544e+18	FALSE	High	IsMasterProtein	Q96MH2	Protein HEXIM2 OS=Homo sapiens OX=9606 GN=HEXIM2 PE=1 SV=1	0.007	3.5	5	1	3	1	286	32.4	6.55	6.2	1	0																								Not Found	Not Found	Not Found	Not Found	High	Not Found	Not Found	Not Found	High
1.63553e+18	FALSE	Medium	IsMasterProtein	Q86Y37	CDK2-associated and cullin domain-containing protein 1 OS=Homo sapiens OX=9606 GN=CACUL1 PE=1 SV=1	0.03	2.263	5	1	1	1	369	41	5.19	2.38	1	0																								Not Found	Not Found	Not Found	Not Found	Not Found	Not Found	Not Found	Not Found	Not Found
8.17318e+18	FALSE	Low	IsMasterProtein	P32929	Cystathionine gamma-lyase OS=Homo sapiens OX=9606 GN=CTH PE=1 SV=3	0.064	1.888	4	1	1	1	405	44.5	6.7	2.18	1	0																								Not Found	Not Found	Not Found	Not Found	Not Found	Not Found	Not Found	Not Found	Not Found
8.75706e+18	FALSE	High	IsMasterProtein	Q13586	Stromal interaction molecule 1 OS=Homo sapiens OX=9606 GN=STIM1 PE=1 SV=3	0	7.694	3	1	7	1	685	77.4	6.67	10.22	1	0																								High	Not Found	High	High	Not Found	High	Not Found	Not Found	High
-6.1047e+18	FALSE	Low	IsMasterProtein	Q96PE3	Type I inositol 3,4-bisphosphate 4-phosphatase OS=Homo sapiens OX=9606 GN=INPP4A PE=1 SV=1	0.075	1.78	2	1	1	1	977	109.9	6.96	2.09	1	0																								Not Found	Not Found	Not Found	Not Found	Not Found	Not Found	Not Found	Not Found	High
2.32787e+18	FALSE	Medium	IsMasterProtein	O60437	Periplakin OS=Homo sapiens OX=9606 GN=PPL PE=1 SV=4	0.014	2.878	1	1	1	1	1756	204.6	5.6	1.95	1	0																								Not Found	Not Found	High	Not Found	Not Found	Not Found	Not Found	Not Found	Not Found
-6.16516e+18	FALSE	Medium	IsMasterProtein	P42694	Probable helicase with zinc finger domain OS=Homo sapiens OX=9606 GN=HELZ PE=1 SV=2	0.022	2.474	1	1	1	1	1942	218.8	7.42	1.92	1	0																								Not Found	Not Found	Not Found	Not Found	Not Found	Not Found	Not Found	Not Found	Not Found
1.19288e+18	FALSE	Medium	IsMasterProtein	Q6UWL2	Sushi domain-containing protein 1 OS=Homo sapiens OX=9606 GN=SUSD1 PE=1 SV=1	0.018	2.62	3	1	1	1	747	82.7	6.43	2.13	1	0																								Not Found	Not Found	Not Found	Not Found	Not Found	Not Found	Not Found	Not Found	Not Found
7.70563e+18	FALSE	High	IsMasterProtein	O75191	Xylulose kinase OS=Homo sapiens OX=9606 GN=XYLB PE=1 SV=3	0.002	4.59	3	1	1	1	536	58.3	5.86	0	1	0																								Not Found	Not Found	High	Not Found	Not Found	Not Found	Not Found	Not Found	Not Found
7.7114e+18	FALSE	Medium	IsMasterProtein	Q8NG31	Kinetochore scaffold 1 OS=Homo sapiens OX=9606 GN=KNL1 PE=1 SV=3	0.033	2.23	0	1	1	1	2342	265.2	5.47	0	1	0																								Not Found	Not Found	High	Not Found	Not Found	Not Found	Not Found	Not Found	Not Found
1.29085e+18	FALSE	Medium	IsMasterProtein	Q9UL12	Sarcosine dehydrogenase, mitochondrial OS=Homo sapiens OX=9606 GN=SARDH PE=1 SV=1	0.018	2.599	2	1	1	1	918	101	7.25	2	1	0																								Not Found	Not Found	Not Found	Not Found	High	Not Found	Not Found	Not Found	Not Found
1.31688e+18	FALSE	Medium	IsMasterProtein	Q8WYQ5	Microprocessor complex subunit DGCR8 OS=Homo sapiens OX=9606 GN=DGCR8 PE=1 SV=1	0.037	2.168	6	1	1	1	773	86	5.95	0	1	0																								High	Not Found	Not Found	Not Found	Not Found	Not Found	Not Found	Not Found	Not Found
7.7567e+18	FALSE	High	IsMasterProtein	Q6EEV4	DNA-directed RNA polymerase II subunit GRINL1A, isoforms 4/5 OS=Homo sapiens OX=9606 GN=POLR2M PE=1 SV=1	0	10.886	16	1	6	1	148	15.1	8.37	9.45	1	0																								High	Not Found	Not Found	Not Found	Not Found	High	Not Found	Not Found	Not Found
7.76513e+18	FALSE	High	IsMasterProtein	Q58WW2	DDB1- and CUL4-associated factor 6 OS=Homo sapiens OX=9606 GN=DCAF6 PE=1 SV=1	0.005	4.228	2	1	1	1	860	96.2	5.27	0	1	0																								Not Found	Not Found	Not Found	High	Not Found	Not Found	Not Found	Not Found	Not Found
-6.52257e+18	FALSE	High	IsMasterProtein	P98088	Mucin-5AC OS=Homo sapiens OX=9606 GN=MUC5AC PE=1 SV=4	0.005	3.818	0	1	2	1	5654	585.2	7.02	1.81	1	0																								Not Found	Not Found	Not Found	High	Not Found	Not Found	Not Found	Not Found	Not Found
1.36875e+18	FALSE	Medium	IsMasterProtein	Q9Y2I8	WD repeat-containing protein 37 OS=Homo sapiens OX=9606 GN=WDR37 PE=1 SV=2	0.017	2.651	3	1	1	1	494	54.6	7.23	1.62	1	0																								Not Found	Not Found	Not Found	Not Found	Not Found	Not Found	Not Found	Not Found	High
-6.55322e+18	FALSE	Medium	IsMasterProtein	Q9Y3A3	MOB-like protein phocein OS=Homo sapiens OX=9606 GN=MOB4 PE=1 SV=1	0.025	2.385	7	1	1	1	225	26	5.78	0	1	0																								Not Found	Not Found	Not Found	Not Found	Not Found	Not Found	Not Found	High	Not Found
-6.62026e+18	FALSE	High	IsMasterProtein	Q15629	Translocating chain-associated membrane protein 1 OS=Homo sapiens OX=9606 GN=TRAM1 PE=1 SV=3	0	14.051	5	2	9	2	374	43	9.63	18.98	2	0																								High	Not Found	High	High	Not Found	Not Found	High	Not Found	Not Found
7.9065e+18	FALSE	High	IsMasterProtein	Q7Z5L9	Interferon regulatory factor 2-binding protein 2 OS=Homo sapiens OX=9606 GN=IRF2BP2 PE=1 SV=2	0	6.543	3	1	1	1	587	61	8.69	2.39	1	0																								Not Found	Not Found	Not Found	Not Found	Not Found	High	Not Found	Not Found	Not Found
1.40307e+18	FALSE	Medium	IsMasterProtein	Q96RU3	Formin-binding protein 1 OS=Homo sapiens OX=9606 GN=FNBP1 PE=1 SV=2	0.017	2.67	4	1	2	1	617	71.3	5.72	4.5	1	0																								Not Found	Not Found	Not Found	High	Not Found	Not Found	High	Not Found	Not Found
7.92913e+18	FALSE	Medium	IsMasterProtein	Q53GL7	Protein mono-ADP-ribosyltransferase PARP10 OS=Homo sapiens OX=9606 GN=PARP10 PE=1 SV=2	0.013	2.904	2	1	4	1	1025	109.9	4.97	1.61	1	0																								Not Found	Not Found	Not Found	High	Not Found	High	Not Found	High	Not Found
3.8944e+18	FALSE	Medium	IsMasterProtein	Q9BV23	Monoacylglycerol lipase ABHD6 OS=Homo sapiens OX=9606 GN=ABHD6 PE=1 SV=1	0.013	3.01	4	1	1	1	337	38.3	8.41	2.28	1	0																								Not Found	Not Found	Not Found	Not Found	Not Found	Not Found	Not Found	Not Found	High
-8.12779e+18	FALSE	Low	IsMasterProtein	Q9ULH1	Arf-GAP with SH3 domain, ANK repeat and PH domain-containing protein 1 OS=Homo sapiens OX=9606 GN=ASAP1 PE=1 SV=4	0.075	1.768	1	1	2	1	1129	125.4	7.31	0	1	0																								Not Found	Not Found	High	High	Not Found	Not Found	Not Found	Not Found	Not Found
1.49217e+18	FALSE	Medium	IsMasterProtein	P49914	5-formyltetrahydrofolate cyclo-ligase OS=Homo sapiens OX=9606 GN=MTHFS PE=1 SV=2	0.018	2.592	6	1	3	1	203	23.2	7.88	7.38	1	0																								Not Found	Not Found	Not Found	Not Found	Not Found	High	High	Not Found	High
8.65729e+18	FALSE	High	IsMasterProtein	O95429	BAG family molecular chaperone regulator 4 OS=Homo sapiens OX=9606 GN=BAG4 PE=1 SV=1	0.005	3.914	4	1	1	1	457	49.6	5.12	2.17	1	0																								Not Found	Not Found	Not Found	Not Found	Not Found	Not Found	Not Found	Not Found	Not Found
8.0372e+18	FALSE	Medium	IsMasterProtein	O15393	Transmembrane protease serine 2 OS=Homo sapiens OX=9606 GN=TMPRSS2 PE=1 SV=3	0.043	2.108	3	1	1	1	492	53.8	7.81	0	1	0																								High	Not Found	Not Found	Not Found	Not Found	Not Found	Not Found	Not Found	Not Found
3.86473e+18	FALSE	Medium	IsMasterProtein	Q7L3T8	Probable proline--tRNA ligase, mitochondrial OS=Homo sapiens OX=9606 GN=PARS2 PE=1 SV=1	0.013	2.945	3	1	1	1	475	53.2	8.1	2.33	1	0																								Not Found	Not Found	Not Found	Not Found	Not Found	High	Not Found	Not Found	Not Found
-6.88259e+18	FALSE	Low	IsMasterProtein	A6NM43	Putative T-complex protein 1 subunit theta-like 1 OS=Homo sapiens OX=9606 GN=CCT8L1P PE=5 SV=1	0.053	1.999	5	1	1	1	557	59.5	6.29	0	1	0																								Not Found	Not Found	Not Found	Not Found	Not Found	Not Found	Not Found	High	Not Found
8.05142e+18	FALSE	Low	IsMasterProtein	Q14562	ATP-dependent RNA helicase DHX8 OS=Homo sapiens OX=9606 GN=DHX8 PE=1 SV=1	0.058	1.938	1	1	1	1	1220	139.2	8.32	1.89	1	0																								Not Found	Not Found	Not Found	Not Found	Not Found	Not Found	Not Found	Not Found	Not Found
8.05732e+18	FALSE	Medium	IsMasterProtein	P40199	Carcinoembryonic antigen-related cell adhesion molecule 6 OS=Homo sapiens OX=9606 GN=CEACAM6 PE=1 SV=3	0.015	2.777	5	1	1	1	344	37.2	5.82	2.22	1	0																								Not Found	Not Found	Not Found	Not Found	High	Not Found	Not Found	Not Found	Not Found
-6.93343e+18	FALSE	Medium	IsMasterProtein	P21554	Cannabinoid receptor 1 OS=Homo sapiens OX=9606 GN=CNR1 PE=1 SV=1	0.032	2.242	6	1	1	1	472	52.8	8.16	2.41	1	0																								Not Found	Not Found	Not Found	Not Found	Not Found	Not Found	Not Found	Not Found	High
8.10473e+18	FALSE	Medium	IsMasterProtein	Q4G148	Glucoside xylosyltransferase 1 OS=Homo sapiens OX=9606 GN=GXYLT1 PE=1 SV=2	0.014	2.876	4	1	1	1	440	50.5	8.65	2.12	1	0																								High	Not Found	Not Found	Not Found	Not Found	Not Found	Not Found	Not Found	Not Found
3.77104e+18	FALSE	High	IsMasterProtein	P12694	2-oxoisovalerate dehydrogenase subunit alpha, mitochondrial OS=Homo sapiens OX=9606 GN=BCKDHA PE=1 SV=2	0	6.895	4	1	2	1	445	50.4	8.27	4.96	1	0																								Not Found	Not Found	Not Found	High	Not Found	Not Found	Not Found	High	Not Found
-3.67834e+18	FALSE	High	IsMasterProtein	P22670	MHC class II regulatory factor RFX1 OS=Homo sapiens OX=9606 GN=RFX1 PE=1 SV=2	0.001	5.96	3	1	2	1	979	104.7	6.29	2.87	1	0																								Not Found	Not Found	Not Found	Not Found	Not Found	Not Found	Not Found	Not Found	High
4.50044e+18	FALSE	High	IsMasterProtein	P50148	Guanine nucleotide-binding protein G(q) subunit alpha OS=Homo sapiens OX=9606 GN=GNAQ PE=1 SV=4	0	17.732	15	4	17	1	359	42.1	5.68	34.82	4	0																								Not Found	Not Found	Not Found	Not Found	Not Found	Not Found	Not Found	High	Not Found
5.64194e+18	FALSE	High	IsMasterProtein	Q8IYB7	DIS3-like exonuclease 2 OS=Homo sapiens OX=9606 GN=DIS3L2 PE=1 SV=4	0.002	4.582	2	1	1	1	885	99.2	6.1	1.73	1	0																								Not Found	Not Found	Not Found	Not Found	Not Found	Not Found	Not Found	Not Found	Not Found
6.35568e+18	FALSE	High	IsMasterProtein	P42695	Condensin-2 complex subunit D3 OS=Homo sapiens OX=9606 GN=NCAPD3 PE=1 SV=2	0	6.232	1	1	1	1	1498	168.8	7.5	2.24	1	0																								High	Not Found	Not Found	Not Found	Not Found	Not Found	Not Found	Not Found	Not Found
-5.67199e+17	FALSE	Medium	IsMasterProtein	P06702	Protein S100-A9 OS=Homo sapiens OX=9606 GN=S100A9 PE=1 SV=1	0.044	2.092	13	1	1	1	114	13.2	6.13	2.15	1	0																								Not Found	Not Found	Not Found	Not Found	Not Found	High	Not Found	Not Found	Not Found
-1.54134e+18	FALSE	High	IsMasterProtein	Q14527	Helicase-like transcription factor OS=Homo sapiens OX=9606 GN=HLTF PE=1 SV=2	0.005	4.125	2	1	1	1	1009	113.9	8.6	1.95	1	0																								Not Found	Not Found	Not Found	Not Found	Not Found	Not Found	Not Found	Not Found	High
-1.49003e+18	FALSE	Medium	IsMasterProtein	O43929	Origin recognition complex subunit 4 OS=Homo sapiens OX=9606 GN=ORC4 PE=1 SV=2	0.018	2.596	3	1	2	1	436	50.3	8	2.05	1	0																								Not Found	Not Found	Not Found	Not Found	Not Found	High	Not Found	Not Found	Not Found
-2.71568e+18	FALSE	Low	IsMasterProtein	Q14197	Peptidyl-tRNA hydrolase ICT1, mitochondrial OS=Homo sapiens OX=9606 GN=MRPL58 PE=1 SV=1	0.057	1.959	7	1	1	1	206	23.6	10.07	2.07	1	0																								Not Found	Not Found	Not Found	Not Found	Not Found	Not Found	Not Found	High	Not Found
-5.64769e+17	FALSE	High	IsMasterProtein	Q9H0L4	Cleavage stimulation factor subunit 2 tau variant OS=Homo sapiens OX=9606 GN=CSTF2T PE=1 SV=1	0	27.872	15	5	70	1	616	64.4	7.25	162.94	5	0																								Not Found	Not Found	Not Found	Not Found	Not Found	High	High	Not Found	Not Found
6.39523e+18	FALSE	High	IsMasterProtein	Q7Z3K3	Pogo transposable element with ZNF domain OS=Homo sapiens OX=9606 GN=POGZ PE=1 SV=2	0	9.04	4	2	3	2	1410	155.2	7.4	9.34	2	0	0.001	0.001														25302.6				13.61				Peak Found	High	Peak Found	High	Not Found	Not Found	Not Found	High	Not Found
-1.89312e+18	FALSE	Medium	IsMasterProtein	Q86UU0	B-cell CLL/lymphoma 9-like protein OS=Homo sapiens OX=9606 GN=BCL9L PE=1 SV=1	0.045	2.082	1	1	1	1	1499	157	8.63	2.18	1	0																								Not Found	Not Found	Not Found	Not Found	Not Found	Not Found	Not Found	High	Not Found
6.15883e+18	FALSE	High	IsMasterProtein	Q01167	Forkhead box protein K2 OS=Homo sapiens OX=9606 GN=FOXK2 PE=1 SV=3	0.005	4.006	3	1	1	1	660	69	9.54	1.97	1	0																								Not Found	Not Found	Not Found	High	Not Found	Not Found	Not Found	Not Found	Not Found
-9.42697e+17	FALSE	Medium	IsMasterProtein	O95140	Mitofusin-2 OS=Homo sapiens OX=9606 GN=MFN2 PE=1 SV=3	0.033	2.223	2	1	2	1	757	86.3	6.98	1.95	1	0																								Not Found	Not Found	Not Found	Not Found	Not Found	High	Not Found	Not Found	Not Found
-2.66374e+18	FALSE	High	IsMasterProtein	Q96S82	Ubiquitin-like protein 7 OS=Homo sapiens OX=9606 GN=UBL7 PE=1 SV=2	0.001	5.363	5	1	3	1	380	40.5	5.07	8.76	1	0																								Not Found	Not Found	Not Found	High	Not Found	Not Found	Not Found	Not Found	High
-3.33197e+18	FALSE	Low	IsMasterProtein	Q9H467	CUE domain-containing protein 2 OS=Homo sapiens OX=9606 GN=CUEDC2 PE=1 SV=1	0.051	2.019	5	1	2	1	287	32	4.81	1.82	1	0																								Not Found	High	Not Found	Not Found	Not Found	Not Found	Not Found	Not Found	Not Found
9.06551e+18	FALSE	High	IsMasterProtein	Q9Y2L5	Trafficking protein particle complex subunit 8 OS=Homo sapiens OX=9606 GN=TRAPPC8 PE=1 SV=2	0.005	4.2	1	1	3	1	1435	160.9	6.87	6.82	1	0																								Not Found	Not Found	Not Found	Not Found	Not Found	Not Found	Not Found	Not Found	High
-3.01563e+18	FALSE	Low	IsMasterProtein	Q9Y2A9	N-acetyllactosaminide beta-1,3-N-acetylglucosaminyltransferase 3 OS=Homo sapiens OX=9606 GN=B3GNT3 PE=1 SV=2	0.06	1.916	4	1	1	1	372	42.5	8.68	1.62	1	0																								Not Found	Not Found	Not Found	Not Found	Not Found	Not Found	Not Found	Not Found	Not Found
-3.37196e+18	FALSE	High	IsMasterProtein	Q5VZK9	F-actin-uncapping protein LRRC16A OS=Homo sapiens OX=9606 GN=CARMIL1 PE=1 SV=1	0.002	4.843	1	1	3	1	1371	151.5	7.85	6.39	1	0																								Not Found	Not Found	Not Found	Not Found	Not Found	High	Not Found	Not Found	Not Found
5.15047e+18	FALSE	Medium	IsMasterProtein	Q4G0X4	BTB/POZ domain-containing protein KCTD21 OS=Homo sapiens OX=9606 GN=KCTD21 PE=1 SV=1	0.02	2.531	8	1	1	1	260	29.6	6.54	2.38	1	0	0.001	0.001		0.001	0.001											188823			149510	1.85				Not Found	Peak Found	High	Not Found	Not Found	Not Found	Not Found	Not Found	Not Found
-4.80875e+17	FALSE	High	IsMasterProtein	Q9NRY6	Phospholipid scramblase 3 OS=Homo sapiens OX=9606 GN=PLSCR3 PE=1 SV=2	0.001	5.589	6	1	3	1	295	31.6	6.65	2	1	0																								Not Found	Not Found	Not Found	High	Not Found	Not Found	Not Found	High	Not Found
-1.02384e+18	FALSE	High	IsMasterProtein	O75506	Heat shock factor-binding protein 1 OS=Homo sapiens OX=9606 GN=HSBP1 PE=1 SV=1	0	14.13	39	1	3	1	76	8.5	4.36	12.28	1	0				0.001	0.001														344646				65.44	Not Found	Not Found	Not Found	Not Found	Not Found	Not Found	Not Found	High	Not Found
-9.65135e+17	FALSE	Medium	IsMasterProtein	Q00978	Interferon regulatory factor 9 OS=Homo sapiens OX=9606 GN=IRF9 PE=1 SV=1	0.012	3.063	8	1	1	1	393	43.7	5.77	2.57	1	0																								Not Found	Not Found	Not Found	Not Found	Not Found	Not Found	High	Not Found	Not Found
-8.43247e+17	FALSE	High	IsMasterProtein	Q05193	Dynamin-1 OS=Homo sapiens OX=9606 GN=DNM1 PE=1 SV=2	0	29.725	8	7	57	1	864	97.3	7.17	89.8	7	0																								Not Found	Not Found	Not Found	Not Found	Not Found	Not Found	High	High	Not Found
2.83513e+18	FALSE	Medium	IsMasterProtein	Q76KP1	N-acetyl-beta-glucosaminyl-glycoprotein 4-beta-N-acetylgalactosaminyltransferase 1 OS=Homo sapiens OX=9606 GN=B4GALNT4 PE=1 SV=1	0.012	3.065	1	1	1	1	1039	116.4	6.98	1.77	1	0																								Not Found	Not Found	Not Found	Not Found	Not Found	Not Found	Not Found	Not Found	Not Found
-2.86994e+18	FALSE	High	IsMasterProtein	O75170	Serine/threonine-protein phosphatase 6 regulatory subunit 2 OS=Homo sapiens OX=9606 GN=PPP6R2 PE=1 SV=2	0.003	4.407	2	1	1	1	966	104.9	4.87	2.02	1	0																								Not Found	Not Found	Not Found	Not Found	Not Found	Not Found	Not Found	Not Found	Not Found
-8.97972e+18	FALSE	Medium	IsMasterProtein	Q9BWX5	Transcription factor GATA-5 OS=Homo sapiens OX=9606 GN=GATA5 PE=1 SV=1	0.022	2.48	5	1	1	1	397	41.3	8.9	0	1	0																								Not Found	Not Found	Not Found	Not Found	Not Found	Not Found	Not Found	Not Found	Not Found
-7.60215e+17	FALSE	Low	IsMasterProtein	P49761	Dual specificity protein kinase CLK3 OS=Homo sapiens OX=9606 GN=CLK3 PE=1 SV=3	0.059	1.928	2	1	1	1	638	73.5	9.92	1.67	1	0																								Not Found	Not Found	Not Found	Not Found	Not Found	Not Found	Not Found	Not Found	Not Found
-2.99177e+18	FALSE	High	IsMasterProtein	P51948	CDK-activating kinase assembly factor MAT1 OS=Homo sapiens OX=9606 GN=MNAT1 PE=1 SV=1	0.005	4.14	6	1	5	1	309	35.8	6.09	8.07	1	0																								High	Not Found	Not Found	High	Not Found	High	High	Not Found	Not Found
-2.98441e+18	FALSE	High	IsMasterProtein	Q8IZW8	Tensin-4 OS=Homo sapiens OX=9606 GN=TNS4 PE=1 SV=3	0.005	4.133	3	1	2	1	715	76.7	7.34	4	1	0																								Not Found	Not Found	Not Found	High	Not Found	Not Found	Not Found	Not Found	Not Found
-3.05435e+18	FALSE	High	IsMasterProtein	Q9UKI2	Cdc42 effector protein 3 OS=Homo sapiens OX=9606 GN=CDC42EP3 PE=1 SV=1	0.002	4.913	7	1	4	1	254	27.7	5.78	4.48	1	0																								Not Found	Not Found	Not Found	High	Not Found	High	Not Found	Not Found	High
-8.99436e+18	FALSE	Medium	IsMasterProtein	Q6PIJ6	F-box only protein 38 OS=Homo sapiens OX=9606 GN=FBXO38 PE=1 SV=3	0.019	2.557	2	1	1	1	1188	133.9	6.33	0	1	0																								Not Found	Not Found	Not Found	Not Found	High	Not Found	Not Found	Not Found	Not Found
5.61306e+18	FALSE	High	IsMasterProtein	Q7Z7E8	Ubiquitin-conjugating enzyme E2 Q1 OS=Homo sapiens OX=9606 GN=UBE2Q1 PE=1 SV=1	0.006	3.641	4	1	1	1	422	46.1	5.1	2.06	1	0																								Not Found	Not Found	Not Found	Not Found	Not Found	Not Found	Not Found	Not Found	Not Found
-8.99874e+18	FALSE	High	IsMasterProtein	Q08623	Pseudouridine-5'-phosphatase OS=Homo sapiens OX=9606 GN=PUDP PE=1 SV=3	0.001	5.47	7	1	8	1	228	25.2	5.31	17.6	1	0																								Not Found	Not Found	Not Found	High	High	High	High	Not Found	High
4.98944e+18	FALSE	High	IsMasterProtein	P48506	Glutamate--cysteine ligase catalytic subunit OS=Homo sapiens OX=9606 GN=GCLC PE=1 SV=2	0	8.44	5	3	7	3	637	72.7	6.09	12.9	3	0																								Not Found	High	Not Found	Not Found	High	Not Found	Not Found	Not Found	High
6.18324e+18	FALSE	High	IsMasterProtein	Q8TDP1	Ribonuclease H2 subunit C OS=Homo sapiens OX=9606 GN=RNASEH2C PE=1 SV=1	0.001	5.682	9	1	4	1	164	17.8	5.03	7.89	1	0																								High	Not Found	Not Found	Not Found	High	Not Found	Not Found	Not Found	Not Found
-3.1598e+18	FALSE	Medium	IsMasterProtein	Q96FK6	WD repeat-containing protein 89 OS=Homo sapiens OX=9606 GN=WDR89 PE=2 SV=1	0.03	2.267	5	1	1	1	387	43.2	6.13	0	1	0																								Not Found	Not Found	High	Not Found	Not Found	Not Found	Not Found	Not Found	Not Found
-9.19922e+18	FALSE	High	IsMasterProtein	Q9UIJ7	GTP:AMP phosphotransferase AK3, mitochondrial OS=Homo sapiens OX=9606 GN=AK3 PE=1 SV=4	0	6.208	14	2	2	2	227	25.6	9.16	4.64	2	0																								Not Found	Not Found	Not Found	High	High	Not Found	Not Found	Not Found	Not Found
-9.00378e+18	FALSE	Medium	IsMasterProtein	Q9BRT3	Migration and invasion enhancer 1 OS=Homo sapiens OX=9606 GN=MIEN1 PE=1 SV=1	0.011	3.208	10	1	4	1	115	12.4	4.37	5.49	1	0																								Not Found	Not Found	Not Found	Not Found	High	Not Found	High	Not Found	Not Found
-7.75612e+17	FALSE	Medium	IsMasterProtein	Q86XI2	Condensin-2 complex subunit G2 OS=Homo sapiens OX=9606 GN=NCAPG2 PE=1 SV=1	0.046	2.078	1	1	1	1	1143	130.9	6.87	0	1	0																								Not Found	Not Found	Not Found	Not Found	Not Found	Not Found	Not Found	Not Found	Not Found
-9.20178e+18	FALSE	Medium	IsMasterProtein	O75385	Serine/threonine-protein kinase ULK1 OS=Homo sapiens OX=9606 GN=ULK1 PE=1 SV=2	0.018	2.584	2	1	1	1	1050	112.6	8.79	1.64	1	0																								Not Found	Not Found	Not Found	Not Found	Not Found	Not Found	Not Found	Not Found	Not Found
4.9629e+18	FALSE	High	IsMasterProtein	Q8IYD1	Eukaryotic peptide chain release factor GTP-binding subunit ERF3B OS=Homo sapiens OX=9606 GN=GSPT2 PE=1 SV=2	0	78.726	24	12	163	1	628	68.8	5.43	393.23	12	0																								Not Found	Not Found	Not Found	Not Found	Not Found	Not Found	Not Found	Not Found	Not Found
2.78372e+18	FALSE	Low	IsMasterProtein	Q9NWT6	Hypoxia-inducible factor 1-alpha inhibitor OS=Homo sapiens OX=9606 GN=HIF1AN PE=1 SV=2	0.054	1.987	9	1	1	1	349	40.3	5.57	2.92	1	0																								Not Found	Not Found	Not Found	Not Found	Not Found	Not Found	Not Found	Not Found	High
-8.17688e+17	FALSE	Medium	IsMasterProtein	Q7Z745	Maestro heat-like repeat-containing protein family member 2B OS=Homo sapiens OX=9606 GN=MROH2B PE=2 SV=3	0.038	2.153	2	1	1	1	1585	180.7	6.28	0	1	0																								Not Found	Not Found	Not Found	Not Found	Not Found	Not Found	Not Found	Not Found	Not Found
-6.18905e+17	FALSE	Low	IsMasterProtein	Q9NQZ5	StAR-related lipid transfer protein 7, mitochondrial OS=Homo sapiens OX=9606 GN=STARD7 PE=1 SV=2	0.058	1.94	6	1	1	1	370	43.1	8.95	2.37	1	0																								Not Found	High	Not Found	Not Found	Not Found	Not Found	Not Found	Not Found	Not Found
6.44676e+18	FALSE	Medium	IsMasterProtein	Q6NXR0	Interferon-inducible GTPase 5 OS=Homo sapiens OX=9606 GN=IRGC PE=2 SV=1	0.024	2.441	7	1	1	1	463	50.3	5.35	2.48	1	0																								Not Found	Not Found	Not Found	High	Not Found	Not Found	Not Found	Not Found	Not Found
5.20193e+18	FALSE	Low	IsMasterProtein	Q8NHL6	Leukocyte immunoglobulin-like receptor subfamily B member 1 OS=Homo sapiens OX=9606 GN=LILRB1 PE=1 SV=1	0.063	1.902	5	1	1	1	650	70.8	6.05	0	1	0																								Not Found	Not Found	Not Found	High	Not Found	Not Found	Not Found	Not Found	Not Found
-8.97961e+18	FALSE	Low	IsMasterProtein	O76080	AN1-type zinc finger protein 5 OS=Homo sapiens OX=9606 GN=ZFAND5 PE=1 SV=1	0.053	2.006	8	1	1	1	213	23.1	8.51	0	1	0	0.001	0.001		0.001	0.001											11608.6			15312.3	28.34			13.4	Peak Found	Peak Found	Peak Found	Not Found	Not Found	Not Found	Not Found	Not Found	Not Found
2.73732e+18	FALSE	Medium	IsMasterProtein	Q9H8G2	Caspase activity and apoptosis inhibitor 1 OS=Homo sapiens OX=9606 GN=CAAP1 PE=1 SV=2	0.011	3.131	4	1	5	1	361	38.3	4.72	0	1	0																								Not Found	Not Found	High	Not Found	Not Found	High	High	Not Found	High
5.3317e+18	FALSE	Low	IsMasterProtein	Q8IVB5	LIX1-like protein OS=Homo sapiens OX=9606 GN=LIX1L PE=2 SV=1	0.072	1.824	7	1	1	1	337	36.5	8.56	2.57	1	0																								Not Found	Not Found	Not Found	Not Found	Not Found	Not Found	Not Found	Not Found	Not Found
-2.0644e+18	FALSE	High	IsMasterProtein	Q15061	WD repeat-containing protein 43 OS=Homo sapiens OX=9606 GN=WDR43 PE=1 SV=3	0.001	5.721	6	2	2	2	677	74.8	5.57	4.63	2	0																								High	Not Found	High	Not Found	Not Found	Not Found	Not Found	Not Found	Not Found
-1.40035e+18	FALSE	High	IsMasterProtein	Q9NXN4	Ganglioside-induced differentiation-associated protein 2 OS=Homo sapiens OX=9606 GN=GDAP2 PE=1 SV=1	0.005	4.235	4	1	3	1	497	56.2	5.74	6.6	1	0																								High	Not Found	Not Found	High	Not Found	Not Found	Not Found	Not Found	Not Found
5.73392e+18	FALSE	Medium	IsMasterProtein	Q9BY89	Uncharacterized protein KIAA1671 OS=Homo sapiens OX=9606 GN=KIAA1671 PE=1 SV=2	0.013	3.016	1	1	3	1	1806	196.6	8.47	5.36	1	0																								Not Found	Not Found	High	High	Not Found	Not Found	Not Found	Not Found	Not Found
5.74959e+18	FALSE	High	IsMasterProtein	Q9NYV4	Cyclin-dependent kinase 12 OS=Homo sapiens OX=9606 GN=CDK12 PE=1 SV=2	0	6.737	2	2	22	1	1490	164.1	9.44	34.79	2	0																								Not Found	Not Found	High	High	Not Found	High	High	Not Found	Not Found
5.32771e+18	FALSE	High	IsMasterProtein	Q96EP0	E3 ubiquitin-protein ligase RNF31 OS=Homo sapiens OX=9606 GN=RNF31 PE=1 SV=1	0	8.553	2	1	4	1	1072	119.6	6.57	8.35	1	0																								Not Found	Not Found	High	High	High	High	Not Found	Not Found	Not Found
4.85093e+18	FALSE	High	IsMasterProtein	Q96GX5	Serine/threonine-protein kinase greatwall OS=Homo sapiens OX=9606 GN=MASTL PE=1 SV=1	0.005	3.985	3	2	5	1	879	97.3	5.99	5.31	2	0																								High	Not Found	Not Found	Not Found	Not Found	Not Found	Not Found	Not Found	Not Found
-3.39601e+18	FALSE	Medium	IsMasterProtein	Q15910	Histone-lysine N-methyltransferase EZH2 OS=Homo sapiens OX=9606 GN=EZH2 PE=1 SV=2	0.013	3.017	1	1	3	1	746	85.3	7.02	1.77	1	0																								High	Not Found	High	Not Found	Not Found	Not Found	Not Found	Not Found	Not Found
-9.12835e+18	FALSE	Medium	IsMasterProtein	P83436	Conserved oligomeric Golgi complex subunit 7 OS=Homo sapiens OX=9606 GN=COG7 PE=1 SV=1	0.025	2.413	2	1	1	1	770	86.3	5.47	1.72	1	0																								Not Found	Not Found	Not Found	Not Found	Not Found	Not Found	Not Found	Not Found	Not Found
5.29699e+18	FALSE	Medium	IsMasterProtein	Q9Y4K0	Lysyl oxidase homolog 2 OS=Homo sapiens OX=9606 GN=LOXL2 PE=1 SV=1	0.014	2.867	3	1	1	1	774	86.7	6.38	2.91	1	0																								Not Found	Not Found	Not Found	Not Found	Not Found	Not Found	Not Found	Not Found	High
-8.78702e+18	FALSE	High	IsMasterProtein	P53365	Arfaptin-2 OS=Homo sapiens OX=9606 GN=ARFIP2 PE=1 SV=1	0	6.491	11	2	4	2	341	37.8	6.04	6.98	2	0																								Not Found	Not Found	Not Found	High	Not Found	Not Found	High	Not Found	Not Found
-2.25304e+18	FALSE	Low	IsMasterProtein	Q15014	Mortality factor 4-like protein 2 OS=Homo sapiens OX=9606 GN=MORF4L2 PE=1 SV=1	0.056	1.973	5	1	1	1	288	32.3	9.72	1.82	1	0																								Not Found	Not Found	High	Not Found	Not Found	Not Found	Not Found	Not Found	Not Found
-3.46203e+18	FALSE	High	IsMasterProtein	O60318	Germinal-center associated nuclear protein OS=Homo sapiens OX=9606 GN=MCM3AP PE=1 SV=2	0.001	5.398	1	1	1	1	1980	218.3	6.39	1.63	1	0																								Not Found	Not Found	Not Found	Not Found	Not Found	Not Found	Not Found	High	Not Found
5.85493e+18	FALSE	Medium	IsMasterProtein	Q9BRG2	SH2 domain-containing protein 3A OS=Homo sapiens OX=9606 GN=SH2D3A PE=1 SV=1	0.013	3.039	3	1	1	1	576	63.1	7.42	2.07	1	0																								Not Found	Not Found	Not Found	Not Found	Not Found	Not Found	Not Found	Not Found	Not Found
-2.31188e+18	FALSE	High	IsMasterProtein	Q9NY61	Protein AATF OS=Homo sapiens OX=9606 GN=AATF PE=1 SV=1	0.001	5.156	3	1	1	1	560	63.1	4.94	3.29	1	0																								Not Found	Not Found	Not Found	Not Found	Not Found	Not Found	Not Found	Not Found	Not Found
6.48119e+18	FALSE	Medium	IsMasterProtein	Q12999	Tetraspanin-31 OS=Homo sapiens OX=9606 GN=TSPAN31 PE=2 SV=1	0.011	3.211	6	1	1	1	210	23	7.97	1.81	1	0																								Not Found	Not Found	Not Found	Not Found	Not Found	Not Found	Not Found	Not Found	High
-8.76428e+18	FALSE	Medium	IsMasterProtein	P18583	Protein SON OS=Homo sapiens OX=9606 GN=SON PE=1 SV=4	0.036	2.181	1	1	1	1	2426	263.7	5.64	2.35	1	0																								Not Found	Not Found	High	Not Found	Not Found	Not Found	Not Found	Not Found	Not Found
3.23937e+18	FALSE	Low	IsMasterProtein	O14920	Inhibitor of nuclear factor kappa-B kinase subunit beta OS=Homo sapiens OX=9606 GN=IKBKB PE=1 SV=1	0.074	1.784	3	1	1	1	756	86.5	5.78	1.71	1	0																								Not Found	Not Found	Not Found	Not Found	Not Found	Not Found	Not Found	Not Found	Not Found
-8.81719e+18	FALSE	Medium	IsMasterProtein	P52943	Cysteine-rich protein 2 OS=Homo sapiens OX=9606 GN=CRIP2 PE=1 SV=1	0.018	2.583	15	1	1	1	208	22.5	8.72	2.81	1	0																								Not Found	Not Found	Not Found	Not Found	Not Found	Not Found	Not Found	Not Found	High
-1.0908e+18	FALSE	Low	IsMasterProtein	Q02763	Angiopoietin-1 receptor OS=Homo sapiens OX=9606 GN=TEK PE=1 SV=2	0.066	1.867	3	1	1	1	1124	125.7	6.89	0	1	0																								Not Found	Not Found	Not Found	Not Found	Not Found	Not Found	High	Not Found	Not Found
-1.10061e+18	FALSE	Medium	IsMasterProtein	Q9UHR4	Brain-specific angiogenesis inhibitor 1-associated protein 2-like protein 1 OS=Homo sapiens OX=9606 GN=BAIAP2L1 PE=1 SV=2	0.034	2.217	4	1	1	1	511	56.8	8.68	1.96	1	0																								Not Found	Not Found	Not Found	Not Found	Not Found	High	Not Found	Not Found	Not Found
-1.71687e+18	FALSE	High	IsMasterProtein	Q15751	Probable E3 ubiquitin-protein ligase HERC1 OS=Homo sapiens OX=9606 GN=HERC1 PE=1 SV=2	0.006	3.717	0	1	1	1	4861	531.9	6.04	1.61	1	0																								Not Found	Not Found	Not Found	Not Found	Not Found	Not Found	Not Found	Not Found	High
-3.79597e+17	FALSE	High	IsMasterProtein	Q96CW6	Probable RNA polymerase II nuclear localization protein SLC7A6OS OS=Homo sapiens OX=9606 GN=SLC7A6OS PE=1 SV=2	0	6.45	5	1	1	1	309	35	4.6	2.79	1	0																								Not Found	Not Found	Not Found	Not Found	Not Found	Not Found	Not Found	Not Found	High
-8.81223e+18	FALSE	Low	IsMasterProtein	Q14114	Low-density lipoprotein receptor-related protein 8 OS=Homo sapiens OX=9606 GN=LRP8 PE=1 SV=4	0.075	1.766	1	1	1	1	963	105.6	5.05	1.93	1	0																								Not Found	High	Not Found	Not Found	Not Found	Not Found	Not Found	Not Found	Not Found
-2.402e+18	FALSE	Medium	IsMasterProtein	Q9H0J9	Protein mono-ADP-ribosyltransferase PARP12 OS=Homo sapiens OX=9606 GN=PARP12 PE=1 SV=1	0.02	2.537	3	1	2	1	701	79	8.51	2.32	1	0																								Not Found	Not Found	Not Found	High	Not Found	Not Found	Not Found	Not Found	Not Found
-3.40383e+18	FALSE	Low	IsMasterProtein	Q9BQ89	Protein FAM110A OS=Homo sapiens OX=9606 GN=FAM110A PE=1 SV=1	0.057	1.954	12	1	1	1	295	31.3	10.45	3.44	1	0																								Not Found	Not Found	High	Not Found	Not Found	Not Found	Not Found	Not Found	Not Found
6.45957e+18	FALSE	Medium	IsMasterProtein	Q6ZRI6	Uncharacterized protein C15orf39 OS=Homo sapiens OX=9606 GN=C15orf39 PE=1 SV=3	0.03	2.263	2	1	1	1	1047	110.6	7.64	2.35	1	0																								Not Found	Not Found	Not Found	Not Found	Not Found	Not Found	Not Found	Not Found	Not Found
9.03697e+18	FALSE	High	IsMasterProtein	Q15506	Sperm surface protein Sp17 OS=Homo sapiens OX=9606 GN=SPA17 PE=1 SV=1	0.005	3.931	9	1	2	1	151	17.4	4.78	4.62	1	0																								Not Found	Not Found	Not Found	Not Found	Not Found	Not Found	Not Found	Not Found	Not Found
5.2297e+18	FALSE	Medium	IsMasterProtein	Q86SQ4	Adhesion G-protein coupled receptor G6 OS=Homo sapiens OX=9606 GN=ADGRG6 PE=1 SV=3	0.018	2.617	1	1	1	1	1221	136.6	7.87	1.81	1	0																								Not Found	Not Found	Not Found	Not Found	Not Found	Not Found	Not Found	Not Found	High
-1.98932e+18	FALSE	Medium	IsMasterProtein	Q99758	ATP-binding cassette sub-family A member 3 OS=Homo sapiens OX=9606 GN=ABCA3 PE=1 SV=2	0.018	2.595	1	1	1	1	1704	191.2	7.62	1.84	1	0																								High	Not Found	Not Found	Not Found	Not Found	Not Found	Not Found	Not Found	Not Found
-2.33257e+18	FALSE	Low	IsMasterProtein	Q9BZL6	Serine/threonine-protein kinase D2 OS=Homo sapiens OX=9606 GN=PRKD2 PE=1 SV=3	0.068	1.861	2	1	1	1	878	96.7	6.84	2.19	1	0																								Not Found	Not Found	Not Found	Not Found	Not Found	Not Found	Not Found	Not Found	Not Found
7.42008e+18	FALSE	High	IsMasterProtein	P14209	CD99 antigen OS=Homo sapiens OX=9606 GN=CD99 PE=1 SV=1	0.001	5.416	18	1	3	1	185	18.8	4.75	9.09	1	0	1.126	0.001	0.001	0.814	0.001	0.727673			0.783381		1			1		48242.6	54324		66770.3	42.8	9.42		9.11	Peak Found	Peak Found	Peak Found	High	Not Found	Peak Found	Not Found	Not Found	Not Found
-7.55363e+18	FALSE	High	IsMasterProtein	P63146	Ubiquitin-conjugating enzyme E2 B OS=Homo sapiens OX=9606 GN=UBE2B PE=1 SV=1	0	8.604	24	2	5	1	152	17.3	5.01	11.99	2	0	0.907	0.001	0.001	0.625	0.001											18088	16404.3		26259.9	43.09			18.22	High	Peak Found	Peak Found	Peak Found	Not Found	High	Not Found	Not Found	Not Found
-7.79481e+18	FALSE	Medium	IsMasterProtein	Q96MW5	Conserved oligomeric Golgi complex subunit 8 OS=Homo sapiens OX=9606 GN=COG8 PE=1 SV=2	0.019	2.551	1	1	1	1	612	68.4	5.2	0	1	0	1.855	0.001	0.001	2.741	0.001	0.457931			0.265666		0.923838			0.743057		15030.1	27886.7		10174.6	28.29	18.63		65.81	Not Found	Peak Found	Peak Found	High	Not Found	Peak Found	Not Found	Not Found	Not Found
8.31625e+18	FALSE	Medium	IsMasterProtein	Q8N8A6	ATP-dependent RNA helicase DDX51 OS=Homo sapiens OX=9606 GN=DDX51 PE=1 SV=3	0.014	2.844	3	1	3	1	666	72.4	8.16	6.92	1	0	1000		0.001	1000													153597				22.46			Not Found	High	Not Found	High	Not Found	Peak Found	Not Found	Not Found	Not Found
5.48371e+18	FALSE	High	IsMasterProtein	P10321	HLA class I histocompatibility antigen, Cw-7 alpha chain OS=Homo sapiens OX=9606 GN=HLA-C PE=1 SV=3	0	89.926	29	9	220	1	366	40.6	6.04	430.1	9	0	1000		0.001	0.953	0.001				0.444188					0.964183			12749.6		13381.7		18.58		23.48	Not Found	High	Not Found	High	High	Peak Found	High	Not Found	Not Found
1.79876e+18	FALSE	Medium	IsMasterProtein	Q9BXS0	Collagen alpha-1(XXV) chain OS=Homo sapiens OX=9606 GN=COL25A1 PE=1 SV=2	0.037	2.17	3	1	1	1	654	64.7	8.4	2.13	1	0	0.551	0.001	0.001	0.797	0.001											23518	12963.5		16268.1	44.09				Peak Found	High	Peak Found	Not Found	Not Found	Peak Found	Not Found	Not Found	Not Found
3.89734e+18	FALSE	High	IsMasterProtein	Q9UJF2	Ras GTPase-activating protein nGAP OS=Homo sapiens OX=9606 GN=RASAL2 PE=1 SV=2	0.003	4.414	3	2	2	2	1139	128.5	8.24	4.68	2	0	0.632	0.001	0.001	0.773	0.001	0.451569			0.876223		0.918241			1		138324	87478.1		113161	28.26	29.55		23.21	Peak Found	Peak Found	Peak Found	Peak Found	High	Peak Found	Not Found	Not Found	Not Found
2.98201e+18	FALSE	Medium	IsMasterProtein	Q8TBA6	Golgin subfamily A member 5 OS=Homo sapiens OX=9606 GN=GOLGA5 PE=1 SV=3	0.014	2.839	2	1	1	1	731	83	5.83	0	1	0	0.95	0.001	0.001	0.807	0.001	0.958618			0.547459		1			1		26987.9	25634.1		31761.8	25.74	13.98		12.12	Peak Found	Not Found	Peak Found	Peak Found	Not Found	Peak Found	Not Found	Not Found	Not Found
-5.97428e+18	FALSE	High	IsMasterProtein	Q9Y6X1	Stress-associated endoplasmic reticulum protein 1 OS=Homo sapiens OX=9606 GN=SERP1 PE=1 SV=1	0	7.062	42	1	2	1	66	7.4	11	7.47	1	0	0.975	0.001	0.001	2.153	0.001											33503.9	32670.8		15173	11.96				High	High	Not Found	Not Found	Not Found	Peak Found	Not Found	Not Found	Not Found
7.5269e+18	FALSE	High	IsMasterProtein	Q6NXR4	TELO2-interacting protein 2 OS=Homo sapiens OX=9606 GN=TTI2 PE=1 SV=1	0.005	3.765	3	1	1	1	508	56.9	7.09	0	1	0	0.425	0.001	0.001	0.67	0.001											33191.1	14120.7		21064.1				39.49	Not Found	Not Found	Peak Found	Not Found	Not Found	Peak Found	Not Found	Not Found	Not Found
-7.21946e+18	FALSE	High	IsMasterProtein	A8K0Z3	WASH complex subunit 1 OS=Homo sapiens OX=9606 GN=WASHC1 PE=1 SV=2	0	8.42	8	2	5	2	465	50.3	5.68	5.3	2	0	1000		0.001	0.922	0.001				0.853941					1			21773.5		23609.8		30.01		23.69	High	Not Found	Not Found	Peak Found	Not Found	High	Not Found	Not Found	Not Found
-1.36042e+18	FALSE	High	IsMasterProtein	Q9P0U1	Mitochondrial import receptor subunit TOM7 homolog OS=Homo sapiens OX=9606 GN=TOMM7 PE=1 SV=1	0	7.297	25	1	5	1	55	6.2	10.29	12.74	1	0	0.434	0.001	0.001	0.839	0.001	0.0597129			0.670803		0.25234			1		554051	240579		286692	9.37	19.59		39.67	High	High	High	Peak Found	Peak Found	Peak Found	Not Found	Not Found	Not Found
-2.87393e+18	FALSE	Low	IsMasterProtein	Q2TAZ0	Autophagy-related protein 2 homolog A OS=Homo sapiens OX=9606 GN=ATG2A PE=1 SV=3	0.071	1.83	0	1	1	1	1938	212.7	5.88	0	1	0	0.905	0.001	0.001	0.937	0.001	0.427836			0.61243		0.888176			1		18779	16998.2		18146.9	22.29	24.61		15.12	Peak Found	Peak Found	Peak Found	Peak Found	Peak Found	Peak Found	Not Found	Not Found	Not Found
6.16922e+18	FALSE	Medium	IsMasterProtein	O96011	Peroxisomal membrane protein 11B OS=Homo sapiens OX=9606 GN=PEX11B PE=1 SV=1	0.022	2.483	5	1	2	1	259	28.4	9.85	0	1	0	1.857	0.001	0.001	1.006	0.001				0.974895					1		7760.78	14413.6		14331.7		10.78		10.73	Not Found	Peak Found	Not Found	High	Peak Found	Peak Found	Not Found	Not Found	Not Found
-6.14384e+18	FALSE	Medium	IsMasterProtein	Q99501	GAS2-like protein 1 OS=Homo sapiens OX=9606 GN=GAS2L1 PE=1 SV=2	0.046	2.073	2	1	3	1	681	72.7	10.05	6.22	1	0	0.901	0.001	0.001	1.06	0.001	0.618547			0.991969		1			1		31353.5	28258.6		26658.8	10.55	29.12		6.51	High	Peak Found	Peak Found	Peak Found	High	Peak Found	Not Found	Not Found	Not Found
-6.16199e+18	FALSE	Medium	IsMasterProtein	O95081	Arf-GAP domain and FG repeat-containing protein 2 OS=Homo sapiens OX=9606 GN=AGFG2 PE=1 SV=2	0.018	2.601	8	1	2	1	481	48.9	9.11	7.07	1	0	1000		0.001	0.965	0.001												67278.5		69734.9					Not Found	Not Found	Not Found	High	High	Not Found	Not Found	Not Found	Not Found
-6.8434e+18	FALSE	High	IsMasterProtein	Q8NBL1	Protein O-glucosyltransferase 1 OS=Homo sapiens OX=9606 GN=POGLUT1 PE=1 SV=1	0	6.192	7	2	7	2	392	46.2	8.72	15.01	2	0	1.396	0.001	0.001	0.998	0.001	0.0204774			0.951659		0.121466			1		40827.2	56989.4		57126.1	0.65	7.03		10.76	Peak Found	Not Found	Peak Found	Peak Found	High	High	Not Found	High	High
-6.43265e+18	FALSE	Low	IsMasterProtein	P34925	Tyrosine-protein kinase RYK OS=Homo sapiens OX=9606 GN=RYK PE=1 SV=3	0.056	1.967	2	1	1	1	607	67.8	7.27	0	1	0	0.924	0.001	0.001	1.206	0.001											42241.1	39028.7		32351.5	12.03			9.41	Peak Found	Peak Found	Peak Found	Not Found	Peak Found	Not Found	Not Found	Not Found	Not Found
7.81971e+18	FALSE	Medium	IsMasterProtein	P51946	Cyclin-H OS=Homo sapiens OX=9606 GN=CCNH PE=1 SV=1	0.013	2.982	5	1	2	1	323	37.6	7.15	4.68	1	0	0.812	0.001	0.001	0.797	0.001	0.168564			0.0432003		0.49963			0.266917		36355	29531		37071.7	10.86	7.88		15.61	Peak Found	High	Peak Found	Peak Found	Peak Found	Peak Found	Not Found	Not Found	Not Found
1.49237e+18	FALSE	High	IsMasterProtein	Q9BZ23	Pantothenate kinase 2, mitochondrial OS=Homo sapiens OX=9606 GN=PANK2 PE=1 SV=3	0.002	4.759	4	1	1	1	570	62.6	9.28	1.77	1	0	0.76	0.001	0.001	0.743	0.001	0.51735			0.723474		0.981048			1		18618.4	14152.4		19046.6	22.68	13.14		24.9	High	Not Found	Peak Found	Peak Found	Peak Found	Peak Found	Not Found	Not Found	Not Found
-2.40536e+18	FALSE	High	IsMasterProtein	P54760	Ephrin type-B receptor 4 OS=Homo sapiens OX=9606 GN=EPHB4 PE=1 SV=2	0	10.197	3	3	34	1	987	108.2	6.9	56.16	3	0	0.754	0.001	0.001	0.722	0.001				0.940121					1		26744.1	20167.6		27939.6		52.53		55.39	Peak Found	Not Found	Not Found	Peak Found	Not Found	Peak Found	Not Found	Not Found	Not Found
8.43696e+18	FALSE	Low	IsMasterProtein	Q9BX84	Transient receptor potential cation channel subfamily M member 6 OS=Homo sapiens OX=9606 GN=TRPM6 PE=1 SV=2	0.066	1.868	1	1	1	1	2022	231.6	7.77	0	1	0	0.874	0.001	0.001	1.693	0.001				0.265576					0.743057		130574	114123		67403.6		7.77		28.93	High	Not Found	Not Found	Peak Found	Not Found	Peak Found	Not Found	Not Found	Not Found
-5.83656e+18	FALSE	High	IsMasterProtein	Q6P6C2	RNA demethylase ALKBH5 OS=Homo sapiens OX=9606 GN=ALKBH5 PE=1 SV=2	0.003	4.42	4	1	2	1	394	44.2	9.09	1.9	1	0	1000		0.001	1000													9761.69				22.82			Not Found	Not Found	Not Found	Peak Found	Not Found	High	Not Found	Not Found	Not Found
-7.8681e+18	FALSE	Low	IsMasterProtein	P50406	5-hydroxytryptamine receptor 6 OS=Homo sapiens OX=9606 GN=HTR6 PE=1 SV=1	0.063	1.902	5	1	1	1	440	46.9	8.92	0	1	0	0.885	0.001	0.001	0.926	0.001											49275.9	43585.2		47044.4	9.73				Not Found	Peak Found	Peak Found	Not Found	Peak Found	Not Found	Not Found	Not Found	Not Found
-2.99261e+18	FALSE	High	IsMasterProtein	O60831	PRA1 family protein 2 OS=Homo sapiens OX=9606 GN=PRAF2 PE=1 SV=1	0.005	4.065	6	1	2	1	178	19.2	9.19	4.1	1	0	1.252	0.001	0.001	1.204	0.001	0.0973662			0.373053		0.351588			0.887432		120395	150712		125187	16.47	9.45		13.06	Peak Found	Peak Found	Peak Found	High	Peak Found	Peak Found	Not Found	Not Found	High
-4.50002e+18	FALSE	High	IsMasterProtein	Q9NRQ5	Single-pass membrane and coiled-coil domain-containing protein 4 OS=Homo sapiens OX=9606 GN=SMCO4 PE=1 SV=1	0	8.001	54	1	5	1	59	6.7	10.29	15.8	1	0	2.438	0.001	0.001	3.315	0.001	0.523259			0.137413		0.984889			0.52104		15204.7	37071.5		11182.7	73.25	33.1		29.49	High	High	High	Peak Found	Peak Found	Peak Found	Not Found	Not Found	Not Found
6.25764e+18	FALSE	High	IsMasterProtein	Q15120	[Pyruvate dehydrogenase (acetyl-transferring)] kinase isozyme 3, mitochondrial OS=Homo sapiens OX=9606 GN=PDK3 PE=1 SV=1	0.001	5.741	4	1	2	1	406	46.9	8.37	3.58	1	0	0.856	0.001	0.001	1000		0.476476					0.943255					14054.7	12026.2			5.92	31.57			Peak Found	High	Peak Found	Peak Found	Not Found	High	Not Found	Not Found	Not Found
-4.57231e+18	FALSE	High	IsMasterProtein	O75208	Ubiquinone biosynthesis protein COQ9, mitochondrial OS=Homo sapiens OX=9606 GN=COQ9 PE=1 SV=1	0.002	4.998	9	2	3	2	318	35.5	5.94	4.14	2	0	1.127	0.001	0.001	1000		0.168551					0.49963					17559	19796.3			18.71	14.19			Peak Found	Peak Found	Peak Found	High	Peak Found	High	Not Found	Not Found	Not Found
-3.23912e+18	FALSE	Medium	IsMasterProtein	O75333	T-box transcription factor TBX10 OS=Homo sapiens OX=9606 GN=TBX10 PE=2 SV=2	0.026	2.388	7	1	1	1	385	42.3	9.28	2.62	1	0	0.466	0.001	0.001	1000												35908.8	16726.6							Not Found	Not Found	High	Not Found	Peak Found	Not Found	Not Found	Not Found	Not Found
7.13216e+18	FALSE	Low	IsMasterProtein	Q6NUK4	Receptor expression-enhancing protein 3 OS=Homo sapiens OX=9606 GN=REEP3 PE=1 SV=1	0.053	2.002	4	1	2	1	255	29.2	9.57	1.95	1	0	1000		0.001	0.696	0.001				0.0678435					0.345173			29680.6		42671.8		6.03		20.62	Not Found	Not Found	Not Found	High	Peak Found	Not Found	Not Found	Not Found	Not Found
-3.16465e+16	FALSE	Low	IsMasterProtein	Q92674	Centromere protein I OS=Homo sapiens OX=9606 GN=CENPI PE=1 SV=2	0.057	1.954	4	1	1	1	756	86.7	8.76	2.75	1	0	1000		0.001	1.844	0.001												20120.3		10910.3		15.75			Not Found	Not Found	Not Found	Peak Found	High	Not Found	Not Found	Not Found	Not Found
-4.39591e+18	FALSE	Low	IsMasterProtein	Q8N7W2	BEN domain-containing protein 7 OS=Homo sapiens OX=9606 GN=BEND7 PE=1 SV=2	0.076	1.76	3	1	1	1	519	57.5	9.13	2.49	1	0	1.079	0.001	0.001	1.296	0.001	0.834893			0.230948		1			0.687338		132172	142571		110030	7.21	5.31		17.4	Peak Found	Not Found	Peak Found	High	Not Found	Peak Found	Not Found	Not Found	Not Found
-5.04908e+18	FALSE	High	IsMasterProtein	Q6PL24	Protein TMED8 OS=Homo sapiens OX=9606 GN=TMED8 PE=1 SV=1	0.006	3.713	5	1	3	1	325	35.7	4.74	5.75	1	0	1.109	0.001	0.001	1.35	0.001	0.933087					1					44821.5	49727.1		36845.3	13.37	25.12			Peak Found	Peak Found	Peak Found	High	High	Not Found	Not Found	Not Found	Not Found
-5.28121e+18	FALSE	High	IsMasterProtein	Q9NX76	CKLF-like MARVEL transmembrane domain-containing protein 6 OS=Homo sapiens OX=9606 GN=CMTM6 PE=1 SV=1	0.005	4.049	6	1	1	1	183	20.4	5.29	0	1	0	1.09	0.001	0.001	0.895	0.001	0.966986			0.820226		1			1		38752.5	42236.4		47192.8	21.71	49.09		30.64	Peak Found	Not Found	Peak Found	Not Found	Peak Found	Peak Found	Not Found	Not Found	Not Found
-7.85251e+18	FALSE	Medium	IsMasterProtein	Q9H7D0	Dedicator of cytokinesis protein 5 OS=Homo sapiens OX=9606 GN=DOCK5 PE=1 SV=3	0.022	2.495	0	1	1	1	1870	215.2	7.96	2.13	1	0	1.422	0.001	0.001	1.122	0.001	0.421209			0.864072		0.877789			1		23432.1	33331.4		29714.6	19.14	33.73		26.23	Peak Found	High	Not Found	Peak Found	Peak Found	Peak Found	Not Found	Not Found	Not Found
-1.75952e+17	FALSE	High	IsMasterProtein	P50748	Kinetochore-associated protein 1 OS=Homo sapiens OX=9606 GN=KNTC1 PE=1 SV=1	0	8.727	2	3	5	3	2209	250.6	5.97	8.07	3	0	1.039	0.001	0.001	0.983	0.001	0.741328					1					76725.1	79683.6		81028.4	15.59	6.74			High	High	Peak Found	Peak Found	Peak Found	High	Not Found	Not Found	Not Found
5.87629e+17	FALSE	Medium	IsMasterProtein	Q5VZM2	Ras-related GTP-binding protein B OS=Homo sapiens OX=9606 GN=RRAGB PE=1 SV=1	0.025	2.426	3	1	1	1	374	43.2	6.21	1.71	1	0	2.371	0.001	0.001	3.623	0.001	0.3044					0.732609					50523.4	119766		33057.6	21.99	84.38			Peak Found	Peak Found	Peak Found	Peak Found	High	Not Found	Not Found	Not Found	Not Found
6.68788e+18	FALSE	Medium	IsMasterProtein	Q147X3	N-alpha-acetyltransferase 30 OS=Homo sapiens OX=9606 GN=NAA30 PE=1 SV=1	0.05	2.034	5	1	1	1	362	39.3	5.52	1.65	1	0	1000		0.001	1000													32752.2							Not Found	Not Found	Not Found	Not Found	Not Found	High	Not Found	Not Found	Not Found
7.17979e+18	FALSE	Medium	IsMasterProtein	Q01954	Zinc finger protein basonuclin-1 OS=Homo sapiens OX=9606 GN=BNC1 PE=1 SV=2	0.025	2.403	4	1	1	1	994	110.9	7.36	3.81	1	0	1.036	0.001	0.001	0.866	0.001				0.553332					1		32723.9	33904		39158.8		4.43		16.15	Not Found	Peak Found	Not Found	Not Found	Peak Found	Peak Found	Not Found	Not Found	Not Found
2.55535e+18	FALSE	Medium	IsMasterProtein	Q99929	Achaete-scute homolog 2 OS=Homo sapiens OX=9606 GN=ASCL2 PE=1 SV=2	0.015	2.749	17	1	1	1	193	20.2	11.18	3.39	1	0	7.544	0.182	0.024	6.041	0.146		0.678864			0.607289		1			1	446734	3.37031e+06	81370.2	557940	49.78		29.65	132.7	Not Found	Peak Found	Peak Found	Not Found	Peak Found	Not Found	Not Found	Peak Found	Peak Found
-1.32907e+18	FALSE	High	IsMasterProtein	Q8WYP5	Protein ELYS OS=Homo sapiens OX=9606 GN=AHCTF1 PE=1 SV=3	0	7.384	1	2	6	2	2266	252.3	6.6	13.24	2	0	1.018	0.117	0.115	7.721	0.889	0.578443	0.14352	0.0259635	0.0567828	0.996361	1	0.472755	0.284016	0.3129	1	252069	256696	29542.3	33248	74.21	13.66	10.82	1.89	High	Peak Found	High	Peak Found	Peak Found	High	Peak Found	High	High
3.6172e+18	FALSE	High	IsMasterProtein	Q9BZQ8	Protein Niban OS=Homo sapiens OX=9606 GN=FAM129A PE=1 SV=1	0	7.934	4	3	9	3	928	103.1	4.78	6.69	3	0	6.203	0.828	0.133	9.603	1.282	0.552012	0.983701	0.748064	0.724849	0.999969	1	1	1	1	1	110998	688543	91916.8	71702.3	6.55	72.74	105.82	127.93	High	High	High	Peak Found	Peak Found	High	High	High	Peak Found
7.10732e+18	FALSE	High	IsMasterProtein	Q9Y3C8	Ubiquitin-fold modifier-conjugating enzyme 1 OS=Homo sapiens OX=9606 GN=UFC1 PE=1 SV=3	0	11.382	29	3	16	3	167	19.4	7.4	26.88	3	0	9.284	1.503	0.162	0.774	0.125	0.143056	0.949439	0.29047	0.999556	0.330999	0.448339	1	0.923027	1	0.790502	91292.9	847548	137203	1.09517e+06	19.13	78.16	19.56	77.68	High	High	High	High	High	High	High	Peak Found	High
-3.73648e+18	FALSE	Medium	IsMasterProtein	Q68D91	Metallo-beta-lactamase domain-containing protein 2 OS=Homo sapiens OX=9606 GN=MBLAC2 PE=1 SV=3	0.013	3.022	4	1	1	1	279	31.4	6.92	1.91	1	0	2.47	0.447	0.181	1.139	0.206	0.613603			0.997215		1			1		49358.7	121934	22064.3	107073	90.22	20.96		18.38	Peak Found	Peak Found	High	Peak Found	Peak Found	Not Found	Not Found	Peak Found	Not Found
5638304543600080	FALSE	High	IsMasterProtein	Q9NZJ7	Mitochondrial carrier homolog 1 OS=Homo sapiens OX=9606 GN=MTCH1 PE=1 SV=1	0.001	5.798	6	2	8	2	389	41.5	9.32	11.98	2	0	1.242	0.243	0.195	3.718	0.726	0.929827	0.204824	0.432631	0.792933	0.905642	1	0.587429	1	1	1	160656	199610	39004.7	53693.4	15.57	69.71	47.1	84.6	High	High	High	Peak Found	High	High	Peak Found	Peak Found	Peak Found
2.82665e+18	FALSE	High	IsMasterProtein	Q9HCU5	Prolactin regulatory element-binding protein OS=Homo sapiens OX=9606 GN=PREB PE=1 SV=2	0	9.824	11	3	8	3	417	45.4	7.88	13.55	3	0	1.209	0.271	0.224	0.811	0.181	1	0.273734	0.276005	0.979005	0.178441	1	0.68811	0.900688	1	0.568216	143834	173903	38910.9	214479	21.18	19.29	125.26	16.97	High	Peak Found	High	Peak Found	Peak Found	High	High	Peak Found	Not Found
7.1854e+18	FALSE	High	IsMasterProtein	Q13601	KRR1 small subunit processome component homolog OS=Homo sapiens OX=9606 GN=KRR1 PE=1 SV=4	0	6.173	6	2	7	2	381	43.6	9.77	10.73	2	0	0.885	0.218	0.247	1.215	0.3	0.948315	0.928824	0.679918	0.884298	0.975251	1	1	1	1	1	166411	147261	36304	121198	60.18	5.38	118.38	61.61	High	High	Peak Found	Peak Found	Peak Found	Peak Found	High	Peak Found	High
2.6878e+18	FALSE	High	IsMasterProtein	Q9H4A6	Golgi phosphoprotein 3 OS=Homo sapiens OX=9606 GN=GOLPH3 PE=1 SV=1	0	10.956	10	2	13	2	298	33.8	6.44	30.64	2	0	0.957	0.237	0.247	2.566	0.635	0.989995	0.536747	0.702852	0.921159	0.963865	1	1	1	1	1	182932	175008	43286.3	68200.3	48.38	57.62	87.47	68.95	High	High	High	High	High	High	High	High	Peak Found
4.40449e+18	FALSE	High	IsMasterProtein	Q6P5R6	60S ribosomal protein L22-like 1 OS=Homo sapiens OX=9606 GN=RPL22L1 PE=1 SV=2	0	6.654	30	2	4	2	122	14.6	9.38	9.62	2	0	0.722	0.184	0.254	1000	1000	0.983108	0.810859	0.726068			1	1	1			392588	283413	72093.8		106.92	11.45	137.53		Peak Found	High	High	Peak Found	Peak Found	Peak Found	Not Found	High	Peak Found
-4.40072e+18	FALSE	High	IsMasterProtein	P17813	Endoglin OS=Homo sapiens OX=9606 GN=ENG PE=1 SV=2	0	19.332	9	3	17	3	658	70.5	6.61	28.72	3	0	3.44	0.905	0.263	4.246	1.117	0.114803	0.99592	0.15596	0.0312213	0.673489	0.389946	1	0.703709	0.221659	1	197205	678468	178544	159796	6.06	53.32	35.58	20.39	High	High	High	High	Peak Found	High	High	High	High
-6.6235e+17	FALSE	High	IsMasterProtein	Q92871	Phosphomannomutase 1 OS=Homo sapiens OX=9606 GN=PMM1 PE=1 SV=2	0	7.116	11	2	5	2	262	29.7	5.74	9.22	2	0	1.048	0.305	0.292	2.932	0.855	0.762855	7.16149e-05	3.38862e-05	0.000122505	0.411513	1	0.00421742	0.0146309	0.00964807	0.887728	72524.8	75970.8	22146.4	25908.5	23.91	10.39	8.72	11.77	Peak Found	High	High	Peak Found	High	High	Peak Found	Peak Found	Peak Found
-3.89851e+18	FALSE	High	IsMasterProtein	Q99538	Legumain OS=Homo sapiens OX=9606 GN=LGMN PE=1 SV=1	0	14.103	7	3	11	3	433	49.4	6.55	15.43	3	0	1.655	0.489	0.295	1.16	0.343	0.947651	0.884378	0.609142	0.972818	0.835268	1	1	1	1	1	137661	227774	67267.4	196399	22.52	51.28	77.48	60.63	Peak Found	Peak Found	Peak Found	High	High	High	High	High	Peak Found
-2.93993e+18	FALSE	High	IsMasterProtein	Q9NWU2	Glucose-induced degradation protein 8 homolog OS=Homo sapiens OX=9606 GN=GID8 PE=1 SV=1	0	9.052	14	2	4	2	228	26.7	4.97	8.74	2	0	1.064	0.317	0.298	0.886	0.264	0.984157	0.00121031	0.000835671	0.943441	0.000479158	1	0.026092	0.056238	1	0.0233723	97610.1	103899	30980.8	117239	9.72	9.78	39.96	8.44	Peak Found	Peak Found	High	Peak Found	Peak Found	High	Peak Found	Peak Found	High
-7.49702e+18	FALSE	High	IsMasterProtein	Q9NQH7	Xaa-Pro aminopeptidase 3 OS=Homo sapiens OX=9606 GN=XPNPEP3 PE=1 SV=1	0	9.517	6	3	30	2	507	57	6.83	37.56	3	0	4.699	1.408	0.3	3.618	1.084	0.536133	0.999892	0.501376	0.401632	0.996913	0.996465	1	1	0.92477	1	46803.4	219928	65879.7	60793.2	104.31	48.63	37.05	32.82	High	High	High	Peak Found	High	High	High	High	High
-8.88198e+18	FALSE	High	IsMasterProtein	P40306	Proteasome subunit beta type-10 OS=Homo sapiens OX=9606 GN=PSMB10 PE=1 SV=1	0	12.741	14	2	8	2	273	28.9	7.81	16.54	2	0	1.849	0.569	0.308	0.999	0.307	0.234067	0.107314	0.00627149	0.678415	0.00163983	0.616822	0.396797	0.133297	1	0.0416032	107768	199241	61332	199539	8.83	35.86	18.16	3.41	High	Peak Found	Peak Found	High	Peak Found	High	Peak Found	Peak Found	Peak Found
2.35074e+18	FALSE	High	IsMasterProtein	Q5TAQ9	DDB1- and CUL4-associated factor 8 OS=Homo sapiens OX=9606 GN=DCAF8 PE=1 SV=1	0	23.458	10	3	14	3	597	66.8	5.39	28.38	3	0	0.933	0.297	0.318	0.668	0.213	0.908834	0.0140519	0.034541	0.46257	0.00462001	1	0.111692	0.319508	0.985863	0.0746374	296965	277134	88266.2	414920	43.17	22.59	18.63	35.76	High	Peak Found	High	High	High	High	Peak Found	Peak Found	High
-2.29068e+18	FALSE	High	IsMasterProtein	P00973	2'-5'-oligoadenylate synthase 1 OS=Homo sapiens OX=9606 GN=OAS1 PE=1 SV=4	0	12.764	14	3	4	3	400	46	8.22	11.2	3	0	1000	1000	0.337	1.821	0.613			0.0010847	0.0212263	0.0453626			0.0604189	0.177885	0.261403		176157	59304.9	96732.7		7.17	28.29	14.46	Not Found	Not Found	Not Found	High	Peak Found	Peak Found	Peak Found	Peak Found	Peak Found
3.34783e+18	FALSE	High	IsMasterProtein	Q9UEW8	STE20/SPS1-related proline-alanine-rich protein kinase OS=Homo sapiens OX=9606 GN=STK39 PE=1 SV=3	0	16.526	11	3	11	2	545	59.4	6.29	28.47	3	0	0.671	0.226	0.337	0.553	0.186	0.999985	0.322188	0.374377	0.727187	0.0880469	1	0.755999	1	1	0.385875	73572.2	49366.1	16649.5	89290.1	59.84	81.48	11.75	9.07	Peak Found	Peak Found	Peak Found	Peak Found	Not Found	Peak Found	Peak Found	Peak Found	Not Found
6.82166e+18	FALSE	High	IsMasterProtein	P13284	Gamma-interferon-inducible lysosomal thiol reductase OS=Homo sapiens OX=9606 GN=IFI30 PE=1 SV=3	0	10.857	20	2	10	2	250	27.9	4.88	13.37	2	0	2.236	0.764	0.342	1.192	0.407	0.19737	0.717345	0.0443565	0.769403	0.173014	0.552363	1	0.363879	1	0.559228	83922.4	187627	64107.8	157429	14.09	43.17	20.64	55.2	High	Peak Found	High	High	High	High	High	Peak Found	Peak Found
-4.2103e+18	FALSE	High	IsMasterProtein	P0C6T2	Dolichyl-diphosphooligosaccharide--protein glycosyltransferase subunit 4 OS=Homo sapiens OX=9606 GN=OST4 PE=1 SV=1	0	47.056	100	2	24	2	37	4.2	7.24	97.81	2	0	0.69	0.252	0.365	1.569	0.573	0.478775	0.00255592	0.0167254	0.299474	0.233124	0.945238	0.0400954	0.223282	0.790318	0.652125	852652	588311	214804	374916	59.71	34.48	19.58	8.68	High	High	High	High	High	High	High	High	High
-3.50905e+18	FALSE	High	IsMasterProtein	Q04917	14-3-3 protein eta OS=Homo sapiens OX=9606 GN=YWHAH PE=1 SV=4	0	140.415	59	18	460	15	246	28.2	4.84	919.79	18	0	2.608	0.961	0.368	2.498	0.92	0.979657	0.985336	0.884999	0.979325	0.985604	1	1	1	1	1	6.74745e+06	1.75963e+07	6.48231e+06	7.04545e+06	62.96	58.54	58.11	58.26	High	High	High	High	High	High	High	High	High
-7.80013e+18	FALSE	High	IsMasterProtein	O95994	Anterior gradient protein 2 homolog OS=Homo sapiens OX=9606 GN=AGR2 PE=1 SV=1	0	18.216	37	3	11	3	175	20	9	28.03	3	0	2.758	1.016	0.368	1.061	0.391	0.000210514	0.999486	0.000232394	0.999999	0.00022979	0.00635989	1	0.0347446	1	0.0164721	137114	378131	139339	356504	7.86	11.5	18.03	24.75	Peak Found	Peak Found	High	High	High	Peak Found	Peak Found	High	Peak Found
4.19599e+18	FALSE	High	IsMasterProtein	Q7Z429	Protein lifeguard 1 OS=Homo sapiens OX=9606 GN=GRINA PE=2 SV=1	0	6.643	10	1	6	1	371	41.2	5.34	20.44	1	0	0.648	0.239	0.37	1.358	0.502	0.785043					1					207311	134335	49646.3	98948.6	26.77	36.16			High	High	Peak Found	High	High	High	Not Found	Not Found	Peak Found
6.82532e+18	FALSE	High	IsMasterProtein	P50135	Histamine N-methyltransferase OS=Homo sapiens OX=9606 GN=HNMT PE=1 SV=1	0	6.43	14	3	6	3	292	33.3	5.34	8.84	3	0	1.424	0.54	0.379	1.038	0.393	0.560336	0.160138	0.0242394	0.999225	0.0204174	1	0.509179	0.274449	1	0.168252	67765.2	96526.6	36560	92957.2	7.21	6.65	56.4	5.83	Peak Found	Peak Found	Peak Found	Peak Found	High	Peak Found	Peak Found	Peak Found	High
-3.2955e+18	FALSE	High	IsMasterProtein	Q9UHD9	Ubiquilin-2 OS=Homo sapiens OX=9606 GN=UBQLN2 PE=1 SV=2	0	15.417	8	4	13	2	624	65.7	5.22	24.97	4	0	1.117	0.426	0.382	0.931	0.356	0.954937	0.954096	0.743688	0.916762	0.402755	1	1	1	1	0.878855	54152.9	60468.1	23095.1	64938.6	56.44	49.54	64.84	19.5	Peak Found	Peak Found	High	High	Peak Found	High	Peak Found	Peak Found	High
-3.63162e+18	FALSE	Low	IsMasterProtein	Q12955	Ankyrin-3 OS=Homo sapiens OX=9606 GN=ANK3 PE=1 SV=3	0.068	1.86	0	1	1	1	4377	480.1	6.49	0	1	0	1.267	0.486	0.384	0.843	0.323	0.98758			0.457997		1			0.981941		85922	108886	41776.8	129142	29.22	56.53		33.78	Peak Found	Not Found	Peak Found	Peak Found	Peak Found	Peak Found	Not Found	Not Found	Peak Found
8.59271e+18	FALSE	Medium	IsMasterProtein	Q8TE77	Protein phosphatase Slingshot homolog 3 OS=Homo sapiens OX=9606 GN=SSH3 PE=1 SV=2	0.013	3.039	1	1	1	1	659	73	5.3	1.77	1	0	1.552	0.611	0.394	1.369	0.539	0.00614719			0.0208651		0.0557834			0.176375		29290.5	45461.6	17894.4	33212.2	9.6	11.47		7.18	Peak Found	Peak Found	Peak Found	Peak Found	Peak Found	High	Peak Found	Not Found	Not Found
3.27028e+18	FALSE	Medium	IsMasterProtein	O95563	Mitochondrial pyruvate carrier 2 OS=Homo sapiens OX=9606 GN=MPC2 PE=1 SV=1	0.011	3.147	9	1	2	1	127	14.3	10.43	4.44	1	0	0.936	0.369	0.394	1.331	0.525		0.0666751			0.269598		0.295932			0.705966	54494.3	51032.9	20125.4	38340.6	1.38		13.03	54.56	High	High	Peak Found	Not Found	Not Found	Peak Found	Not Found	Peak Found	Peak Found
-2.38819e+17	FALSE	High	IsMasterProtein	P45877	Peptidyl-prolyl cis-trans isomerase C OS=Homo sapiens OX=9606 GN=PPIC PE=1 SV=1	0	6.238	10	2	8	2	212	22.7	8.4	7.49	2	0	3.288	1.3	0.395	1.007	0.398	0.000202593	0.148335	0.0023741	0.888941	0.0010782	0.00619756	0.481714	0.08356	1	0.0343836	36734.1	120770	47737.7	119964	12.01	11.42	26.96	13.94	Peak Found	Peak Found	Peak Found	High	Peak Found	High	High	High	Peak Found
2.57524e+18	FALSE	High	IsMasterProtein	Q8IVF2	Protein AHNAK2 OS=Homo sapiens OX=9606 GN=AHNAK2 PE=1 SV=2	0	24.803	10	7	16	7	5795	616.2	5.36	22.33	7	0	1.658	0.659	0.397	0.774	0.307	0.0196473	0.208	0.00136441	0.763569	0.000494146	0.120871	0.592587	0.0661191	1	0.0236261	166587	276156	109705	356967	10.37	36.02	4.58	25.64	High	Peak Found	Peak Found	High	High	Peak Found	High	High	High
3.10711e+18	FALSE	High	IsMasterProtein	P30536	Translocator protein OS=Homo sapiens OX=9606 GN=TSPO PE=1 SV=3	0	10.419	25	3	27	3	169	18.8	9.36	35.82	3	0	2.548	1.012	0.397	2.064	0.82	0.0336664	0.998169	0.0266855	0.108412	0.754199	0.170399	1	0.284833	0.454269	1	519312	1.32306e+06	525722	640987	11.29	39.52	7.84	11.71	High	High	High	High	High	High	High	High	High
1.0601e+18	FALSE	High	IsMasterProtein	Q8NFV4	Protein ABHD11 OS=Homo sapiens OX=9606 GN=ABHD11 PE=1 SV=1	0	11.281	13	3	6	3	315	34.7	9.48	9.26	3	0	1.314	0.548	0.417	1.545	0.645	0.854597	0.718532	0.315068	0.425713	0.993916	1	1	0.951883	0.946285	1	96231.2	126460	52777.4	81854.2	13.4	22.14	78.83	35.72	High	High	Peak Found	Peak Found	High	Peak Found	Peak Found	Peak Found	High
-1.93726e+18	FALSE	High	IsMasterProtein	Q9NR09	Baculoviral IAP repeat-containing protein 6 OS=Homo sapiens OX=9606 GN=BIRC6 PE=1 SV=2	0	7.862	1	2	4	2	4857	529.9	6.05	8.51	2	0	1.217	0.513	0.422	0.699	0.295	0.599507	0.382558	0.0684285	0.999496	0.0586684	1	0.826935	0.457218	1	0.304634	67880.2	82626.1	34828.6	118151	42.34	31.05	14.02	47.76	High	High	Peak Found	Peak Found	Peak Found	Peak Found	Peak Found	Peak Found	Peak Found
-4.33653e+17	FALSE	High	IsMasterProtein	O95297	Myelin protein zero-like protein 1 OS=Homo sapiens OX=9606 GN=MPZL1 PE=1 SV=1	0	12.012	13	3	10	3	269	29.1	8.72	12.89	3	0	0.995	0.433	0.435	0.873	0.38	0.998409	0.941389	0.886669	0.746443	0.368191	1	1	1	1	0.838916	79448.4	79013.6	34393.1	90553.8	54.23	45	52.85	9.97	High	High	High	Peak Found	Peak Found	High	Peak Found	Peak Found	Peak Found
-8.90122e+18	FALSE	Low	IsMasterProtein	Q5VU92	DDB1- and CUL4-associated factor 12-like protein 1 OS=Homo sapiens OX=9606 GN=DCAF12L1 PE=1 SV=1	0.052	2.013	4	1	1	1	463	51.2	8.56	0	1	0	0.681	0.296	0.435	0.966	0.421	0.689426			0.913153		1			1		105996	72184	31422	74696.4	20.39	21.78		16.19	Peak Found	Peak Found	Peak Found	Peak Found	Peak Found	Peak Found	Not Found	Peak Found	Not Found
-6.71786e+18	FALSE	High	IsMasterProtein	Q8WZA9	Immunity-related GTPase family Q protein OS=Homo sapiens OX=9606 GN=IRGQ PE=1 SV=1	0	24.972	18	7	20	7	623	62.7	4.88	30.88	7	0	1.231	0.542	0.44	2.915	1.283	0.874002	0.522309	0.211036	0.27878	0.996331	1	0.997717	0.80797	0.763001	1	944050	1.1622e+06	511528	398661	60.27	12.91	2.73	75.16	High	High	High	High	High	High	High	High	High
7.0823e+18	FALSE	High	IsMasterProtein	Q9Y4E1	WASH complex subunit 2C OS=Homo sapiens OX=9606 GN=WASHC2C PE=1 SV=4	0	13.306	5	4	4	4	1320	144.8	4.79	4.17	4	0	1.863	0.82	0.44	2.231	0.982	0.950153	0.833307	0.549696	0.970543	0.788667	1	1	1	1	1	69531.2	129533	57047.7	58065.7	20.93	48.39	69.67	55.08	Peak Found	Peak Found	High	Peak Found	Peak Found	Peak Found	Peak Found	Peak Found	High
-8.43797e+18	FALSE	High	IsMasterProtein	Q969P0	Immunoglobulin superfamily member 8 OS=Homo sapiens OX=9606 GN=IGSF8 PE=1 SV=1	0	11.031	6	2	8	2	613	65	8	14.69	2	0	1.245	0.548	0.441	0.796	0.35	0.912954	0.324771	0.137131	0.865509	0.0463513	1	0.758736	0.663209	1	0.265266	69303	86285.1	38010.1	108447	10.79	6.68	63.74	8.58	High	Peak Found	High	High	Peak Found	High	Peak Found	High	High
4.81963e+18	FALSE	High	IsMasterProtein	P02792	Ferritin light chain OS=Homo sapiens OX=9606 GN=FTL PE=1 SV=2	0	9.997	19	2	3	2	175	20	5.78	4.54	2	0	0.779	0.349	0.448	5.807	2.601	0.310544	0.0240733	0.275547	0.00293305	0.0213696	0.738624	0.156252	0.900688	0.0543005	0.17199	143301	111621	49990.1	19222.8	23.49	27.5	41.26	20.24	Peak Found	High	High	Peak Found	Peak Found	Peak Found	Peak Found	Peak Found	Peak Found
2.45451e+18	FALSE	High	IsMasterProtein	Q99447	Ethanolamine-phosphate cytidylyltransferase OS=Homo sapiens OX=9606 GN=PCYT2 PE=1 SV=1	0	14.917	12	3	19	3	389	43.8	6.92	47.45	3	0	2.949	1.349	0.457	1.2	0.549	0.00105795	0.0786904	0.0371758	0.48582	0.290693	0.0177612	0.328432	0.331165	1	0.735041	113622	335073	153271	279188	11.41	5.16	43.22	9.7	Peak Found	Peak Found	High	High	High	High	High	High	High
-6.8741e+18	FALSE	High	IsMasterProtein	Q5TAT6	Collagen alpha-1(XIII) chain OS=Homo sapiens OX=9606 GN=COL13A1 PE=1 SV=1	0	17.679	7	3	10	3	717	69.9	9.17	22.67	3	0	1.46	0.685	0.469	1.292	0.606	0.470569	0.944118	0.241692	0.864515	0.590527	0.939527	1	0.853592	1	1	608000	887421	416267	687037	66.35	58.7	37.15	2.03	Peak Found	Peak Found	Peak Found	High	High	High	High	High	High
6.31323e+18	FALSE	High	IsMasterProtein	O00754	Lysosomal alpha-mannosidase OS=Homo sapiens OX=9606 GN=MAN2B1 PE=1 SV=3	0	11.507	4	3	11	3	1011	113.7	7.28	16.35	3	0	1.813	0.856	0.472	1.285	0.607	0.0585715	0.932269	0.134437	0.684587	0.547475	0.249686	1	0.656049	1	1	149003	270108	127520	210135	37.08	1.66	37.17	17.83	Peak Found	Peak Found	High	Peak Found	High	High	High	High	High
-7.20364e+18	FALSE	Medium	IsMasterProtein	Q96Q06	Perilipin-4 OS=Homo sapiens OX=9606 GN=PLIN4 PE=1 SV=2	0.012	3.082	1	1	1	1	1357	134.3	8.73	1.84	1	0	7.385	3.577	0.484	1.314	0.636	1.26666e-05	0.000208363	0.00505046	0.624185	0.0208689	0.00116464	0.00824744	0.117103	1	0.169943	7461.28	55098.4	26686.1	41938.8	20.98	18.72	11.11	8.26	Not Found	Peak Found	Peak Found	Peak Found	Peak Found	Peak Found	Peak Found	Peak Found	Peak Found
-3.91602e+18	FALSE	High	IsMasterProtein	P32004	Neural cell adhesion molecule L1 OS=Homo sapiens OX=9606 GN=L1CAM PE=1 SV=2	0	8.184	5	3	4	3	1257	139.9	6.24	6.69	3	0	2.464	1.199	0.487	0.853	0.415	0.00138601	0.980868	0.00210252	0.743197	0.000701658	0.021118	1	0.0771879	1	0.0262659	21715.8	53506.1	26038.7	62731.1	13.18	15.07	18.73	14.37	High	Peak Found	Peak Found	Peak Found	High	Peak Found	Peak Found	Peak Found	Peak Found
-1.96954e+18	FALSE	Medium	IsMasterProtein	Q9H4I9	Essential MCU regulator, mitochondrial OS=Homo sapiens OX=9606 GN=SMDT1 PE=1 SV=1	0.037	2.154	7	1	2	1	107	11.4	7.27	1.68	1	0	0.935	0.46	0.492	1.265	0.622	0.997372	0.0356279	0.0464614	0.834056	0.151451	1	0.201225	0.371569	1	0.51686	35487.4	33169.8	16318.9	26228.8	18.69	16.22	31.92	11.35	Peak Found	Peak Found	High	Peak Found	Peak Found	Peak Found	Peak Found	Peak Found	Peak Found
-2.99986e+18	FALSE	High	IsMasterProtein	Q8TER5	Rho guanine nucleotide exchange factor 40 OS=Homo sapiens OX=9606 GN=ARHGEF40 PE=1 SV=3	0	6.316	2	2	7	2	1519	164.6	6.15	10.65	2	0	1.701	0.851	0.5	1.03	0.515	0.00378784	0.862587	0.00154917	0.99999	0.00160095	0.0400787	1	0.0672863	1	0.0416032	25392.2	43185.4	21607.3	41923.8	2.66	7.17	22.5	4.72	High	High	Peak Found	High	Peak Found	High	Peak Found	High	Peak Found
-8.51268e+18	FALSE	High	IsMasterProtein	P24844	Myosin regulatory light polypeptide 9 OS=Homo sapiens OX=9606 GN=MYL9 PE=1 SV=4	0	82.129	56	9	160	2	172	19.8	4.92	384.37	9	0	2.474	1.244	0.503	1.634	0.821	0.207918	0.92174	0.450561	0.42303	0.999931	0.570491	1	1	0.943427	1	184667	456794	229649	279621	46.47	30.76	33.86	44.61	Peak Found	Peak Found	Peak Found	Peak Found	High	High	Peak Found	Peak Found	High
-6.97414e+18	FALSE	High	IsMasterProtein	Q969T9	WW domain-binding protein 2 OS=Homo sapiens OX=9606 GN=WBP2 PE=1 SV=1	0	21.131	39	5	13	5	261	28.1	5.91	27.87	5	0	2.324	1.183	0.509	0.637	0.324	0.14484	0.698815	0.562825	0.141133	0.0215279	0.45188	1	1	0.529454	0.172402	79981	185896	94626.4	292009	37.5	28.86	28.82	33.61	Peak Found	Peak Found	Peak Found	High	Peak Found	High	Peak Found	Peak Found	High
5.56409e+18	FALSE	Low	IsMasterProtein	Q99983	Osteomodulin OS=Homo sapiens OX=9606 GN=OMD PE=1 SV=1	0.06	1.92	2	1	2	1	421	49.5	5.59	4.07	1	0	1.228	0.626	0.51	1.962	1.001	0.0894532	0.0305611	0.00100318	0.000922077	0.999799	0.329372	0.182197	0.0577788	0.0308526	1	710743	872753	445122	444826	18.71	11.67	5.72	8.04	Peak Found	High	High	Peak Found	Peak Found	Peak Found	Peak Found	Peak Found	Peak Found
-2.07072e+18	FALSE	High	IsMasterProtein	Q01629	Interferon-induced transmembrane protein 2 OS=Homo sapiens OX=9606 GN=IFITM2 PE=1 SV=2	0	8.688	12	1	5	1	132	14.6	7.42	9.03	1	0	1.666	0.851	0.511	1.162	0.593	0.0587955	0.996687	0.0440466	0.835324	0.143149	0.249818	1	0.363879	1	0.498525	62088.8	103440	52841.3	89038.6	12.5	13.45	22	31.62	Peak Found	Peak Found	Peak Found	High	High	High	Peak Found	Peak Found	High
5.58829e+17	FALSE	High	IsMasterProtein	Q2VPK5	Cytoplasmic tRNA 2-thiolation protein 2 OS=Homo sapiens OX=9606 GN=CTU2 PE=1 SV=1	0.002	4.963	3	1	6	1	515	56.1	6.32	12.1	1	0	1.022	0.522	0.511	1.19	0.608	0.977163			0.879064		1			1		23744.6	24265.4	12400	20384.9	15.84	12.8		40.8	Peak Found	Peak Found	Peak Found	Peak Found	Peak Found	Peak Found	High	High	High
4.9952e+18	FALSE	High	IsMasterProtein	O76070	Gamma-synuclein OS=Homo sapiens OX=9606 GN=SNCG PE=1 SV=2	0	40.122	49	5	65	5	127	13.3	4.86	170.21	5	0	4.764	2.44	0.512	1.391	0.712	2.01601e-06	0.000136606	0.000943591	0.0489072	0.0512293	0.00047255	0.00610806	0.056238	0.287596	0.280483	139987	666962	341553	479438	20.81	9.02	3.45	9.63	Peak Found	High	High	High	High	High	High	High	High
-3.10782e+18	FALSE	Medium	IsMasterProtein	O75879	Glutamyl-tRNA(Gln) amidotransferase subunit B, mitochondrial OS=Homo sapiens OX=9606 GN=GATB PE=1 SV=1	0.037	2.155	4	1	1	1	557	61.8	8.63	2.68	1	0	0.518	0.267	0.516	0.811	0.419	0.0545705	0.00136775	0.0319926	0.324203	0.00464306	0.237655	0.0275202	0.308837	0.823446	0.0746374	62699.3	32482.3	16767.9	40041.3	23.07	3.54	22.4	24.61	Peak Found	Peak Found	Peak Found	Peak Found	Peak Found	Peak Found	Peak Found	Not Found	Peak Found
8.73052e+18	FALSE	High	IsMasterProtein	O60879	Protein diaphanous homolog 2 OS=Homo sapiens OX=9606 GN=DIAPH2 PE=1 SV=1	0	9.03	3	3	10	3	1101	125.5	6.58	3.93	3	0	0.946	0.495	0.523	0.879	0.459	0.975261	0.0567156	0.101126	0.999732	0.089306	1	0.266679	0.565231	1	0.387514	103902	98331.8	51395.8	111862	24.02	12.94	61.87	28.72	High	High	High	High	High	High	Peak Found	High	Peak Found
3.11846e+18	FALSE	High	IsMasterProtein	Q7Z5J1	Hydroxysteroid 11-beta-dehydrogenase 1-like protein OS=Homo sapiens OX=9606 GN=HSD11B1L PE=2 SV=1	0.003	4.511	6	1	10	1	315	34.3	9.73	19.14	1	0	1.07	0.57	0.532	1.533	0.816	0.849433	0.0689316	0.0223678	0.0826711	0.787353	1	0.302061	0.262456	0.386661	1	1.27156e+06	1.36061e+06	724332	887557	7.52	7.28	36.06	12.36	High	High	High	High	Peak Found	High	High	High	High
-1.96466e+18	FALSE	High	IsMasterProtein	Q9H2H8	Peptidyl-prolyl cis-trans isomerase-like 3 OS=Homo sapiens OX=9606 GN=PPIL3 PE=1 SV=1	0	15.283	27	3	35	3	161	18.1	6.79	77.7	3	0	1.164	0.622	0.534	1.106	0.591	0.705681	0.994163	0.834334	0.986594	0.954577	1	1	1	1	1	364317	423975	226472	383384	34.12	3.73	73.89	9.26	High	High	High	Peak Found	High	High	High	High	High
3.73934e+18	FALSE	High	IsMasterProtein	Q92804	TATA-binding protein-associated factor 2N OS=Homo sapiens OX=9606 GN=TAF15 PE=1 SV=1	0	39.529	19	6	52	4	592	61.8	8.02	96.88	6	0	1.047	0.56	0.535	1.94	1.037	0.999995	0.327492	0.318364	0.360011	0.999604	1	0.763047	0.960643	0.87252	1	523434	548150	293082	282539	20.29	34.37	36.3	28.99	High	High	High	High	High	High	High	High	High
-8.27126e+18	FALSE	High	IsMasterProtein	Q6PCE3	Glucose 1,6-bisphosphate synthase OS=Homo sapiens OX=9606 GN=PGM2L1 PE=1 SV=3	0	13.243	7	4	22	4	622	70.4	7.15	14.33	4	0	1.155	0.627	0.543	0.662	0.359	0.297509	0.690614	0.0644247	0.282711	0.00480028	0.721377	1	0.440587	0.766664	0.0762518	204730	236472	128351	357408	37.56	13.47	17.69	3.45	High	Peak Found	High	High	High	High	High	High	Peak Found
-9.04533e+18	FALSE	Low	IsMasterProtein	Q9BW66	Cyclin-dependent kinase 2-interacting protein OS=Homo sapiens OX=9606 GN=CINP PE=1 SV=1	0.059	1.927	6	1	1	1	212	24.3	6.28	1.91	1	0	1.207	0.657	0.545	1.248	0.68	0.812383	0.420896	0.13357	0.880975	0.351925	1	0.878353	0.656049	1	0.819011	247181	298308	162520	238971	6.4	12.01	41.36	10.01	Peak Found	Peak Found	Peak Found	Peak Found	Peak Found	Peak Found	High	Peak Found	Peak Found
5.7867e+18	FALSE	High	IsMasterProtein	P16144	Integrin beta-4 OS=Homo sapiens OX=9606 GN=ITGB4 PE=1 SV=5	0	162.524	24	29	147	29	1822	202	6.09	277.86	29	0	4.953	2.715	0.548	1.472	0.807	3.43909e-06	9.28195e-05	0.00502588	0.0436914	0.413798	0.000605388	0.0047847	0.117103	0.268401	0.888855	810778	4.01589e+06	2.20139e+06	2.72839e+06	9.4	12.37	21.72	5.48	High	High	High	High	High	High	High	High	High
-6.45518e+18	FALSE	High	IsMasterProtein	Q96FN4	Copine-2 OS=Homo sapiens OX=9606 GN=CPNE2 PE=1 SV=3	0.001	5.208	3	2	12	1	548	61.2	6.07	11.01	2	0	0.932	0.515	0.553	1.037	0.573	0.957384	0.140923	0.275021	0.99954	0.314375	1	0.46803	0.900688	1	0.768666	128580	119843	66238.8	115616	26.43	10.47	40.56	12.11	Peak Found	Peak Found	High	High	Peak Found	Peak Found	Peak Found	Peak Found	Peak Found
-2.08706e+17	FALSE	Low	IsMasterProtein	Q9NY47	Voltage-dependent calcium channel subunit alpha-2/delta-2 OS=Homo sapiens OX=9606 GN=CACNA2D2 PE=1 SV=2	0.073	1.797	1	1	1	1	1150	129.7	5.8	2.02	1	0	1.187	0.658	0.554	1.873	1.039	0.623496	0.0254397	0.00507674	0.00321384	0.980101	1	0.16143	0.117152	0.0568395	1	49792.3	59127.1	32781.7	31565.2	8.8	5.11	11.81	23.22	Peak Found	Peak Found	High	Peak Found	Peak Found	Peak Found	Peak Found	Peak Found	Peak Found
2.75788e+18	FALSE	Low	IsMasterProtein	Q7Z5H3	Rho GTPase-activating protein 22 OS=Homo sapiens OX=9606 GN=ARHGAP22 PE=1 SV=1	0.051	2.026	3	1	4	1	698	76.7	8.15	7.62	1	0	1.152	0.639	0.555	2.463	1.367	0.958148	0.783323	0.512533	0.0235774	0.175816	1	1	1	0.188503	0.56488	190256	219143	121620	88970.5	15.21	28.31	38.6	44.81	Peak Found	Peak Found	Peak Found	Peak Found	High	High	Peak Found	Peak Found	High
4.97653e+18	FALSE	High	IsMasterProtein	Q92506	Estradiol 17-beta-dehydrogenase 8 OS=Homo sapiens OX=9606 GN=HSD17B8 PE=1 SV=2	0	6.369	10	2	3	2	261	27	6.54	6.09	2	0	4.18	2.323	0.556	1.275	0.708	0.000347783	0.00763467	0.0301804	0.429482	0.24359	0.00914388	0.0800474	0.300731	0.950522	0.669842	15249.7	63743.9	35421.5	50006.4	3.63	12.18	29.75	12.22	Not Found	Peak Found	Peak Found	Peak Found	High	Peak Found	High	Peak Found	Peak Found
-7.56407e+18	FALSE	High	IsMasterProtein	Q03519	Antigen peptide transporter 2 OS=Homo sapiens OX=9606 GN=TAP2 PE=1 SV=1	0.001	5.47	3	2	5	2	686	75.6	8.02	7.3	2	0	1.344	0.747	0.556	0.947	0.527	0.651288	0.30734	0.0604949	0.963498	0.0312931	1	0.737364	0.428594	1	0.209955	63151.2	84899.6	47177.7	89604.6	11.87	15.7	48.85	6.82	Peak Found	Peak Found	Peak Found	High	Peak Found	High	Peak Found	Peak Found	Peak Found
-3.40194e+18	FALSE	High	IsMasterProtein	O95084	Serine protease 23 OS=Homo sapiens OX=9606 GN=PRSS23 PE=1 SV=1	0	6.928	7	2	3	2	383	43	9.42	3.92	2	0	1.01	0.565	0.56	1.298	0.726	0.994082	0.347704	0.253731	0.425803	0.973063	1	0.784241	0.869411	0.946285	1	63361.6	63997.6	35825.1	49316.7	3.91	3.39	45.72	12.4	High	High	High	Peak Found	Peak Found	Peak Found	Peak Found	Peak Found	Peak Found
7.01271e+18	FALSE	Low	IsMasterProtein	Q96MN2	NACHT, LRR and PYD domains-containing protein 4 OS=Homo sapiens OX=9606 GN=NLRP4 PE=1 SV=3	0.072	1.827	1	1	1	1	994	113.3	5.8	0	1	0	0.952	0.534	0.561	1.545	0.866	0.891827	0.0196842	0.0523603	0.143949	0.886887	1	0.137753	0.397245	0.534889	1	146057	139116	78019.9	90053.1	25.1	9.95	28.84	19.88	Peak Found	Peak Found	Peak Found	Peak Found	Peak Found	Peak Found	Peak Found	Peak Found	High
-6.34408e+18	FALSE	High	IsMasterProtein	Q9BYK8	Helicase with zinc finger domain 2 OS=Homo sapiens OX=9606 GN=HELZ2 PE=1 SV=6	0	6.539	1	2	2	2	2649	294.5	7.49	3.74	2	0	1.674	0.939	0.561	1.596	0.896	0.00106754	0.821522	0.000250941	0.000906637	0.440277	0.0177612	1	0.0347446	0.0308526	0.9184	13802.2	23098.5	12964.9	14472	8.91	3.36	10.68	9.15	High	Peak Found	Peak Found	Peak Found	Peak Found	Peak Found	Peak Found	Peak Found	High
1.03971e+18	FALSE	Medium	IsMasterProtein	O14735	CDP-diacylglycerol--inositol 3-phosphatidyltransferase OS=Homo sapiens OX=9606 GN=CDIPT PE=1 SV=1	0.017	2.659	5	1	5	1	213	23.5	8.03	9.16	1	0	1.459	0.823	0.564	1.144	0.645	0.817703	0.719148	0.285511	0.999964	0.269453	1	1	0.914756	1	0.705966	92986.5	135695	76520.7	118570	28.75	30.15	22.11	4.97	High	Peak Found	High	Peak Found	Peak Found	High	Peak Found	Peak Found	Peak Found
-4.15537e+18	FALSE	High	IsMasterProtein	P13645	Keratin, type I cytoskeletal 10 OS=Homo sapiens OX=9606 GN=KRT10 PE=1 SV=6	0	143.04	52	22	239	18	584	58.8	5.21	426.25	22	2	1.231	0.695	0.564	0.926	0.523	0.645176	0.954513	0.379994	0.725191	0.911375	1	1	1	1	1	2.58647e+06	3.18392e+06	1.79687e+06	3.43754e+06	17.44	71.27	53.3	30.2	High	High	High	High	High	High	High	High	High
6.46988e+18	FALSE	High	IsMasterProtein	Q9BZZ2	Sialoadhesin OS=Homo sapiens OX=9606 GN=SIGLEC1 PE=1 SV=2	0.005	4.053	3	2	2	2	1709	182.5	6.62	1.67	2	0	0.771	0.435	0.564	1.444	0.815	0.93099	0.073505	0.16884	0.488933	0.828656	1	0.314709	0.731014	1	1	305276	235301	132803	162898	14.58	19.49	53.37	24.84	Peak Found	Peak Found	Peak Found	Peak Found	Peak Found	Peak Found	Peak Found	Peak Found	Peak Found
5.49868e+18	FALSE	High	IsMasterProtein	Q99541	Perilipin-2 OS=Homo sapiens OX=9606 GN=PLIN2 PE=1 SV=2	0	23.645	19	6	19	6	437	48	6.8	31.39	6	0	1.562	0.885	0.566	1.819	1.03	0.0546743	0.998386	0.0435966	0.0116809	0.770916	0.237655	1	0.363879	0.126107	1	335240	523790	296595	287898	14.64	16.74	17.7	11.21	High	High	High	High	High	High	Peak Found	Peak Found	Peak Found
2.64563e+18	FALSE	High	IsMasterProtein	P04080	Cystatin-B OS=Homo sapiens OX=9606 GN=CSTB PE=1 SV=2	0	21.446	46	3	42	3	98	11.1	7.56	72.42	3	0	1.283	0.727	0.566	0.924	0.523	0.286689	0.03896	0.00316543	0.945395	0.00169578	0.704015	0.212585	0.095448	1	0.0423919	569335	730505	413748	790967	8.16	2.17	28.6	4.87	High	High	High	High	High	High	High	High	High
-8.38572e+18	FALSE	Medium	IsMasterProtein	Q8N1P7	Beta/gamma crystallin domain-containing protein 2 OS=Homo sapiens OX=9606 GN=CRYBG2 PE=2 SV=2	0.023	2.446	1	1	5	1	1661	177.8	6.05	11.66	1	0	1.082	0.616	0.57	2.074	1.182	0.984069	0.0744823	0.122124	0.0451617	0.891951	1	0.316894	0.618407	0.273498	1	257243	278249	158532	134169	30.25	25.04	11.82	22.2	Peak Found	Peak Found	High	Peak Found	Peak Found	High	High	Peak Found	Peak Found
2.59418e+18	FALSE	High	IsMasterProtein	P24386	Rab proteins geranylgeranyltransferase component A 1 OS=Homo sapiens OX=9606 GN=CHM PE=1 SV=3	0.007	3.517	3	1	1	1	653	73.4	4.75	2.81	1	0	1.418	0.81	0.571	1.445	0.825											43459.8	61637.2	35191.3	42668.6				12.4	Peak Found	Not Found	Not Found	Peak Found	Not Found	Not Found	Not Found	Peak Found	Not Found
9.00713e+18	FALSE	High	IsMasterProtein	Q9UJM3	ERBB receptor feedback inhibitor 1 OS=Homo sapiens OX=9606 GN=ERRFI1 PE=1 SV=1	0	9.49	7	2	15	2	462	50.5	8.1	33.1	2	0	1.173	0.671	0.572	1.24	0.709	0.149078	0.00161212	0.000150363	0.0783108	0.00271434	0.460099	0.0300395	0.0280254	0.374199	0.0560151	179537	210568	120398	169814	10.05	7.94	7.34	4.64	High	High	Peak Found	High	High	High	High	High	High
-9.09251e+17	FALSE	High	IsMasterProtein	P26447	Protein S100-A4 OS=Homo sapiens OX=9606 GN=S100A4 PE=1 SV=1	0.006	3.584	11	1	2	1	101	11.7	6.11	0	1	0	6.205	3.549	0.572	3.101	1.774	6.32008e-07	1.69844e-05	0.00148701	1.15917e-05	0.00181539	0.000316054	0.00174506	0.0672863	0.00332	0.0442857	13287.1	82446.9	47160.6	26586.1	19.2	3.07	11.2	11.41	Peak Found	Peak Found	Peak Found	High	High	Peak Found	Peak Found	Peak Found	Peak Found
-4.81321e+18	FALSE	Low	IsMasterProtein	Q14957	Glutamate receptor ionotropic, NMDA 2C OS=Homo sapiens OX=9606 GN=GRIN2C PE=1 SV=3	0.058	1.938	2	1	1	1	1233	134.1	8.48	0	1	0	1.344	0.777	0.578	1.815	1.049	0.840213	0.316082	0.103641	0.451009	0.683605	1	0.749259	0.569771	0.971238	1	147983	198944	114958	109585	16.3	25.57	49.7	17.65	Peak Found	Peak Found	Peak Found	Peak Found	High	Peak Found	Peak Found	Peak Found	Peak Found
4.84436e+17	FALSE	High	IsMasterProtein	P02686	Myelin basic protein OS=Homo sapiens OX=9606 GN=MBP PE=1 SV=3	0.005	3.794	4	1	6	1	304	33.1	9.79	3.59	1	0	1.765	1.023	0.58	1.057	0.613	0.0188315	0.968596	0.0347232	0.949173	0.0732003	0.117881	1	0.319508	1	0.347234	18109.9	31959.2	18521.7	30227.1	17.18	9.54	19.06	14.94	High	Peak Found	Peak Found	High	Peak Found	High	Peak Found	Peak Found	Peak Found
-2.4883e+18	FALSE	High	IsMasterProtein	Q8N9T8	Protein KRI1 homolog OS=Homo sapiens OX=9606 GN=KRI1 PE=1 SV=3	0.001	5.966	5	2	3	2	703	82.5	5.14	8.21	2	0	0.782	0.454	0.581	1.26	0.732	0.389238	0.197532	0.94851	0.999834	0.926589	0.836612	0.574975	1	1	1	230513	180187	104717	143057	1.8	48.38	32.84	37.12	High	Peak Found	Peak Found	High	Peak Found	Peak Found	Peak Found	Peak Found	Peak Found
2.40838e+18	FALSE	Medium	IsMasterProtein	Q9Y587	AP-4 complex subunit sigma-1 OS=Homo sapiens OX=9606 GN=AP4S1 PE=1 SV=1	0.014	2.85	7	1	3	1	144	17	5.19	3.28	1	0	1.478	0.863	0.584	1.189	0.694	0.060146	0.957219	0.121403	0.628454	0.562368	0.25373	1	0.616859	1	1	31676.3	46819	27335.8	39388.8	6.85	11.85	35.3	16.35	Peak Found	Peak Found	Peak Found	High	High	Peak Found	Peak Found	Peak Found	Peak Found
5.13574e+18	FALSE	High	IsMasterProtein	Q92791	Endoplasmic reticulum protein SC65 OS=Homo sapiens OX=9606 GN=P3H4 PE=1 SV=1	0.005	3.804	3	1	1	1	437	50.3	4.77	2.15	1	0	2.598	1.531	0.589	1.822	1.073		0.426666					0.882886				47212.4	122681	72275.8	67350.9	24		17		Not Found	Peak Found	Peak Found	Not Found	High	Not Found	Peak Found	Peak Found	Peak Found
-3.31012e+18	FALSE	High	IsMasterProtein	O00584	Ribonuclease T2 OS=Homo sapiens OX=9606 GN=RNASET2 PE=1 SV=2	0.006	3.594	4	1	3	1	256	29.5	7.08	6.24	1	0	2.266	1.337	0.59	1.515	0.894	0.00036151	0.205378	0.00375247	0.0600098	0.231669	0.00925465	0.588411	0.101589	0.320656	0.648912	66573.5	150881	89001.8	99589.5	13.03	3.58	3.55	22.53	Peak Found	Peak Found	Peak Found	Peak Found	Peak Found	Peak Found	High	High	High
6.59826e+18	FALSE	High	IsMasterProtein	Q5TDH0	Protein DDI1 homolog 2 OS=Homo sapiens OX=9606 GN=DDI2 PE=1 SV=1	0	6.336	4	1	2	1	399	44.5	5.05	5.32	1	0	1.263	0.75	0.594	1.975	1.173			0.829253					1			123649	156225	92796	79086.6		37.34	69.7		Peak Found	Not Found	Not Found	High	Peak Found	Not Found	High	Peak Found	Peak Found
7.69734e+18	FALSE	Medium	IsMasterProtein	P56211	cAMP-regulated phosphoprotein 19 OS=Homo sapiens OX=9606 GN=ARPP19 PE=1 SV=2	0.012	3.097	10	1	1	1	112	12.3	9.09	1.7	1	0	0.935	0.557	0.595	0.522	0.311	0.97842			0.240228		1			0.704198		86267.7	80669.8	48022.3	154439	37.94	28.19		20.88	Peak Found	Peak Found	Peak Found	Peak Found	Peak Found	Peak Found	Peak Found	Not Found	Not Found
-1.75497e+18	FALSE	High	IsMasterProtein	Q9HC84	Mucin-5B OS=Homo sapiens OX=9606 GN=MUC5B PE=1 SV=3	0	51.876	5	11	51	11	5762	596	6.64	86.9	11	0	2.182	1.303	0.597	1.376	0.821	1.71982e-05	0.00615801	0.000936255	0.0141714	0.17962	0.0013072	0.0689954	0.056238	0.140818	0.569524	323084	705023	420827	512396	5.08	6.48	13.53	5.69	High	Peak Found	High	High	High	High	High	High	High
8.85788e+18	FALSE	High	IsMasterProtein	P63096	Guanine nucleotide-binding protein G(i) subunit alpha-1 OS=Homo sapiens OX=9606 GN=GNAI1 PE=1 SV=2	0	83.133	33	11	150	2	354	40.3	5.97	303.57	11	0	1.172	0.703	0.6	1.202	0.721	0.706418	0.353296	0.0816288	0.96669	0.154455	1	0.793145	0.499116	1	0.52313	128562	150651	90410	125369	11.93	16.91	17.3	15.03	High	High	High	High	High	Peak Found	Peak Found	High	Peak Found
-5.7792e+18	FALSE	Medium	IsMasterProtein	P62328	Thymosin beta-4 OS=Homo sapiens OX=9606 GN=TMSB4X PE=1 SV=2	0.037	2.164	43	1	3	1	44	5.1	5.06	5.13	1	0	1.302	0.782	0.601	1.364	0.82	0.988962	0.868128	0.713888	0.995323	0.832869	1	1	1	1	1	45157.4	58799.3	35324.3	43097.4	33.94	51.99	76.97	17.74	Peak Found	High	Peak Found	High	Peak Found	Peak Found	High	Peak Found	Peak Found
-8.99583e+18	FALSE	High	IsMasterProtein	Q9UBS4	DnaJ homolog subfamily B member 11 OS=Homo sapiens OX=9606 GN=DNAJB11 PE=1 SV=1	0	110.737	46	9	110	9	358	40.5	6.18	305.77	9	0	1	0.602	0.602	1.057	0.636	0.993532	0.00561726	0.00776122	0.989944	0.0114217	1	0.0649452	0.151628	1	0.125523	3.78501e+06	3.78574e+06	2.27933e+06	3.58305e+06	4.3	2.61	24.72	3.54	High	High	High	High	High	High	High	High	High
-6.6854e+18	FALSE	High	IsMasterProtein	Q92820	Gamma-glutamyl hydrolase OS=Homo sapiens OX=9606 GN=GGH PE=1 SV=2	0	7.214	7	2	3	2	318	35.9	7.11	3.56	2	0	1.305	0.791	0.606	1.136	0.689	0.715559	0.96042	0.452002	0.995622	0.571302	1	1	1	1	1	106393	138812	84152.7	122143	47.83	22.03	48.31	23.37	Peak Found	Peak Found	High	Peak Found	Peak Found	Peak Found	Peak Found	Peak Found	High
5.81923e+18	FALSE	Low	IsMasterProtein	Q99996	A-kinase anchor protein 9 OS=Homo sapiens OX=9606 GN=AKAP9 PE=1 SV=4	0.064	1.886	0	1	8	1	3907	452.7	4.98	3.21	1	0	0.82	0.497	0.606	0.968	0.587	0.816559	0.00639941	0.0201178	0.974355	0.0355984	1	0.0707157	0.247213	1	0.228901	93163.3	76374.1	46314.7	78919.4	10.26	14.68	20.65	12.26	High	High	Peak Found	Peak Found	Peak Found	High	Peak Found	High	Peak Found
6.54386e+18	FALSE	High	IsMasterProtein	P38571	Lysosomal acid lipase/cholesteryl ester hydrolase OS=Homo sapiens OX=9606 GN=LIPA PE=1 SV=2	0.005	3.941	3	1	7	1	399	45.4	6.92	13.18	1	0	2.073	1.258	0.607	1.915	1.162	0.000697502	0.109521	0.0155986	0.00155462	0.303654	0.0144985	0.40403	0.217215	0.040263	0.754454	144288	299085	181531	156214	11.53	8.78	15.26	15.56	Peak Found	High	Peak Found	High	High	High	High	High	Peak Found
6.29966e+18	FALSE	Low	IsMasterProtein	P0C091	FRAS1-related extracellular matrix protein 3 OS=Homo sapiens OX=9606 GN=FREM3 PE=3 SV=2	0.059	1.931	1	1	1	1	2139	238	5.33	1.63	1	0	0.911	0.554	0.608	1.514	0.921	0.999716	0.00299603	0.00269733	0.0193473	0.447561	1	0.0438419	0.0901467	0.169621	0.927117	1.0983e+06	1.0003e+06	608264	660601	18.96	7.52	7.64	12.19	Peak Found	Peak Found	Peak Found	Peak Found	Peak Found	Peak Found	High	Peak Found	Peak Found
3.41483e+18	FALSE	High	IsMasterProtein	P06703	Protein S100-A6 OS=Homo sapiens OX=9606 GN=S100A6 PE=1 SV=1	0	65.474	76	8	131	8	90	10.2	5.48	285.71	8	0	1.333	0.811	0.608	0.992	0.603	0.152357	0.34212	0.0127014	0.99981	0.0140946	0.466665	0.77982	0.191151	1	0.134246	1.47962e+07	1.97216e+07	1.19938e+07	1.98837e+07	9.21	22.16	20.76	5.22	High	High	High	High	High	High	High	High	High
7.44978e+18	FALSE	High	IsMasterProtein	O15533	Tapasin OS=Homo sapiens OX=9606 GN=TAPBP PE=1 SV=1	0	8.155	10	2	14	2	448	47.6	7.15	31.94	2	0	1.898	1.155	0.608	1.01	0.615	0.0289617	0.821135	0.0979512	0.999901	0.107056	0.152622	1	0.554523	1	0.427813	94936.6	180212	109656	178371	20.55	14.05	28.21	1.19	High	Peak Found	Peak Found	High	High	High	High	High	Peak Found
-3.95372e+18	FALSE	High	IsMasterProtein	Q9Y6K9	NF-kappa-B essential modulator OS=Homo sapiens OX=9606 GN=IKBKG PE=1 SV=2	0	10.59	7	2	18	2	419	48.2	5.71	38.99	2	0	1.05	0.64	0.61	1.088	0.663	0.997765	0.0805952	0.0625257	0.989893	0.0955177	1	0.332929	0.435344	1	0.40144	99629.1	104569	63764	96139.8	13.63	3.48	23.35	16.86	High	Peak Found	Peak Found	High	High	High	High	High	High
8.33532e+18	FALSE	High	IsMasterProtein	Q9UBR2	Cathepsin Z OS=Homo sapiens OX=9606 GN=CTSZ PE=1 SV=1	0	32.676	30	6	48	6	303	33.8	7.11	105.85	6	0	1.992	1.215	0.61	1.588	0.969	9.81636e-05	0.176554	0.000822179	0.000926858	0.999408	0.00378943	0.53995	0.056238	0.0308526	1	1.09263e+06	2.17633e+06	1.32762e+06	1.3706e+06	1.58	5.34	6.18	15.61	High	High	High	High	High	High	High	High	High
6.49998e+18	FALSE	High	IsMasterProtein	Q16798	NADP-dependent malic enzyme, mitochondrial OS=Homo sapiens OX=9606 GN=ME3 PE=2 SV=2	0	9.321	9	3	7	2	604	67	7.97	8.89	3	0	1.753	1.071	0.611	1.791	1.095			0.400003	0.285221	0.982399			1	0.768959	1	46067.4	80741.2	49344.1	45075.4		16.38	43.52	8.71	Not Found	Peak Found	Not Found	High	High	Not Found	Peak Found	Peak Found	Peak Found
-9.03986e+18	FALSE	Medium	IsMasterProtein	Q92805	Golgin subfamily A member 1 OS=Homo sapiens OX=9606 GN=GOLGA1 PE=1 SV=3	0.025	2.395	2	1	2	1	767	88.1	5.27	0	1	0	1.551	0.949	0.612	1.624	0.994	0.38293	0.972283	0.292109	0.302052	0.999993	0.832621	1	0.926108	0.793681	1	10243.3	15885.2	9720.06	9781.45	12.01	12.33	1.23	50.39	Peak Found	High	Peak Found	Peak Found	High	Peak Found	Peak Found	Not Found	Peak Found
-4.09462e+18	FALSE	Medium	IsMasterProtein	Q5VWQ8	Disabled homolog 2-interacting protein OS=Homo sapiens OX=9606 GN=DAB2IP PE=1 SV=2	0.013	2.947	1	1	1	1	1189	131.5	8.72	0	1	0	0.93	0.569	0.612	2.04	1.249	0.967896	0.11073	0.0587391	0.0149279	0.757124	1	0.406406	0.424851	0.145119	1	84641.9	78691.3	48188.4	38577.6	20.02	9.68	37.35	14.9	Peak Found	Peak Found	High	Peak Found	Peak Found	Peak Found	Peak Found	Peak Found	Peak Found
-6.51626e+18	FALSE	High	IsMasterProtein	Q8TCZ2	CD99 antigen-like protein 2 OS=Homo sapiens OX=9606 GN=CD99L2 PE=1 SV=1	0	6.016	16	1	2	1	262	28	5.14	8.16	1	0	2.93	1.798	0.614	1.228	0.754	0.0166832	0.179611	0.247706	0.818806	0.656914	0.110254	0.544615	0.862289	1	1	19988.5	58560.7	35943	47688.4	31.9	13.25	11.62	34.83	Peak Found	Not Found	Peak Found	High	Peak Found	Peak Found	Not Found	Peak Found	Peak Found
3.03869e+18	FALSE	High	IsMasterProtein	Q8WWM7	Ataxin-2-like protein OS=Homo sapiens OX=9606 GN=ATXN2L PE=1 SV=2	0	83.495	23	18	132	18	1075	113.3	8.59	231.76	18	0	0.965	0.593	0.614	0.877	0.538	0.902128	0.446577	0.811848	0.982264	0.614807	1	0.906864	1	1	1	2.98551e+06	2.88106e+06	1.76895e+06	3.28516e+06	3.72	37.1	28.96	37.08	High	High	High	High	High	High	High	High	High
-6.02402e+17	FALSE	High	IsMasterProtein	P09913	Interferon-induced protein with tetratricopeptide repeats 2 OS=Homo sapiens OX=9606 GN=IFIT2 PE=1 SV=1	0	24.216	11	4	20	4	472	54.6	6.76	49.95	4	0	2.213	1.361	0.615	1.378	0.848	0.0076012	0.579928	0.0444219	0.420312	0.398321	0.064469	1	0.363879	0.941947	0.877091	154907	342802	210835	248715	21.75	14.82	26.31	2.63	Peak Found	High	High	High	High	High	Peak Found	High	High
4.83722e+18	FALSE	High	IsMasterProtein	Q9BYD1	39S ribosomal protein L13, mitochondrial OS=Homo sapiens OX=9606 GN=MRPL13 PE=1 SV=1	0	12.858	22	3	8	3	178	20.7	9.16	12.33	3	0	1.077	0.663	0.615	1.607	0.989	0.957545	0.368352	0.194784	0.188609	0.999995	1	0.810374	0.782532	0.619662	1	198266	213630	131443	132971	12.62	2.11	24.14	31.69	High	High	High	Peak Found	Peak Found	High	High	Peak Found	Peak Found
2.00097e+18	FALSE	High	IsMasterProtein	Q9H267	Vacuolar protein sorting-associated protein 33B OS=Homo sapiens OX=9606 GN=VPS33B PE=1 SV=2	0	16.738	10	4	15	4	617	70.5	6.71	28.91	4	0	1.356	0.835	0.616	1.499	0.923	0.10302	0.0797808	0.00237954	0.0155541	0.474779	0.363391	0.330924	0.08356	0.148272	0.960497	603426	818167	503663	545843	6.87	18.86	8.48	4.17	High	High	Peak Found	High	High	High	High	Peak Found	High
2.00023e+18	FALSE	Low	IsMasterProtein	Q15678	Tyrosine-protein phosphatase non-receptor type 14 OS=Homo sapiens OX=9606 GN=PTPN14 PE=1 SV=2	0.074	1.792	1	1	2	1	1187	135.2	8.31	1.63	1	0	2.36	1.453	0.616	1.241	0.764	0.000300604	0.0143766	0.0353769	0.299644	0.455413	0.00835509	0.113625	0.319743	0.790339	0.937491	76229.1	179922	110770	145021	7.12	6.29	22.95	18.21	Peak Found	Peak Found	Peak Found	High	Peak Found	Peak Found	Peak Found	High	Peak Found
-6.60519e+18	FALSE	High	IsMasterProtein	P35908	Keratin, type II cytoskeletal 2 epidermal OS=Homo sapiens OX=9606 GN=KRT2 PE=1 SV=2	0	82.134	38	15	113	10	639	65.4	8	229.14	15	2	1.329	0.82	0.617	0.856	0.528	0.865411	0.995597	0.755526	0.999942	0.727112	1	1	1	1	1	1.27861e+06	1.69968e+06	1.04896e+06	1.98536e+06	24.74	33.35	50.16	30.59	High	Peak Found	High	High	Peak Found	High	High	Peak Found	High
-1.71096e+18	FALSE	Medium	IsMasterProtein	Q15276	Rab GTPase-binding effector protein 1 OS=Homo sapiens OX=9606 GN=RABEP1 PE=1 SV=2	0.044	2.096	1	1	4	1	862	99.2	5.01	0	1	0	1.344	0.83	0.617	1.268	0.782	0.751723	0.942856	0.450633	0.954182	0.728484	1	1	1	1	1	225200	302658	186820	238764	6.45	26.94	37.46	25.63	Peak Found	Peak Found	High	Peak Found	Peak Found	Peak Found	Peak Found	High	Peak Found
-5.80819e+18	FALSE	High	IsMasterProtein	Q9HC35	Echinoderm microtubule-associated protein-like 4 OS=Homo sapiens OX=9606 GN=EML4 PE=1 SV=3	0	49.774	18	12	65	12	981	108.8	6.4	90.5	12	0	1.357	0.839	0.619	1.018	0.63	0.00841948	0.0992176	0.000407952	0.999801	0.000440675	0.0689434	0.379079	0.0464787	1	0.0231306	931791	1.26409e+06	781883	1.24169e+06	9.03	6.87	8.53	6.84	High	High	High	High	High	High	High	High	High
6.6396e+18	FALSE	High	IsMasterProtein	Q5TC84	Opioid growth factor receptor-like protein 1 OS=Homo sapiens OX=9606 GN=OGFRL1 PE=2 SV=1	0.005	4.197	3	1	3	1	451	51.2	6.13	7.21	1	0	1.219	0.761	0.625	0.664	0.415	0.993282	0.724788	0.57953	0.385635	0.0656682	1	1	1	0.899261	0.324245	95904.9	116895	73025	175918	17.28	23.6	51.5	33.76	Peak Found	Peak Found	High	Peak Found	Peak Found	High	High	Peak Found	Peak Found
-7.18021e+18	FALSE	High	IsMasterProtein	P18887	DNA repair protein XRCC1 OS=Homo sapiens OX=9606 GN=XRCC1 PE=1 SV=2	0	13.177	7	4	11	4	633	69.4	6.39	10.52	4	0	1.25	0.783	0.626	1.108	0.694	0.367013	0.562961	0.0593401	0.901189	0.154588	0.814393	1	0.425923	1	0.52313	267314	334204	209280	301677	5.98	1.67	30.58	4.72	High	Peak Found	High	High	High	High	Peak Found	High	High
3.50499e+18	FALSE	High	IsMasterProtein	P51570	Galactokinase OS=Homo sapiens OX=9606 GN=GALK1 PE=1 SV=1	0	20.912	16	5	52	5	392	42.2	6.46	77.87	5	0	1.825	1.145	0.627	1.5	0.941	0.282064	0.892454	0.619024	0.863904	0.963708	0.697843	1	1	1	1	410766	749593	470301	499621	6.37	36.28	21.76	10.18	High	High	High	High	High	High	High	High	High
-8.95295e+18	FALSE	High	IsMasterProtein	Q9H1E3	Nuclear ubiquitous casein and cyclin-dependent kinase substrate 1 OS=Homo sapiens OX=9606 GN=NUCKS1 PE=1 SV=1	0	16.915	5	4	34	4	243	27.3	5.08	51.88	4	0	1.255	0.788	0.627	1.268	0.796	0.368321	0.973497	0.216008	0.317371	0.990122	0.815544	1	0.814619	0.814818	1	284269	356890	223941	281363	6.39	5.8	37.28	12.67	High	High	High	High	High	High	High	High	High
7.29714e+17	FALSE	High	IsMasterProtein	Q15628	Tumor necrosis factor receptor type 1-associated DEATH domain protein OS=Homo sapiens OX=9606 GN=TRADD PE=1 SV=2	0.002	4.77	12	2	2	2	312	34.2	6.27	2.19	2	0	1.501	0.943	0.628	0.816	0.513	0.299659	0.999706	0.266806	0.447716	0.030519	0.725002	1	0.891128	0.967981	0.206989	30905.2	46380	29149.1	56831.6	19.27	20.35	24.14	6.03	Peak Found	Peak Found	Peak Found	Peak Found	Peak Found	High	High	Peak Found	Peak Found
-5.46654e+18	FALSE	High	IsMasterProtein	P59998	Actin-related protein 2/3 complex subunit 4 OS=Homo sapiens OX=9606 GN=ARPC4 PE=1 SV=3	0	106.152	68	11	166	11	168	19.7	8.43	374.84	11	0	0.782	0.494	0.632	0.777	0.491	0.0675708	0.000227084	0.00538192	0.102335	0.000297382	0.272782	0.00864724	0.121306	0.438232	0.0190326	1.43552e+07	1.12213e+07	7.09279e+06	1.44476e+07	5.76	14.7	2.78	14	High	High	High	High	High	High	High	High	High
-6.48309e+18	FALSE	Medium	IsMasterProtein	Q96NJ6	Zinc finger protein 3 homolog OS=Homo sapiens OX=9606 GN=ZFP3 PE=1 SV=1	0.036	2.175	2	1	3	1	502	57.6	7.34	4.25	1	0	0.913	0.578	0.633	0.892	0.565	0.612228	0.12075	0.57622	0.44045	0.0766872	1	0.425312	1	0.962514	0.357454	215687	196863	124601	220669	17.98	24.56	26.56	21.42	Peak Found	Peak Found	High	High	Peak Found	Peak Found	High	Peak Found	Peak Found
5.94957e+18	FALSE	Low	IsMasterProtein	O43676	NADH dehydrogenase [ubiquinone] 1 beta subcomplex subunit 3 OS=Homo sapiens OX=9606 GN=NDUFB3 PE=1 SV=3	0.073	1.802	23	1	1	1	98	11.4	9.2	1.95	1	0	0.752	0.477	0.634	1.968	1.247	0.979381	0.200606	0.329926	0.141177	0.915787	1	0.581118	0.971932	0.529454	1	113548	85417.4	54117.4	43396.3	28.76	32.41	39.77	15.6	Peak Found	Peak Found	Peak Found	Peak Found	Peak Found	Peak Found	High	Peak Found	Peak Found
-2.26765e+18	FALSE	High	IsMasterProtein	Q9H0R8	Gamma-aminobutyric acid receptor-associated protein-like 1 OS=Homo sapiens OX=9606 GN=GABARAPL1 PE=1 SV=1	0.002	4.992	15	1	3	1	117	14	8.73	9.22	1	0	1.151	0.732	0.636	1.379	0.877	0.993978	0.800903	0.682489	0.985951	0.837201	1	1	1	1	1	61346.1	70621.1	44924.5	51204.7	39.31	34.94	2.46	37.68	Peak Found	Peak Found	Peak Found	Peak Found	Peak Found	Peak Found	Not Found	High	High
-6.36102e+18	FALSE	Low	IsMasterProtein	Q9NXS3	Kelch-like protein 28 OS=Homo sapiens OX=9606 GN=KLHL28 PE=2 SV=2	0.052	2.013	5	1	1	1	571	64.2	6.14	2.55	1	0	1.378	0.878	0.637	2.151	1.371	0.649552	0.726079	0.191881	0.00529304	0.109149	1	1	0.779417	0.0780964	0.431196	408592	562883	358783	261702	19.89	18.33	16.66	9.14	Peak Found	Peak Found	Peak Found	Peak Found	Peak Found	Peak Found	Peak Found	High	Peak Found
6.75399e+18	FALSE	High	IsMasterProtein	P68032	Actin, alpha cardiac muscle 1 OS=Homo sapiens OX=9606 GN=ACTC1 PE=1 SV=1	0	486.895	68	34	4731	4	377	42	5.39	8660.47	34	17	0.538	0.343	0.638	0.707	0.451	0.000340202	1.55944e-05	0.0191244	0.0200765	0.000250176	0.009092	0.00167345	0.24033	0.17332	0.0172586	3.00799e+08	1.61744e+08	1.03232e+08	2.2878e+08	16.54	7.71	13.05	11.42	Peak Found	Peak Found	High	Peak Found	Peak Found	High	Peak Found	High	Peak Found
7.95547e+18	FALSE	Low	IsMasterProtein	Q8N6Q8	Methyltransferase-like protein 25 OS=Homo sapiens OX=9606 GN=METTL25 PE=2 SV=2	0.051	2.027	2	1	1	1	603	68.2	7.08	1.73	1	0	1.236	0.789	0.639	0.867	0.554	0.94363	0.916519	0.630765	0.957075	0.461596	1	1	1	1	0.944719	29918.4	36968.4	23615	42629.3	6.4	10.91	71.82	19.69	Not Found	Peak Found	Peak Found	High	Peak Found	Peak Found	Peak Found	Peak Found	Not Found
-2.26156e+18	FALSE	Medium	IsMasterProtein	Q7Z5P4	17-beta-hydroxysteroid dehydrogenase 13 OS=Homo sapiens OX=9606 GN=HSD17B13 PE=1 SV=1	0.021	2.503	4	1	5	1	300	33.6	8.98	7.2	1	0	1.084	0.694	0.64	1.656	1.06	0.821418	0.302583	0.0994524	0.0876982	0.978373	1	0.732997	0.559752	0.398705	1	115003	124692	79794.6	75284.7	12.42	4.97	33.59	4.16	High	Peak Found	Peak Found	High	Peak Found	Peak Found	Peak Found	High	Peak Found
3.39657e+18	FALSE	High	IsMasterProtein	P22692	Insulin-like growth factor-binding protein 4 OS=Homo sapiens OX=9606 GN=IGFBP4 PE=1 SV=2	0.005	3.941	7	1	3	1	258	27.9	7.15	6.08	1	0	2.216	1.418	0.64	1000	1000	0.17549	0.85394	0.42076			0.513209	1	1			15379.5	34075.4	21814.2		33.23	12.55	68.01		High	Peak Found	Peak Found	High	Peak Found	High	Peak Found	Not Found	Peak Found
-5.70378e+18	FALSE	High	IsMasterProtein	Q9Y6I3	Epsin-1 OS=Homo sapiens OX=9606 GN=EPN1 PE=1 SV=2	0	20.915	13	4	30	4	576	60.3	4.83	55.9	4	0	0.928	0.595	0.641	1.364	0.875	0.705789	0.0211657	0.0968432	0.488202	0.615804	1	0.14315	0.551055	1	1	286532	265770	170393	194776	5.59	9.82	25.56	19.55	High	High	High	High	High	High	High	High	High
-1.9782e+18	FALSE	Low	IsMasterProtein	Q96RW7	Hemicentin-1 OS=Homo sapiens OX=9606 GN=HMCN1 PE=1 SV=2	0.058	1.941	0	1	1	1	5635	613	6.49	1.62	1	0	1.637	1.05	0.641	0.834	0.535	0.693211	0.979324	0.482176	0.56435	0.0835991	1	1	1	1	0.37729	50028.5	81887.6	52508.9	98158.5	43.42	28.99	26.09	32.89	Peak Found	Peak Found	Peak Found	Peak Found	Peak Found	Peak Found	Peak Found	High	Peak Found
-8.57489e+18	FALSE	High	IsMasterProtein	P53701	Cytochrome c-type heme lyase OS=Homo sapiens OX=9606 GN=HCCS PE=1 SV=1	0	19.239	25	5	25	5	268	30.6	6.68	39.29	5	0	0.868	0.557	0.642	0.868	0.557	0.339428	0.0153455	0.186863	0.359099	0.0163284	0.777367	0.118332	0.773962	0.871179	0.147659	360802	313026	200825	360559	7.24	18.62	27.17	4.15	High	High	High	High	High	High	High	High	Peak Found
8.69522e+18	FALSE	Medium	IsMasterProtein	Q96AV8	Transcription factor E2F7 OS=Homo sapiens OX=9606 GN=E2F7 PE=1 SV=3	0.032	2.239	1	1	3	1	911	99.8	8.16	0	1	0	0.963	0.619	0.642	1.331	0.855	0.937607	0.0467769	0.104864	0.221121	0.946104	1	0.237524	0.57237	0.669135	1	2.28583e+06	2.20216e+06	1.41448e+06	1.65424e+06	14.15	10.83	20.91	17.06	High	Peak Found	Peak Found	Peak Found	Peak Found	Peak Found	Peak Found	Peak Found	High
-6.58846e+18	FALSE	High	IsMasterProtein	Q10471	Polypeptide N-acetylgalactosaminyltransferase 2 OS=Homo sapiens OX=9606 GN=GALNT2 PE=1 SV=1	0	53.258	27	11	77	11	571	64.7	8.35	137.19	11	0	1.575	1.013	0.643	1.358	0.873	0.00355302	0.766205	0.0120775	0.110142	0.430114	0.0387486	1	0.187328	0.457188	0.905395	1.07267e+06	1.68895e+06	1.08629e+06	1.24406e+06	4.86	6.52	15.3	13.58	High	High	High	High	High	High	High	High	High
-6.3515e+18	FALSE	High	IsMasterProtein	P51648	Fatty aldehyde dehydrogenase OS=Homo sapiens OX=9606 GN=ALDH3A2 PE=1 SV=1	0	35.762	21	8	48	8	485	54.8	7.88	95.53	8	0	1.716	1.104	0.643	1.019	0.656	0.0321413	0.817042	0.110189	0.975237	0.0618067	0.164563	1	0.590679	1	0.312856	553865	950298	611339	932173	23.23	13.3	15.25	6.8	High	High	High	High	High	High	High	High	High
-6.44595e+18	FALSE	High	IsMasterProtein	O60343	TBC1 domain family member 4 OS=Homo sapiens OX=9606 GN=TBC1D4 PE=1 SV=2	0.009	3.27	1	1	1	1	1298	146.5	7.01	1.83	1	0	0.84	0.541	0.645	1.123	0.724	0.791043	0.225116	0.647446	0.979874	0.847159	1	0.614173	1	1	1	510016	428278	276035	381498	45.1	7.47	33.63	46.39	Peak Found	Peak Found	Peak Found	Peak Found	Peak Found	Peak Found	Peak Found	Peak Found	Peak Found
-1.27707e+18	FALSE	High	IsMasterProtein	Q9UN81	LINE-1 retrotransposable element ORF1 protein OS=Homo sapiens OX=9606 GN=L1RE1 PE=1 SV=1	0.005	3.924	4	1	2	1	338	40	9.51	4.11	1	0	1.322	0.852	0.645	1.416	0.913	0.381388	0.654923	0.0543137	0.223885	0.707985	0.830752	1	0.404516	0.672106	1	50081.9	66191.8	42684.1	46751.2	9.11	1.05	28.32	13.7	Peak Found	Peak Found	Not Found	High	High	Peak Found	Peak Found	Peak Found	Peak Found
-1.89984e+18	FALSE	High	IsMasterProtein	O14656	Torsin-1A OS=Homo sapiens OX=9606 GN=TOR1A PE=1 SV=1	0	11.374	10	3	10	3	332	37.8	6.99	15.8	3	0	1.212	0.786	0.648	0.961	0.623	0.407495	0.96082	0.222777	0.999857	0.244819	0.859638	1	0.82051	1	0.670961	278853	337955	219070	351677	36.21	13	44.09	8.84	High	High	High	High	Peak Found	High	Peak Found	Peak Found	Peak Found
-1.6699e+18	FALSE	Medium	IsMasterProtein	Q9H3G5	Probable serine carboxypeptidase CPVL OS=Homo sapiens OX=9606 GN=CPVL PE=1 SV=2	0.013	3.017	3	1	5	1	476	54.1	5.62	5.67	1	0	1.243	0.807	0.649	1000	1000	0.0454359					0.211483					24063.3	29915	19411.6		9.84	3.93			High	Peak Found	High	High	High	Peak Found	Not Found	Not Found	Peak Found
-1.90777e+18	FALSE	High	IsMasterProtein	O43504	Ragulator complex protein LAMTOR5 OS=Homo sapiens OX=9606 GN=LAMTOR5 PE=1 SV=1	0.006	3.576	22	1	3	1	91	9.6	4.87	6.06	1	0	1.04	0.675	0.649	1.724	1.119	0.999388	0.312743	0.356218			1	0.746993	0.997247			29325.4	30505	19800.4	17694	7.45	21.62	18.86		Peak Found	Peak Found	Peak Found	Peak Found	High	Peak Found	High	Peak Found	High
8.41389e+18	FALSE	Medium	IsMasterProtein	Q8WZ64	Arf-GAP with Rho-GAP domain, ANK repeat and PH domain-containing protein 2 OS=Homo sapiens OX=9606 GN=ARAP2 PE=1 SV=3	0.048	2.059	1	1	1	1	1704	193.3	7.39	0	1	0	1.182	0.768	0.65	0.973	0.632	0.725783	0.186724	0.0427954	0.936239	0.096541	1	0.557632	0.359422	1	0.404684	55072.5	65096.4	42311.7	66902.1	5.99	16.24	8.83	21.12	Peak Found	Peak Found	Peak Found	High	Peak Found	Peak Found	Peak Found	Peak Found	Peak Found
-7.69414e+18	FALSE	High	IsMasterProtein	Q96I15	Selenocysteine lyase OS=Homo sapiens OX=9606 GN=SCLY PE=1 SV=4	0	15.475	16	4	11	4	445	48.1	7.12	14.67	4	0	1.217	0.792	0.651	0.956	0.622	0.374136	0.949743	0.64842	0.999134	0.575462	0.821578	1	1	1	1	77155.1	93883.6	61081.8	98219	34.33	20.5	31.69	6.83	High	High	High	High	High	Peak Found	Peak Found	High	Peak Found
8.95976e+18	FALSE	High	IsMasterProtein	Q9NUQ7	Ufm1-specific protease 2 OS=Homo sapiens OX=9606 GN=UFSP2 PE=1 SV=3	0	9.169	9	2	6	2	469	53.2	7.01	8.95	2	0	0.378	0.246	0.652	0.387	0.252	0.531165	0.18754	0.801534	0.294415	0.109632	0.989501	0.558686	1	0.782055	0.431196	144665	54619.9	35600.5	141247	51.19	44.6	11	2	High	Peak Found	High	Peak Found	High	High	Peak Found	High	Not Found
6.2063e+18	FALSE	High	IsMasterProtein	Q9BUR5	MICOS complex subunit MIC26 OS=Homo sapiens OX=9606 GN=APOO PE=1 SV=1	0	21.636	30	5	45	5	198	22.3	9.13	57.72	5	0	0.983	0.641	0.652	1.522	0.993	0.992226	0.307557	0.215522	0.675733	0.747519	1	0.737435	0.814619	1	1	802823	789131	514721	518449	35.02	1.89	10.21	35.21	High	High	High	High	High	High	High	High	High
-3.6765e+18	FALSE	High	IsMasterProtein	P40855	Peroxisomal biogenesis factor 19 OS=Homo sapiens OX=9606 GN=PEX19 PE=1 SV=1	0	13.17	17	3	6	3	299	32.8	4.34	9.48	3	0	1.135	0.741	0.653	1.383	0.903	0.494679	0.236541	0.0305036	0.0809449	0.896146	0.959856	0.632478	0.301675	0.381551	1	71910.7	81598.7	53268.1	59021.6	8.18	21.78	25.71	15.39	High	High	High	Peak Found	Peak Found	Peak Found	Peak Found	Peak Found	High
8.32143e+18	FALSE	High	IsMasterProtein	P07339	Cathepsin D OS=Homo sapiens OX=9606 GN=CTSD PE=1 SV=1	0	238.129	71	23	387	23	412	44.5	6.54	833.26	23	0	1.349	0.883	0.654	1.564	1.023	0.000409906	0.321668	8.08016e-05	2.93341e-05	0.569312	0.00982158	0.755146	0.0206087	0.00528991	1	1.7386e+07	2.34492e+07	1.53449e+07	1.49965e+07	3.47	8.18	7.32	3.47	High	High	High	High	High	High	High	High	High
-5.24293e+18	FALSE	Medium	IsMasterProtein	Q9H0V9	VIP36-like protein OS=Homo sapiens OX=9606 GN=LMAN2L PE=1 SV=1	0.025	2.422	2	1	5	1	348	39.7	8.38	7.43	1	0	1.388	0.909	0.655	0.869	0.569	0.183079	0.996779	0.240298	0.676724	0.0492427	0.529479	1	0.85358	1	0.274905	69697.9	96753.6	63343.4	111277	6.12	15.2	32.84	10.72	Peak Found	High	Peak Found	High	Peak Found	High	Peak Found	High	Peak Found
3.04275e+18	FALSE	High	IsMasterProtein	P13804	Electron transfer flavoprotein subunit alpha, mitochondrial OS=Homo sapiens OX=9606 GN=ETFA PE=1 SV=1	0	139.476	66	15	214	15	333	35.1	8.38	462.18	15	0	1.297	0.85	0.655	1.135	0.744	0.351706	0.483156	0.0457592	0.768685	0.178666	0.79199	0.94767	0.369057	1	0.568216	7.34679e+06	9.52759e+06	6.24413e+06	8.39163e+06	14.1	4.65	18.31	14.54	High	High	High	High	High	High	High	High	High
-4.49712e+18	FALSE	High	IsMasterProtein	Q9UHY1	Nuclear receptor-binding protein OS=Homo sapiens OX=9606 GN=NRBP1 PE=1 SV=1	0	26.291	14	5	33	5	535	59.8	5.08	53.85	5	0	1.068	0.701	0.656	1.056	0.693	0.783556	0.0126668	0.00386151	0.951873	0.00733293	1	0.106243	0.102256	1	0.0970148	780256	833525	547149	789048	1.48	5.76	16.76	8.64	High	High	High	High	High	High	High	High	High
-6.0885e+18	FALSE	High	IsMasterProtein	P01033	Metalloproteinase inhibitor 1 OS=Homo sapiens OX=9606 GN=TIMP1 PE=1 SV=1	0.007	3.434	6	1	2	1	207	23.2	8.1	3.64	1	0	1.311	0.862	0.657	1.066	0.7					0.213196					0.622069	96070.4	125984	82765.6	118215			13.49	18.91	Not Found	High	Not Found	Not Found	Peak Found	Not Found	Peak Found	Peak Found	Peak Found
6.80712e+18	FALSE	High	IsMasterProtein	Q9BWM7	Sideroflexin-3 OS=Homo sapiens OX=9606 GN=SFXN3 PE=1 SV=3	0	70.122	47	12	125	10	321	35.5	9.1	278.9	12	0	1.105	0.727	0.658	1.05	0.691	0.584536	0.127373	0.0205444	0.847829	0.0634245	1	0.43898	0.249706	1	0.318707	1.21403e+06	1.34179e+06	882805	1.27747e+06	2.47	5.02	22.82	0.88	High	High	High	High	High	High	High	High	High
-5.43456e+18	FALSE	High	IsMasterProtein	O15460	Prolyl 4-hydroxylase subunit alpha-2 OS=Homo sapiens OX=9606 GN=P4HA2 PE=1 SV=1	0	74.359	31	10	127	10	535	60.9	5.71	274.83	10	0	1.566	1.031	0.658	1.32	0.869	0.010875	0.988147	0.016537	0.0757654	0.700881	0.0818823	1	0.222608	0.368042	1	946827	1.48315e+06	976205	1.12357e+06	16.67	26.1	4.26	2.96	High	High	High	High	High	High	High	High	High
-2.88679e+17	FALSE	High	IsMasterProtein	Q7Z3C6	Autophagy-related protein 9A OS=Homo sapiens OX=9606 GN=ATG9A PE=1 SV=3	0.002	4.602	2	2	2	2	839	94.4	6.67	0	2	0	1.564	1.03	0.659	1.388	0.914	0.122153	0.663245	0.530961	0.710433	0.98743	0.40151	1	1	1	1	96667.5	151150	99594.6	108920	45.56	13.5	17.1	6.64	Peak Found	Peak Found	Peak Found	High	Peak Found	Peak Found	Peak Found	Peak Found	Peak Found
-7.32435e+18	FALSE	Medium	IsMasterProtein	Q4G0Z9	Minichromosome maintenance domain-containing protein 2 OS=Homo sapiens OX=9606 GN=MCMDC2 PE=1 SV=3	0.043	2.102	1	1	6	1	681	76.2	7.12	1.76	1	0	1.115	0.735	0.66	1.981	1.307	0.631107	0.0922291	0.0168577	0.000918295	0.146466	1	0.361505	0.223815	0.0308526	0.505925	775943	864941	570565	436596	19.09	3.03	2.93	13.04	Peak Found	High	Peak Found	High	Peak Found	High	Peak Found	High	Peak Found
4.84211e+18	FALSE	High	IsMasterProtein	P15336	Cyclic AMP-dependent transcription factor ATF-2 OS=Homo sapiens OX=9606 GN=ATF2 PE=1 SV=4	0.006	3.534	3	1	2	1	505	54.5	7.88	3.99	1	0	1.243	0.823	0.662	1.29	0.854		0.882179			0.909268		1			1	21781.6	27070.7	17931.6	20987.7	19.08		47.06	7.34	Not Found	Peak Found	Peak Found	Peak Found	Not Found	Not Found	Peak Found	High	Peak Found
2.6872e+18	FALSE	High	IsMasterProtein	Q9NP92	39S ribosomal protein S30, mitochondrial OS=Homo sapiens OX=9606 GN=MRPS30 PE=1 SV=2	0	9.539	6	2	8	2	439	50.3	7.97	9.84	2	0	0.904	0.6	0.664	1.818	1.207	0.931279	0.100231	0.226806	0.0853564	0.891444	1	0.380814	0.825151	0.395057	1	57229.8	51719.5	34348.3	28447.4	3.76	5.51	41.24	15.37	High	High	Peak Found	High	Peak Found	Peak Found	High	Peak Found	Peak Found
-6.33913e+18	FALSE	Medium	IsMasterProtein	Q9NXH8	Torsin-4A OS=Homo sapiens OX=9606 GN=TOR4A PE=1 SV=2	0.022	2.489	2	1	8	1	423	46.9	9.94	10.66	1	0	0.863	0.575	0.667	0.911	0.607	0.98596	0.727047	0.888974	0.999958	0.869591	1	1	1	1	1	55977.1	48305.3	32206.8	53020.9	31.57	35.5	21.47	34.54	High	High	High	High	Peak Found	High	Peak Found	High	Peak Found
-1.05948e+18	FALSE	Medium	IsMasterProtein	O75145	Liprin-alpha-3 OS=Homo sapiens OX=9606 GN=PPFIA3 PE=1 SV=3	0.036	2.176	2	1	1	1	1194	133.4	5.68	2.31	1	0	1.763	1.177	0.668	1.301	0.869	0.00859139	0.725534	0.0352457	0.0613921	0.977643	0.0697638	1	0.319743	0.323199	1	35120.8	61905.3	41348	47576.7	10.91	10.51	9.85	22.29	Peak Found	Peak Found	Peak Found	Peak Found	Peak Found	Peak Found	Peak Found	Peak Found	High
-6.69856e+18	FALSE	High	IsMasterProtein	Q6P3W7	SCY1-like protein 2 OS=Homo sapiens OX=9606 GN=SCYL2 PE=1 SV=1	0	9.333	6	4	5	4	929	103.6	8.22	9.87	4	0	1.347	0.901	0.669	1.009	0.675	0.156149	0.713807	0.0345806	0.653698	0.0071602	0.474989	1	0.319508	1	0.0952523	47179.9	63549.9	42526.5	62963.1	3.13	18	9.73	8.32	Peak Found	High	Peak Found	Peak Found	Peak Found	High	Peak Found	Peak Found	High
-2.64703e+18	FALSE	High	IsMasterProtein	P16383	GC-rich sequence DNA-binding factor 2 OS=Homo sapiens OX=9606 GN=GCFC2 PE=1 SV=2	0.002	4.896	2	1	8	1	781	89.3	5.99	7.49	1	0	0.821	0.552	0.672	0.861	0.579	0.747736			0.969179		1			1		22881.3	18782.8	12624.9	21812.4	10.71	10.77		30.47	High	Peak Found	Peak Found	High	Peak Found	High	Peak Found	High	High
2.22322e+17	FALSE	High	IsMasterProtein	O00244	Copper transport protein ATOX1 OS=Homo sapiens OX=9606 GN=ATOX1 PE=1 SV=1	0	41.796	47	4	47	4	68	7.4	7.24	126.12	4	0	1.264	0.85	0.673	1.228	0.826	0.512093	0.999855	0.474526	0.314349	0.983956	0.976617	1	1	0.810682	1	1.05047e+06	1.3278e+06	893109	1.08149e+06	11.09	9.29	31.65	19.07	High	High	Peak Found	High	High	High	High	High	High
3.42741e+18	FALSE	Low	IsMasterProtein	Q8TE23	Taste receptor type 1 member 2 OS=Homo sapiens OX=9606 GN=TAS1R2 PE=3 SV=2	0.075	1.779	1	1	7	1	839	95.1	6.52	5.23	1	0	1.105	0.744	0.674	0.994	0.67	0.925912	0.77495	0.44449	0.940661	0.222048	1	1	1	1	0.634627	111123	122758	82723	123481	30.63	32.95	27.25	10.91	Peak Found	Peak Found	Peak Found	High	High	Peak Found	High	Peak Found	Peak Found
3.22088e+18	FALSE	Low	IsMasterProtein	Q8WUA7	TBC1 domain family member 22A OS=Homo sapiens OX=9606 GN=TBC1D22A PE=1 SV=2	0.058	1.936	4	1	1	1	517	59.1	5.97	0	1	0	0.809	0.545	0.674	0.908	0.612	0.57673			0.913641		1			1		21693.3	17540.8	11820.5	19327.5	1.61	25.5		5.3	Peak Found	Not Found	Peak Found	High	Not Found	Peak Found	Not Found	Not Found	Peak Found
-6.11442e+18	FALSE	High	IsMasterProtein	P61619	Protein transport protein Sec61 subunit alpha isoform 1 OS=Homo sapiens OX=9606 GN=SEC61A1 PE=1 SV=2	0	68.388	27	9	91	9	476	52.2	8.06	210.39	9	0	0.712	0.48	0.675	0.953	0.643	0.678803	0.0208662	0.102187	0.986948	0.161336	1	0.141626	0.567123	1	0.535458	5.3726e+06	3.82349e+06	2.57974e+06	4.01059e+06	10.37	31.45	32.55	11.87	High	High	High	High	High	High	High	High	High
-4.75691e+18	FALSE	Medium	IsMasterProtein	Q5BJF6	Outer dense fiber protein 2 OS=Homo sapiens OX=9606 GN=ODF2 PE=1 SV=1	0.027	2.345	1	1	1	1	829	95.3	7.62	2.34	1	0	1.173	0.792	0.675	0.798	0.539	0.999154	0.550085	0.481106	0.641444	0.101316	1	1	1	1	0.413367	297752	349164	235860	437697	48.63	16.17	38.14	24.73	Peak Found	Peak Found	Peak Found	Peak Found	Peak Found	Peak Found	High	Peak Found	Peak Found
7.2931e+18	FALSE	High	IsMasterProtein	Q9Y623	Myosin-4 OS=Homo sapiens OX=9606 GN=MYH4 PE=2 SV=2	0	10.136	1	2	38	1	1939	222.9	5.85	85.66	2	0	0.902	0.609	0.676	0.976	0.66	0.793605	0.189186	0.572272	0.939155	0.301936	1	0.561392	1	1	0.75196	143583	129486	87483	132629	21.55	15.25	37.72	26.49	Peak Found	Peak Found	Peak Found	Peak Found	Peak Found	Peak Found	Peak Found	Peak Found	Peak Found
-5.16398e+18	FALSE	High	IsMasterProtein	O43598	2'-deoxynucleoside 5'-phosphate N-hydrolase 1 OS=Homo sapiens OX=9606 GN=DNPH1 PE=1 SV=1	0	13.374	10	1	9	1	174	19.1	5.05	19.89	1	0	1.224	0.828	0.677	1.802	1.219	0.453454	0.919216	0.207421	0.0792616	0.897047	0.920151	1	0.801564	0.37688	1	117500	143772	97295.7	79784.3	31.51	7.18	7.98	28.62	High	High	Peak Found	High	High	High	High	Peak Found	High
3.08011e+18	FALSE	High	IsMasterProtein	Q9BYJ9	YTH domain-containing family protein 1 OS=Homo sapiens OX=9606 GN=YTHDF1 PE=1 SV=1	0	17.39	12	4	15	1	559	60.8	8.79	20.7	4	0	0.866	0.587	0.678	1.824	1.237	0.830485	0.598952	0.968335			1	1	1			41180.4	35643.8	24178.2	19544.6	18.69	27.79	49.91		High	Peak Found	High	Peak Found	Peak Found	Peak Found	Peak Found	Peak Found	Peak Found
-4.00487e+18	FALSE	High	IsMasterProtein	Q04828	Aldo-keto reductase family 1 member C1 OS=Homo sapiens OX=9606 GN=AKR1C1 PE=1 SV=1	0	8.555	9	3	13	3	323	36.8	7.88	17.55	3	0	1.547	1.052	0.68	1.356	0.921	0.00877714	0.702056	0.0382914	0.0569376	0.991521	0.0704519	1	0.336813	0.3129	1	214898	332526	225967	245223	14.49	9.83	9.25	8.49	Peak Found	Peak Found	Peak Found	High	High	High	High	High	High
-3.13734e+18	FALSE	High	IsMasterProtein	P26440	Isovaleryl-CoA dehydrogenase, mitochondrial OS=Homo sapiens OX=9606 GN=IVD PE=1 SV=2	0	12.722	16	5	7	5	426	46.6	8.05	13.9	5	0	1.532	1.041	0.68	1.639	1.114	0.0448313	0.976333	0.079176	0.0145359	0.629514	0.210482	1	0.495758	0.14333	1	212431	325446	221210	198607	14.5	7.38	20.31	8.91	Peak Found	High	High	High	High	Peak Found	Peak Found	Peak Found	High
-3.65955e+18	FALSE	Medium	IsMasterProtein	O75127	Pentatricopeptide repeat-containing protein 1, mitochondrial OS=Homo sapiens OX=9606 GN=PTCD1 PE=1 SV=2	0.031	2.25	2	1	1	1	700	78.8	8.59	1.65	1	0	0.877	0.596	0.68	1.135	0.771	0.999831	0.859789	0.8911	0.730311	0.986029	1	1	1	1	1	50978.9	44713.8	30393.5	39399.7	28.6	1.37	44.22	37.7	Peak Found	High	Peak Found	Peak Found	Peak Found	Peak Found	Peak Found	Peak Found	Peak Found
-3.45511e+18	FALSE	High	IsMasterProtein	Q86TX2	Acyl-coenzyme A thioesterase 1 OS=Homo sapiens OX=9606 GN=ACOT1 PE=1 SV=1	0	9.038	10	3	14	3	421	46.2	7.34	33.27	3	0	1.315	0.894	0.68	1.392	0.947	0.012409	0.385969	0.00159698	0.00298791	0.944016	0.0900854	0.83091	0.0672953	0.0544873	1	96389.8	126727	86148.9	91008	3.85	7.54	10.12	9.32	High	Peak Found	High	High	Peak Found	High	High	High	High
-5.83132e+18	FALSE	High	IsMasterProtein	Q9H0C8	Integrin-linked kinase-associated serine/threonine phosphatase 2C OS=Homo sapiens OX=9606 GN=ILKAP PE=1 SV=1	0	20.851	11	4	39	4	392	42.9	7.09	54.59	4	0	0.873	0.594	0.68	0.851	0.579	0.281181	0.00134001	0.0141173	0.246698	0.00120111	0.697078	0.0275202	0.203609	0.712016	0.0352376	415445	362734	246807	426317	6.32	10.54	10.54	9.75	High	High	High	High	High	High	High	High	High
-7.64434e+18	FALSE	High	IsMasterProtein	Q8IZ83	Aldehyde dehydrogenase family 16 member A1 OS=Homo sapiens OX=9606 GN=ALDH16A1 PE=1 SV=2	0	45.139	14	8	65	8	802	85.1	6.79	121.99	8	0	1.047	0.713	0.681	1.09	0.742	0.993246	0.344168	0.465783	0.992007	0.615055	1	0.781673	1	1	1	760645	796442	542199	730805	20.52	6.51	29.35	4.08	High	High	High	High	High	High	High	High	High
4.4872e+18	FALSE	High	IsMasterProtein	P01034	Cystatin-C OS=Homo sapiens OX=9606 GN=CST3 PE=1 SV=1	0	9.09	21	2	8	2	146	15.8	8.75	9.73	2	0	1.493	1.018	0.682	0.712	0.485	0.764421	0.674768	0.224332	0.361729	0.0197758	1	1	0.821081	0.875465	0.163804	93410.2	139470	95083.3	195959	38.57	16.13	34.72	5.17	Peak Found	High	Peak Found	Peak Found	High	Peak Found	Peak Found	Peak Found	High
-8.02924e+18	FALSE	High	IsMasterProtein	Q92614	Unconventional myosin-XVIIIa OS=Homo sapiens OX=9606 GN=MYO18A PE=1 SV=3	0	9.789	2	3	8	3	2054	233	6.3	7.96	3	0	2.218	1.513	0.682	0.865	0.59	0.00877752	0.0559866	0.551455	0.563902	0.100314	0.0704519	0.264539	1	1	0.412214	55158	122366	83464	141463	14.77	30.79	21.06	4.73	Peak Found	Peak Found	Peak Found	High	High	High	Peak Found	Peak Found	Peak Found
-5.36927e+18	FALSE	High	IsMasterProtein	P24723	Protein kinase C eta type OS=Homo sapiens OX=9606 GN=PRKCH PE=1 SV=4	0.005	4.005	4	2	2	1	683	77.8	7.77	1.78	2	0	0.933	0.637	0.683	1.831	1.251	0.959818	0.0112799	0.0216117	0.00410927	0.593145	1	0.0985001	0.256692	0.0656001	1	309357	288742	197200	157663	8.66	4.05	24.93	2.1	Peak Found	High	Peak Found	Peak Found	Peak Found	Peak Found	Peak Found	Peak Found	Peak Found
-3.97359e+18	FALSE	High	IsMasterProtein	P04264	Keratin, type II cytoskeletal 1 OS=Homo sapiens OX=9606 GN=KRT1 PE=1 SV=6	0	177.282	55	29	229	25	644	66	8.12	440.8	29	3	1.423	0.972	0.683	0.977	0.668	0.528597	0.999998	0.537394	0.77212	0.972307	0.988235	1	1	1	1	3.92672e+06	5.58944e+06	3.81856e+06	5.71899e+06	33.3	55.59	49.32	28.34	High	High	High	High	High	High	High	High	High
6.57129e+17	FALSE	High	IsMasterProtein	Q16643	Drebrin OS=Homo sapiens OX=9606 GN=DBN1 PE=1 SV=4	0	62.195	24	10	73	10	649	71.4	4.45	179.65	10	0	1.208	0.826	0.684	1.364	0.933	0.41334	0.119925	0.0124938	0.06225	0.660788	0.867337	0.424443	0.190231	0.325291	1	975762	1.17842e+06	806149	863824	9.26	6.34	13.16	11.2	High	High	High	High	High	High	High	High	High
-4.75969e+18	FALSE	High	IsMasterProtein	P11169	Solute carrier family 2, facilitated glucose transporter member 3 OS=Homo sapiens OX=9606 GN=SLC2A3 PE=1 SV=1	0	11.501	6	2	10	2	496	53.9	7.2	17.2	2	0	1.729	1.183	0.684	0.81	0.554	0.00193546	0.292029	0.0211937	0.101601	0.000834092	0.0260057	0.717648	0.252346	0.43701	0.0294002	156915	271284	185669	335013	3.65	14.83	7.84	12.95	Peak Found	High	Peak Found	High	Peak Found	High	Peak Found	Peak Found	Peak Found
8.21833e+18	FALSE	High	IsMasterProtein	Q9H299	SH3 domain-binding glutamic acid-rich-like protein 3 OS=Homo sapiens OX=9606 GN=SH3BGRL3 PE=1 SV=1	0	54.329	76	5	144	5	93	10.4	4.93	326.48	5	0	1.22	0.835	0.685	1.32	0.903	0.199018	0.153615	0.00743931	0.013118	0.970074	0.554422	0.493798	0.150498	0.134467	1	6.95044e+06	8.47705e+06	5.80378e+06	6.42409e+06	8.55	3.87	6.33	14.8	High	High	High	High	High	High	High	High	High
3.32099e+18	FALSE	High	IsMasterProtein	Q15392	Delta(24)-sterol reductase OS=Homo sapiens OX=9606 GN=DHCR24 PE=1 SV=2	0	42.942	19	6	44	6	516	60.1	8.16	118.02	6	0	0.689	0.473	0.686	0.907	0.622	0.56068	0.0659082	0.402549	0.956453	0.21423	1	0.293822	1	1	0.623997	2.28384e+06	1.57384e+06	1.07935e+06	1.73446e+06	14.4	32.66	36.39	18.64	High	High	High	High	High	High	High	High	High
-2.18936e+18	FALSE	High	IsMasterProtein	Q8TCY9	Up-regulator of cell proliferation OS=Homo sapiens OX=9606 GN=URGCP PE=1 SV=2	0.002	4.874	2	1	2	1	931	104.9	6.42	5.05	1	0	1.583	1.086	0.686	0.59	0.405	0.170778	0.895198	0.0642786	0.205043	0.00356465	0.505271	1	0.440587	0.649125	0.0652811	66372.6	105082	72108.3	178220	26.51	21.12	23.92	16.37	Peak Found	Peak Found	High	Peak Found	Peak Found	Peak Found	Peak Found	Peak Found	Peak Found
3.44764e+18	FALSE	Medium	IsMasterProtein	Q9C098	Serine/threonine-protein kinase DCLK3 OS=Homo sapiens OX=9606 GN=DCLK3 PE=2 SV=2	0.018	2.624	2	1	12	1	648	73.8	8.84	13.16	1	0	1.286	0.883	0.687	1.627	1.118	0.037294	0.415071	0.00439169	0.0011891	0.675537	0.183045	0.872074	0.108031	0.0340572	1	691272	888853	610686	546290	1.28	8.08	8.72	13.15	High	High	High	High	High	High	High	Peak Found	Peak Found
-8.10598e+18	FALSE	High	IsMasterProtein	P80297	Metallothionein-1X OS=Homo sapiens OX=9606 GN=MT1X PE=1 SV=1	0.001	5.571	20	1	18	1	61	6.1	7.96	28.65	1	0	1.147	0.789	0.688	0.91	0.626	0.835576	0.999944	0.859215	0.956017	0.594151	1	1	1	1	1	175246	201063	138351	220980	23.65	17.91	42.07	20.07	High	High	High	High	High	High	High	High	High
-1.77665e+18	FALSE	High	IsMasterProtein	Q10472	Polypeptide N-acetylgalactosaminyltransferase 1 OS=Homo sapiens OX=9606 GN=GALNT1 PE=1 SV=1	0	7.639	4	2	9	2	559	64.2	7.72	11.17	2	0	1.63	1.124	0.689	1.231	0.848	0.00188061	0.347043	0.0169701	0.215041	0.327483	0.0255511	0.78385	0.224132	0.663646	0.785211	55695.9	90805	62574.5	73762.2	10.7	11.62	10.14	6.93	High	Peak Found	Peak Found	High	High	High	Peak Found	Peak Found	Peak Found
-5.79372e+18	FALSE	High	IsMasterProtein	Q14764	Major vault protein OS=Homo sapiens OX=9606 GN=MVP PE=1 SV=4	0	243.963	56	33	332	33	893	99.3	5.48	717.32	33	0	1.283	0.885	0.69	1.078	0.743	0.0179139	0.36741	0.00207606	0.475458	0.0132475	0.115103	0.809779	0.0767982	0.998929	0.131761	5.95882e+06	7.64327e+06	5.27103e+06	7.09031e+06	8.51	9.29	6.19	8.48	High	High	High	High	High	High	High	High	High
-3.08993e+18	FALSE	High	IsMasterProtein	Q15800	Methylsterol monooxygenase 1 OS=Homo sapiens OX=9606 GN=MSMO1 PE=1 SV=1	0.005	3.847	7	2	8	2	293	35.2	7.23	3.56	2	0	1.185	0.818	0.69	0.604	0.416	0.872847	0.86446	0.466534	0.0484891	0.00629261	1	1	1	0.285828	0.0899644	169523	200934	138616	332894	8.4	16.37	17.37	27.22	High	High	High	Peak Found	Peak Found	High	Peak Found	High	High
-9.17178e+18	FALSE	High	IsMasterProtein	P57105	Synaptojanin-2-binding protein OS=Homo sapiens OX=9606 GN=SYNJ2BP PE=1 SV=2	0	10.698	19	2	10	2	145	15.9	6.3	18.34	2	0	1.057	0.729	0.69	0.925	0.638	0.539054	0.000481333	0.000135231	0.271921	2.88565e-05	0.99878	0.0149485	0.0262131	0.752916	0.00608146	117253	123928	85527.8	133998	7.75	5.85	3.18	1.98	Peak Found	High	High	High	High	High	High	High	Peak Found
-7.25524e+18	FALSE	Medium	IsMasterProtein	A1A5B4	Anoctamin-9 OS=Homo sapiens OX=9606 GN=ANO9 PE=1 SV=3	0.027	2.362	1	1	2	1	782	90.3	8.16	0	1	0	0.904	0.626	0.692	0.972	0.673	0.692276	0.0733845	0.332481	0.952043	0.588811	1	0.314709	0.973527	1	1	1.86241e+06	1.68342e+06	1165173	1.73227e+06	7.45	17.39	18.37	19.69	Peak Found	Peak Found	Peak Found	Peak Found	Peak Found	High	Peak Found	Peak Found	Peak Found
5.20845e+18	FALSE	High	IsMasterProtein	Q5TFE4	5'-nucleotidase domain-containing protein 1 OS=Homo sapiens OX=9606 GN=NT5DC1 PE=1 SV=1	0	24.255	20	6	28	6	455	51.8	6.35	59.41	6	0	1.095	0.758	0.692	1.005	0.696	0.156064	0.000772824	8.68353e-05	0.999846	9.21838e-05	0.474989	0.0198854	0.0209305	1	0.0104444	645465	706485	489086	703035	3.86	4.46	7.88	0.55	High	High	High	High	High	High	High	High	High
-4.63214e+18	FALSE	High	IsMasterProtein	P18085	ADP-ribosylation factor 4 OS=Homo sapiens OX=9606 GN=ARF4 PE=1 SV=3	0	190.162	83	16	409	12	180	20.5	7.14	971.42	16	6	0.756	0.524	0.693	0.901	0.624	0.0655804	0.00474098	0.274596	0.206504	0.0135276	0.267155	0.0596203	0.900688	0.651164	0.131761	2.19901e+07	1.66286e+07	1.15234e+07	1.84571e+07	12.63	13.88	9.34	21.11	High	High	High	High	High	High	High	High	High
-2.24897e+17	FALSE	High	IsMasterProtein	P13987	CD59 glycoprotein OS=Homo sapiens OX=9606 GN=CD59 PE=1 SV=1	0	18.403	25	3	55	3	128	14.2	6.48	122.91	3	0	1.082	0.751	0.694	0.97	0.673	0.887326	0.592664	0.261013	0.997436	0.203559	1	1	0.87777	1	0.61093	926662	1.00311e+06	695709	1.03393e+06	28.21	12.92	7.32	17.58	High	High	High	High	High	High	High	High	High
-7.54825e+18	FALSE	High	IsMasterProtein	Q9BZD4	Kinetochore protein Nuf2 OS=Homo sapiens OX=9606 GN=NUF2 PE=1 SV=2	0	8.032	8	3	5	3	464	54.3	8.27	4.32	3	0	0.769	0.534	0.694	0.983	0.682	0.174897	0.0563096	0.84868	0.958357	0.586476	0.512159	0.265805	1	1	1	183104	140841	97746.6	143258	3.19	26.09	25.96	10.91	High	Peak Found	Peak Found	Peak Found	Peak Found	Peak Found	High	Peak Found	Peak Found
8.83982e+18	FALSE	Low	IsMasterProtein	Q8TDJ6	DmX-like protein 2 OS=Homo sapiens OX=9606 GN=DMXL2 PE=1 SV=2	0.075	1.773	1	1	1	1	3036	339.4	6.38	2.1	1	0	1.82	1.263	0.694	1.208	0.839	0.0106166	0.289315	0.151864	0.206347	0.995655	0.0804351	0.715728	0.69871	0.651164	1	801683	1.45878e+06	1.01291e+06	1.20742e+06	16.61	12.42	13.16	17.64	Peak Found	Peak Found	Peak Found	Peak Found	Peak Found	Peak Found	Peak Found	Peak Found	Peak Found
-8.07042e+18	FALSE	High	IsMasterProtein	Q96E17	Ras-related protein Rab-3C OS=Homo sapiens OX=9606 GN=RAB3C PE=2 SV=1	0	18.68	12	4	34	1	227	25.9	5.24	34.34	4	0	1.667	1.158	0.695	1.469	1.021	0.0316603	0.809732	0.11082	0.124274	0.999786	0.162958	1	0.590798	0.483297	1	44348.1	73911.4	51367.6	50311.7	19.91	29.51	7.62	6.35	Peak Found	High	High	Peak Found	High	High	High	High	Peak Found
-1.24958e+18	FALSE	High	IsMasterProtein	Q9HD20	Manganese-transporting ATPase 13A1 OS=Homo sapiens OX=9606 GN=ATP13A1 PE=1 SV=2	0	9.834	3	3	8	3	1204	132.9	8.13	13.34	3	0	0.82	0.571	0.696	0.985	0.686	0.383912	0.0888479	0.701122	0.98032	0.493026	0.834142	0.352692	1	1	0.976806	305710	250682	174584	254483	6.13	29.25	23.39	16.91	High	High	High	High	Peak Found	Peak Found	Peak Found	High	High
2.4755e+18	FALSE	High	IsMasterProtein	Q9UM54	Unconventional myosin-VI OS=Homo sapiens OX=9606 GN=MYO6 PE=1 SV=4	0	33.922	9	9	28	9	1294	149.6	8.53	27.57	9	0	1.262	0.88	0.698	0.866	0.604	0.611785	0.675179	0.154288	0.274947	0.0102316	1	1	0.703198	0.7556	0.119344	366825	462854	322881	534211	17.85	11.03	11.57	3.08	Peak Found	High	High	High	High	Peak Found	High	High	High
7.23291e+18	FALSE	High	IsMasterProtein	Q9Y5Z4	Heme-binding protein 2 OS=Homo sapiens OX=9606 GN=HEBP2 PE=1 SV=1	0	25.409	39	6	32	6	205	22.9	4.63	48.81	6	0	1.513	1.056	0.698	1.076	0.751	0.0078914	0.979804	0.0129401	0.999927	0.0120023	0.0659515	1	0.193542	1	0.126129	671829	1.01673e+06	709301	944650	10.13	9.51	7.31	7.95	High	High	High	High	High	High	High	High	High
-1.31479e+18	FALSE	Low	IsMasterProtein	Q8WUX9	Charged multivesicular body protein 7 OS=Homo sapiens OX=9606 GN=CHMP7 PE=1 SV=1	0.059	1.928	4	1	1	1	453	50.9	5.35	0	1	0	1.252	0.874	0.698	1.389	0.97	0.904685	0.999992	0.894493	0.920661	0.999848	1	1	1	1	1	32692.4	40921.8	28578.4	29469.2	33.31	48.67	7.65	36.98	Peak Found	Peak Found	Peak Found	Peak Found	Peak Found	Peak Found	Peak Found	Peak Found	Peak Found
-8.6352e+18	FALSE	High	IsMasterProtein	P33947	ER lumen protein-retaining receptor 2 OS=Homo sapiens OX=9606 GN=KDELR2 PE=1 SV=1	0	29.527	10	1	4	1	212	24.4	8.72	19.32	1	0	0.36	0.252	0.699	0.25	0.175	0.426968	0.187254	0.891184	0.13673	0.0650263	0.887131	0.558524	1	0.519701	0.321733	2.02108e+06	728447	508914	2.91265e+06	41.1	60.65	21.1	55.6	High	Peak Found	High	Peak Found	Not Found	Peak Found	Not Found	Peak Found	Peak Found
3.65852e+18	FALSE	High	IsMasterProtein	P60903	Protein S100-A10 OS=Homo sapiens OX=9606 GN=S100A10 PE=1 SV=2	0	28.348	31	3	46	3	97	11.2	7.37	91.25	3	0	1.144	0.799	0.699	0.684	0.478	0.910276	0.827912	0.474723	0.991836	0.344176	1	1	1	1	0.810169	699579	800091	559283	1.16968e+06	48.38	69.17	14.03	38.53	High	High	High	High	High	High	Peak Found	High	Peak Found
7.00639e+16	FALSE	Medium	IsMasterProtein	Q96BI1	Solute carrier family 22 member 18 OS=Homo sapiens OX=9606 GN=SLC22A18 PE=1 SV=3	0.024	2.434	3	1	4	1	424	44.8	9.57	7.59	1	0	6.48	4.531	0.699	0.904	0.632			0.00916152	0.548593	0.00267997			0.164432	1	0.0559397	7733.85	50113.3	35045	55437.1		3.97	12.82	3.64	Not Found	Peak Found	Not Found	High	Peak Found	Peak Found	Peak Found	Peak Found	Peak Found
-6.54848e+18	FALSE	High	IsMasterProtein	P10253	Lysosomal alpha-glucosidase OS=Homo sapiens OX=9606 GN=GAA PE=1 SV=4	0	35.001	11	7	20	7	952	105.3	6	39.07	7	0	2.527	1.771	0.701	1.318	0.924	4.46407e-07	9.32394e-06	0.00188934	0.00581791	0.779658	0.000310189	0.00167345	0.0720924	0.0833158	1	242486	612707	429437	464882	2.92	7.69	9.28	3.2	Peak Found	Peak Found	High	High	High	High	Peak Found	High	High
7.60331e+18	FALSE	High	IsMasterProtein	Q12983	BCL2/adenovirus E1B 19 kDa protein-interacting protein 3 OS=Homo sapiens OX=9606 GN=BNIP3 PE=1 SV=3	0.002	4.563	5	1	3	1	259	27.8	7.17	3.33	1	0	1.254	0.879	0.701	0.856	0.6	0.544247	0.944353	0.352775	0.898745	0.163908	1	1	0.9945	1	0.538822	12074.1	15137.9	10610.7	17693.7	8.58	17.61	50.63	12.23	Peak Found	Peak Found	High	Peak Found	Peak Found	Peak Found	Not Found	Peak Found	Peak Found
-4.61476e+18	FALSE	Medium	IsMasterProtein	P39060	Collagen alpha-1(XVIII) chain OS=Homo sapiens OX=9606 GN=COL18A1 PE=1 SV=5	0.016	2.695	1	1	2	1	1754	178.1	6.01	0	1	0	1.247	0.875	0.701	1.205	0.845	0.702274	0.877354	0.324429	0.521949	0.973987	1	1	0.965615	1	1	12408.5	15473.8	10852.8	12845.9	6.37	13.31	20.98	28.52	Peak Found	Peak Found	Peak Found	High	Peak Found	High	Peak Found	Peak Found	Peak Found
7.21135e+18	FALSE	High	IsMasterProtein	Q15382	GTP-binding protein Rheb OS=Homo sapiens OX=9606 GN=RHEB PE=1 SV=1	0	19.587	18	5	11	5	184	20.5	5.92	30.08	5	0	0.932	0.656	0.704	0.77	0.542	0.987876	0.212361	0.320943	0.515463	0.0449208	1	0.599003	0.963207	1	0.260203	697496	650327	457862	845119	24.06	11.04	29.34	11.51	High	High	High	High	Peak Found	Peak Found	Peak Found	Peak Found	High
5.95516e+18	FALSE	High	IsMasterProtein	P28062	Proteasome subunit beta type-8 OS=Homo sapiens OX=9606 GN=PSMB8 PE=1 SV=3	0	32.391	32	6	29	6	276	30.3	7.43	65.8	6	0	1.438	1.013	0.705	1.076	0.758	0.00498603	0.642528	0.0237991	0.909971	0.0595019	0.0486013	1	0.272006	1	0.30731	470558	676846	476877	628917	5.54	3.77	14.71	7.78	High	Peak Found	High	High	High	High	High	High	High
3.34821e+18	FALSE	Medium	IsMasterProtein	Q7L8C5	Synaptotagmin-13 OS=Homo sapiens OX=9606 GN=SYT13 PE=1 SV=1	0.042	2.116	3	1	1	1	426	46.9	7.66	1.9	1	0	0.856	0.603	0.705	1.42	1.001	0.173495	0.000523261	0.00699014	0.00338034	0.931173	0.509898	0.0153141	0.14601	0.0579537	1	85542.5	73183.7	51580.6	51523.5	14.84	1.9	7.15	1.68	Peak Found	Peak Found	Peak Found	Peak Found	Peak Found	Peak Found	Peak Found	Peak Found	Peak Found
7.23489e+18	FALSE	High	IsMasterProtein	O75915	PRA1 family protein 3 OS=Homo sapiens OX=9606 GN=ARL6IP5 PE=1 SV=1	0	37.537	16	3	62	3	188	21.6	9.77	189.34	3	0	1.191	0.84	0.705	0.941	0.664	0.337592	0.524502	0.0487297	0.798098	0.0139058	0.777072	0.999535	0.381493	1	0.132972	1.3898e+06	1.65485e+06	1.16727e+06	1.75768e+06	5.4	8.75	16.57	5.99	High	High	High	High	High	High	High	High	High
8.76602e+18	FALSE	High	IsMasterProtein	Q08380	Galectin-3-binding protein OS=Homo sapiens OX=9606 GN=LGALS3BP PE=1 SV=1	0	104.494	31	12	128	12	585	65.3	5.27	296.43	12	0	1.086	0.767	0.706	1.22	0.861	0.368939	0.0159394	0.00188916	0.0162561	0.362505	0.815544	0.121215	0.0720924	0.150477	0.831558	2.92904e+06	3.18134e+06	2.24537e+06	2.60745e+06	6.79	1.18	9.08	8.87	High	High	High	High	High	High	High	High	High
2.07532e+18	FALSE	High	IsMasterProtein	Q92743	Serine protease HTRA1 OS=Homo sapiens OX=9606 GN=HTRA1 PE=1 SV=1	0	15.263	12	3	16	3	480	51.3	7.83	22.56	3	0	1.21	0.854	0.706	1.157	0.817	0.36417	0.122411	0.0110561	0.322334	0.140731	0.811046	0.429086	0.179348	0.821698	0.495377	52486	63515.1	44833.1	54880.9	16.24	11.65	6.52	11.5	High	Peak Found	High	High	High	High	High	Peak Found	Peak Found
-2.21396e+18	FALSE	Medium	IsMasterProtein	Q9Y221	60S ribosome subunit biogenesis protein NIP7 homolog OS=Homo sapiens OX=9606 GN=NIP7 PE=1 SV=1	0.013	2.908	8	1	3	1	180	20.4	8.51	2.34	1	0	1.316	0.929	0.706	1.162	0.82	0.895159	0.377777	0.152401	0.986915	0.237445	1	0.822678	0.69871	1	0.659184	32389.5	42629.2	30096.2	36686.5	36.33	7.67	27.26	28.74	High	Peak Found	Peak Found	High	Peak Found	Peak Found	Peak Found	Peak Found	High
8.16587e+18	FALSE	High	IsMasterProtein	Q86TI2	Dipeptidyl peptidase 9 OS=Homo sapiens OX=9606 GN=DPP9 PE=1 SV=3	0	17.46	7	5	33	5	863	98.2	6.46	39.38	5	0	1.01	0.713	0.706	1.062	0.75	0.994702	0.0867583	0.0617564	0.789006	0.225645	1	0.349558	0.432822	1	0.639086	388357	392318	277009	369318	9.56	2.99	14.39	14	High	High	High	High	High	High	High	High	High
8.36435e+18	FALSE	High	IsMasterProtein	P04040	Catalase OS=Homo sapiens OX=9606 GN=CAT PE=1 SV=3	0	199.186	50	21	265	13	527	59.7	7.39	644.75	21	9	1.074	0.758	0.706	1.16	0.819	0.964988	0.00563513	0.0032158	0.211892	0.0549333	1	0.0649452	0.095606	0.657554	0.291509	6.5239e+06	7.00508e+06	4.94645e+06	6.0382e+06	15.63	1.8	5.57	2.89	High	High	High	High	High	High	High	High	High
8.9961e+18	FALSE	High	IsMasterProtein	Q9UBF6	RING-box protein 2 OS=Homo sapiens OX=9606 GN=RNF7 PE=1 SV=1	0.002	5.055	11	1	3	1	113	12.7	5.44	5.77	1	0	1.645	1.163	0.707	1.206	0.852	0.13341			0.960695		0.428322			1		20141.9	33139.6	23424.9	27488.9	18.13	12.07		25.44	Peak Found	Peak Found	Peak Found	Peak Found	Peak Found	High	Peak Found	Not Found	Not Found
8.48512e+18	FALSE	Medium	IsMasterProtein	Q8TEB1	DDB1- and CUL4-associated factor 11 OS=Homo sapiens OX=9606 GN=DCAF11 PE=1 SV=1	0.012	3.09	3	1	3	1	546	61.6	6.4	3.49	1	0	1.509	1.067	0.707	1.015	0.718	0.106645	0.895491	0.274961	0.846093	0.0903566	0.370782	1	0.900688	1	0.390093	11815.5	17830.6	12606.7	17560.7	17.55	12.18	18.54	12.04	Peak Found	High	Peak Found	Peak Found	High	Peak Found	Peak Found	High	Peak Found
4.10589e+18	FALSE	High	IsMasterProtein	Q9ULC5	Long-chain-fatty-acid--CoA ligase 5 OS=Homo sapiens OX=9606 GN=ACSL5 PE=1 SV=1	0	70.927	28	15	69	14	683	75.9	6.92	142.75	15	1	1.252	0.886	0.708	1.41	0.998	0.0535329	0.999819	0.0597051	0.025032	0.921782	0.23471	1	0.426181	0.197123	1	1.12249e+06	1.40552e+06	994892	997160	11.3	6.27	16.7	4.97	High	High	High	High	High	High	High	High	High
5.61366e+18	FALSE	High	IsMasterProtein	P51617	Interleukin-1 receptor-associated kinase 1 OS=Homo sapiens OX=9606 GN=IRAK1 PE=1 SV=2	0	18.983	11	4	13	4	712	76.5	6.62	20.14	4	0	0.54	0.383	0.709	1.463	1.037	0.377173	0.104066	0.769788	0.184715	0.588136	0.825016	0.388957	1	0.611456	1	180756	97649.5	69219.3	66724.8	15.3	44.81	48.33	16.94	High	High	High	Peak Found	High	High	High	Peak Found	High
-5.22402e+18	FALSE	Low	IsMasterProtein	Q9Y4A5	Transformation/transcription domain-associated protein OS=Homo sapiens OX=9606 GN=TRRAP PE=1 SV=3	0.057	1.96	0	1	1	1	3859	437.3	8.19	0	1	0	0.978	0.693	0.709	1.251	0.887	0.965166	0.165974	0.30584	0.934463	0.586747	1	0.520307	0.938038	1	1	47432.7	46383.1	32892.1	37063	15.94	3.96	18.95	41.07	Peak Found	Peak Found	Peak Found	Peak Found	Peak Found	Peak Found	Peak Found	Peak Found	Peak Found
2.82448e+18	FALSE	High	IsMasterProtein	Q14108	Lysosome membrane protein 2 OS=Homo sapiens OX=9606 GN=SCARB2 PE=1 SV=2	0	35.579	19	5	38	5	478	54.3	5.14	92.91	5	0	1.627	1.154	0.709	1.282	0.909	0.00386903	0.464259	0.0280608	0.258593	0.42972	0.040702	0.926507	0.291808	0.731603	0.90498	461227	750496	532285	585403	10.76	6.39	2.67	19.07	High	High	High	High	High	High	High	High	High
-4.48763e+18	FALSE	High	IsMasterProtein	Q13425	Beta-2-syntrophin OS=Homo sapiens OX=9606 GN=SNTB2 PE=1 SV=1	0	23.197	14	7	24	7	540	57.9	8.82	38.94	7	0	1.176	0.834	0.709	1.085	0.77	0.963473	0.786372	0.52838	0.792518	0.960812	1	1	1	1	1	484057	569109	403750	524448	13.24	22.75	6.52	29.97	High	High	High	High	High	High	High	High	High
-3.66202e+18	FALSE	Medium	IsMasterProtein	Q0VAA5	PI-PLC X domain-containing protein 2 OS=Homo sapiens OX=9606 GN=PLCXD2 PE=2 SV=1	0.011	3.141	3	1	1	1	305	34.8	9.44	2.1	1	0	1.058	0.751	0.71	0.877	0.623	0.911521	0.726365	0.38115	0.841854	0.129273	1	1	1	1	0.470896	107197	113361	80455.9	129225	10.29	10.23	30.53	14.65	Peak Found	Peak Found	Peak Found	Peak Found	Peak Found	Peak Found	High	Peak Found	Peak Found
4.31433e+18	FALSE	High	IsMasterProtein	O15382	Branched-chain-amino-acid aminotransferase, mitochondrial OS=Homo sapiens OX=9606 GN=BCAT2 PE=1 SV=2	0	36.521	16	5	44	5	392	44.3	8.65	90.76	5	0	1.637	1.162	0.71	1.065	0.756	0.00148411	0.316886	0.0140927	0.719169	0.0610243	0.0216129	0.749384	0.203609	1	0.311392	328914	538497	382238	505577	11.19	4.92	11.39	8.54	High	High	High	High	High	High	High	High	High
8.61187e+18	FALSE	Medium	IsMasterProtein	Q8NHP8	Putative phospholipase B-like 2 OS=Homo sapiens OX=9606 GN=PLBD2 PE=1 SV=2	0.025	2.428	2	1	1	1	589	65.4	6.8	2.6	1	0	1.474	1.046	0.71	1.73	1.228	0.183124	0.920049	0.0762028	0.0439611	0.978456	0.529479	1	0.487168	0.26958	1	56431	83160.1	59034.7	48062.8	13.32	5.05	14.49	27.97	Peak Found	Peak Found	Peak Found	High	Peak Found	Peak Found	Peak Found	Peak Found	Peak Found
1.86297e+17	FALSE	Medium	IsMasterProtein	Q5QJ74	Tubulin-specific chaperone cofactor E-like protein OS=Homo sapiens OX=9606 GN=TBCEL PE=1 SV=2	0.025	2.403	4	1	3	1	424	48.2	5.38	3.79	1	0	1.528	1.085	0.71	1.14	0.809	0.327131	0.901437	0.671859	0.931797	0.941766	0.765015	1	1	1	1	65943	100764	71536.5	88412.7	7.2	21.95	23.34	21.3	Peak Found	Peak Found	High	High	Peak Found	Peak Found	Peak Found	Peak Found	Peak Found
5.35214e+18	FALSE	High	IsMasterProtein	O95219	Sorting nexin-4 OS=Homo sapiens OX=9606 GN=SNX4 PE=1 SV=1	0	14.033	10	4	26	4	450	51.9	5.99	49.14	4	0	1.48	1.052	0.711	0.967	0.687	0.117318	0.97827	0.0675712	0.758814	0.0171188	0.39348	1	0.453532	1	0.151127	346884	513456	365077	531201	13.9	11.59	15.92	14.26	High	High	High	High	High	High	High	High	High
5.521e+18	FALSE	High	IsMasterProtein	Q9UKM7	Endoplasmic reticulum mannosyl-oligosaccharide 1,2-alpha-mannosidase OS=Homo sapiens OX=9606 GN=MAN1B1 PE=1 SV=2	0.005	4.099	3	1	2	1	699	79.5	7.72	4.98	1	0	1.26	0.896	0.711	1.036	0.737	0.0054076	0.196329	0.000467535	0.720269	0.00140063	0.051073	0.572507	0.0492538	1	0.0383381	23188.3	29218.2	20775.6	28190.4	4.44	9.49	4.11	4.62	Peak Found	Peak Found	High	Peak Found	Peak Found	Peak Found	Peak Found	Peak Found	Peak Found
7.30775e+18	FALSE	High	IsMasterProtein	Q13287	N-myc-interactor OS=Homo sapiens OX=9606 GN=NMI PE=1 SV=2	0	9.81	10	2	14	2	307	35	5.34	29.86	2	0	1.846	1.313	0.711	1.126	0.801	0.00230593	0.0797678	0.0991401	0.444333	0.673501	0.0289073	0.330924	0.558643	0.964183	1	56232.6	103811	73815.9	92205.4	7.6	8.67	7.75	18.47	High	High	High	High	High	High	Peak Found	Peak Found	High
1.03961e+18	FALSE	Medium	IsMasterProtein	Q5BJF2	Sigma intracellular receptor 2 OS=Homo sapiens OX=9606 GN=TMEM97 PE=1 SV=1	0.034	2.211	5	1	1	1	176	20.8	9.38	0	1	0	1.437	1.023	0.711	1.009	0.717	0.59212	0.853405	0.958269	0.867209	0.609761	1	1	1	1	1	141541	203458	144744	201743	22.51	26.91	25.53	25.25	Peak Found	Peak Found	High	Peak Found	Peak Found	Peak Found	Peak Found	Peak Found	Peak Found
-6.25749e+18	FALSE	High	IsMasterProtein	Q10589	Bone marrow stromal antigen 2 OS=Homo sapiens OX=9606 GN=BST2 PE=1 SV=1	0.005	3.821	6	1	9	1	180	19.8	5.6	16.58	1	0	1.286	0.915	0.712	1.224	0.871	0.0790799	0.938006	0.035421	0.658224	0.183341	0.304067	1	0.319743	1	0.575941	98853.5	127111	90476.7	103877	14.22	5.27	4.15	17.42	Peak Found	High	High	High	High	High	Peak Found	High	Peak Found
6.80378e+18	FALSE	Medium	IsMasterProtein	P51580	Thiopurine S-methyltransferase OS=Homo sapiens OX=9606 GN=TPMT PE=1 SV=1	0.014	2.853	4	1	2	1	245	28.2	6.23	0	1	0	1.843	1.316	0.714	1.175	0.838	0.0335126	0.621758	0.189732	0.84521	0.515294	0.169974	1	0.776684	1	0.997618	45968.1	84741.4	60476.7	72127.7	19.8	15.11	27.03	3.73	Peak Found	Peak Found	Peak Found	Peak Found	Peak Found	High	Peak Found	Peak Found	High
7.22704e+18	FALSE	High	IsMasterProtein	P32456	Guanylate-binding protein 2 OS=Homo sapiens OX=9606 GN=GBP2 PE=1 SV=3	0	19.433	7	4	53	3	591	67.2	5.71	103.16	4	0	1.551	1.108	0.714	1.08	0.772	0.00402562	0.224215	0.0674923	0.698778	0.304409	0.0417497	0.613295	0.453532	1	0.75539	294321	456436	326021	422497	4.34	13.71	15.2	5.75	High	High	High	High	High	High	High	High	High
-8.88778e+17	FALSE	High	IsMasterProtein	O14908	PDZ domain-containing protein GIPC1 OS=Homo sapiens OX=9606 GN=GIPC1 PE=1 SV=2	0	40.112	30	8	41	8	333	36	6.28	74.19	8	0	1.04	0.743	0.715	1.025	0.732	0.994066	0.0857171	0.0602066	0.997543	0.0463626	1	0.347255	0.427176	1	0.265266	700216	728251	520395	710612	5.89	9.72	18.63	7.07	High	High	High	High	High	High	High	High	High
4.57319e+18	FALSE	High	IsMasterProtein	P21953	2-oxoisovalerate dehydrogenase subunit beta, mitochondrial OS=Homo sapiens OX=9606 GN=BCKDHB PE=1 SV=2	0.006	3.589	3	1	2	1	392	43.1	6.29	3.75	1	0	1.267	0.906	0.715	1.206	0.862	0.138952	0.935189	0.0649831	0.369482	0.737243	0.440007	1	0.441666	0.884468	1	64998	82328.6	58856.9	68291.3	20.86	3.4	7.98	3.67	Peak Found	Peak Found	Peak Found	Peak Found	High	Peak Found	Peak Found	Peak Found	Peak Found
4.20176e+18	FALSE	High	IsMasterProtein	P63313	Thymosin beta-10 OS=Homo sapiens OX=9606 GN=TMSB10 PE=1 SV=2	0	22.681	32	2	41	2	44	5	5.36	91.41	2	0	0.865	0.619	0.715	1.152	0.823	0.98799	0.239256	0.357802	0.814912	0.81691	1	0.636567	0.998964	1	1	408100	353135	252467	306619	27.87	26.78	33.46	6.78	High	High	High	High	High	High	High	High	High
1.79093e+18	FALSE	High	IsMasterProtein	Q9H477	Ribokinase OS=Homo sapiens OX=9606 GN=RBKS PE=1 SV=1	0.002	4.937	5	2	8	2	322	34.1	5.05	3.97	2	0	1.919	1.375	0.716	1.322	0.947	0.0962433	0.245874	0.900524	0.967493	0.995235	0.348828	0.647043	1	1	1	52079.6	99960.7	71613.5	75615.1	7.63	36.36	8.16	3.66	Peak Found	High	Peak Found	High	High	High	High	Peak Found	High
-4.48548e+18	FALSE	High	IsMasterProtein	Q9Y5R8	Trafficking protein particle complex subunit 1 OS=Homo sapiens OX=9606 GN=TRAPPC1 PE=1 SV=1	0.001	5.531	12	2	19	2	145	16.8	9.16	6.74	2	0	1.364	0.978	0.717	1.014	0.727	0.0068995	0.991334	0.00992516	0.906188	0.0241941	0.0604652	1	0.167748	1	0.183747	196212	267717	191896	263998	16.59	8.92	6.84	4.51	Peak Found	High	High	High	High	High	High	Peak Found	High
4.32856e+18	FALSE	High	IsMasterProtein	Q12913	Receptor-type tyrosine-protein phosphatase eta OS=Homo sapiens OX=9606 GN=PTPRJ PE=1 SV=3	0	81.67	17	15	82	15	1337	145.9	5.58	141.53	15	0	1.327	0.953	0.719	1.959	1.408	0.000436498	0.707327	0.000161025	1.77285e-06	0.000599739	0.0102073	1	0.0289009	0.00105932	0.0257701	1.56751e+06	2.07946e+06	1.49451e+06	1.06129e+06	6.22	7.43	5.84	1.71	High	High	High	High	High	High	High	High	High
2.69879e+18	FALSE	High	IsMasterProtein	Q16611	Bcl-2 homologous antagonist/killer OS=Homo sapiens OX=9606 GN=BAK1 PE=1 SV=1	0	6.543	21	2	11	2	211	23.4	6.01	24.4	2	0	0.847	0.609	0.719	1.148	0.825	0.995998	0.5266	0.647611	0.999548	0.706168	1	1	1	1	1	88479.8	74932.9	53858.3	65292.6	41.17	25.24	24.79	14.35	High	High	High	High	High	High	High	Peak Found	High
-5.07312e+17	FALSE	High	IsMasterProtein	Q9Y2G5	GDP-fucose protein O-fucosyltransferase 2 OS=Homo sapiens OX=9606 GN=POFUT2 PE=1 SV=3	0	6.656	3	1	8	1	429	49.9	6.6	15	1	0	1.332	0.958	0.719	1.324	0.953	0.0524699	0.989638	0.0343417	0.108685	0.844143	0.233621	1	0.319508	0.454681	1	64692.7	86145	61973.4	65054.6	15	14.41	12.73	5.68	High	Peak Found	High	High	High	Peak Found	High	Peak Found	High
5.64323e+17	FALSE	High	IsMasterProtein	O14880	Microsomal glutathione S-transferase 3 OS=Homo sapiens OX=9606 GN=MGST3 PE=1 SV=1	0	14.253	35	3	19	3	152	16.5	9.38	47.78	3	0	0.821	0.591	0.72	1.045	0.753	0.989952	0.435986	0.59434	0.816252	0.212233	1	0.894126	1	1	0.621162	206288	169453	122006	162102	27.14	9.12	7.96	53.02	High	High	High	High	High	High	High	High	High
8.31167e+18	FALSE	Low	IsMasterProtein	Q8IY63	Angiomotin-like protein 1 OS=Homo sapiens OX=9606 GN=AMOTL1 PE=1 SV=1	0.052	2.011	1	1	4	1	956	106.5	7.11	8.36	1	0	1.237	0.891	0.72	1.648	1.187	0.0544694	0.192463	0.00293554	0.00100151	0.771595	0.237655	0.56671	0.0923743	0.0320812	1	103186	127654	91913	77448.7	6.25	3.41	14.82	7.79	High	Peak Found	Peak Found	High	High	High	Peak Found	Peak Found	Peak Found
7.86633e+18	FALSE	High	IsMasterProtein	Q14241	Elongin-A OS=Homo sapiens OX=9606 GN=ELOA PE=1 SV=2	0	7.027	3	2	5	2	798	89.9	9.57	11.28	2	0	1.149	0.827	0.72	0.83	0.598	0.998506	0.356634	0.293724	0.653501	0.0578223	1	0.796884	0.927784	1	0.303039	205766	236420	170241	284741	20.75	12.73	31.23	14.6	High	High	Peak Found	High	Peak Found	High	Peak Found	Peak Found	Peak Found
-7.782e+18	FALSE	High	IsMasterProtein	Q9UJX2	Cell division cycle protein 23 homolog OS=Homo sapiens OX=9606 GN=CDC23 PE=1 SV=3	0.001	5.702	4	2	5	2	597	68.8	7.02	9.78	2	0	1.213	0.874	0.72	1.739	1.253	0.0794353	0.0906252	0.00213695	9.75033e-05	0.0508537	0.304753	0.356944	0.077862	0.00949174	0.279695	775943	941192	677972	541143	12.67	1.44	4.6	5.62	Peak Found	Peak Found	Peak Found	Peak Found	High	High	Peak Found	Peak Found	High
-9.08665e+18	FALSE	High	IsMasterProtein	P51970	NADH dehydrogenase [ubiquinone] 1 alpha subcomplex subunit 8 OS=Homo sapiens OX=9606 GN=NDUFA8 PE=1 SV=3	0	31.942	30	5	40	5	172	20.1	7.65	79.67	5	0	0.984	0.709	0.72	1.053	0.759	0.79204	0.121801	0.408856	0.880092	0.801279	1	0.428255	1	1	1	707477	696188	501531	660850	27.93	6.34	22.63	17.52	High	High	High	Peak Found	High	High	High	High	High
8.23101e+18	FALSE	High	IsMasterProtein	P18084	Integrin beta-5 OS=Homo sapiens OX=9606 GN=ITGB5 PE=1 SV=1	0	41.702	9	4	32	4	799	88	6.06	59.34	4	0	3.417	2.466	0.722	1.033	0.745	2.98876e-05	0.000448994	0.0470482	0.845695	0.148083	0.0019128	0.014385	0.374113	1	0.508893	117005	399824	288552	387065	23.74	8.31	8.65	8.77	High	Peak Found	High	High	High	High	High	High	High
8.3873e+18	FALSE	High	IsMasterProtein	P07602	Prosaposin OS=Homo sapiens OX=9606 GN=PSAP PE=1 SV=2	0	93.219	45	17	155	17	524	58.1	5.17	326.99	17	0	1.486	1.073	0.722	1.061	0.766	0.0529806	0.995437	0.0384354	0.932242	0.0882681	0.234321	1	0.336813	1	0.385875	4.35752e+06	6.47425e+06	4.67346e+06	6.10472e+06	0.95	9.34	23.24	13.1	High	High	High	High	High	High	High	High	High
-6.24628e+18	FALSE	High	IsMasterProtein	O60573	Eukaryotic translation initiation factor 4E type 2 OS=Homo sapiens OX=9606 GN=EIF4E2 PE=1 SV=1	0	17.422	18	3	10	3	245	28.3	8.88	20.64	3	0	0.83	0.6	0.723	0.846	0.612	0.499768	0.00507275	0.0347496	0.498845	0.00506182	0.964617	0.0621705	0.319508	1	0.0788502	305717	253766	183470	300008	7.3	9.42	21.86	4.11	Peak Found	High	High	High	High	Peak Found	High	Peak Found	Peak Found
3.86707e+18	FALSE	High	IsMasterProtein	P21589	5'-nucleotidase OS=Homo sapiens OX=9606 GN=NT5E PE=1 SV=1	0	149.065	49	18	195	18	574	63.3	7.03	410.61	18	0	0.923	0.669	0.724	0.96	0.695	0.999332	0.191313	0.224638	0.931156	0.464924	1	0.565393	0.821583	1	0.948909	3.78986e+06	3.49968e+06	2.5345e+06	3.6455e+06	28.87	46.61	9.82	25.14	High	High	High	High	High	High	High	High	High
-7.75557e+18	FALSE	High	IsMasterProtein	P35914	Hydroxymethylglutaryl-CoA lyase, mitochondrial OS=Homo sapiens OX=9606 GN=HMGCL PE=1 SV=2	0.001	5.271	4	1	3	1	325	34.3	8.54	4.29	1	0	1.955	1.417	0.725	0.868	0.629	0.102662	0.294566	0.796676	0.962919	0.542433	0.363391	0.721042	1	1	1	18995.6	37141.3	26920.6	42766.2	33.02	20.48	20.67	27.11	Not Found	Peak Found	Peak Found	High	Peak Found	High	Peak Found	Peak Found	Peak Found
-2.6543e+18	FALSE	High	IsMasterProtein	P07711	Cathepsin L1 OS=Homo sapiens OX=9606 GN=CTSL PE=1 SV=2	0	9.301	11	2	12	2	333	37.5	5.45	16.82	2	0	1.318	0.956	0.725	1.297	0.94	0.0393507	0.983625	0.064793	0.118136	0.972358	0.19045	1	0.440992	0.474075	1	297092	391460	283948	301914	5.15	8.17	10.33	14.21	Peak Found	High	Peak Found	High	High	High	High	High	High
-3.40862e+18	FALSE	High	IsMasterProtein	Q9UKU7	Isobutyryl-CoA dehydrogenase, mitochondrial OS=Homo sapiens OX=9606 GN=ACAD8 PE=1 SV=1	0	12.383	13	3	10	3	415	45	7.85	17.36	3	0	1.196	0.868	0.726	1.407	1.021	0.2641	0.677593	0.0546517	0.00791379	0.516935	0.670211	1	0.405764	0.0973036	0.999852	67096.5	80249.3	58223.9	57022.8	10.52	2.22	13.75	8.4	Peak Found	High	High	High	High	High	Peak Found	Peak Found	High
-3.36338e+18	FALSE	High	IsMasterProtein	P00441	Superoxide dismutase [Cu-Zn] OS=Homo sapiens OX=9606 GN=SOD1 PE=1 SV=2	0.002	4.606	9	1	5	1	154	15.9	6.13	10.26	1	0	1.618	1.174	0.726	1.069	0.776	0.922098	0.999805	0.945932	0.97006	0.763827	1	1	1	1	1	50153.3	81155.3	58884	75927.8	26.26	41.36	45.06	10.46	Peak Found	Peak Found	Peak Found	High	Peak Found	Peak Found	Peak Found	High	Peak Found
-1.11365e+18	FALSE	Low	IsMasterProtein	Q86X83	COMM domain-containing protein 2 OS=Homo sapiens OX=9606 GN=COMMD2 PE=1 SV=2	0.066	1.872	4	1	4	1	199	22.7	6.73	3.39	1	0	0.762	0.553	0.726	0.964	0.7	0.737874	0.231379	0.715292	0.946261	0.423734	1	0.623511	1	1	0.897854	115430	87949.6	63838.4	91219	37.03	22.76	9.82	12.33	High	Peak Found	High	High	Peak Found	Peak Found	Peak Found	Peak Found	High
-7.62607e+18	FALSE	Low	IsMasterProtein	P07996	Thrombospondin-1 OS=Homo sapiens OX=9606 GN=THBS1 PE=1 SV=2	0.064	1.883	1	1	2	1	1170	129.3	4.94	1.85	1	0	1.678	1.219	0.726	1.471	1.069	0.0252842	0.275224	0.372094	0.114483	0.810123	0.138963	0.690919	1	0.464233	1	34199.6	57401.2	41696.9	39017.1	9.03	21.32	18.14	10.79	Peak Found	Peak Found	Peak Found	High	High	Peak Found	Peak Found	Peak Found	Peak Found
8.4169e+18	FALSE	High	IsMasterProtein	Q9UI09	NADH dehydrogenase [ubiquinone] 1 alpha subcomplex subunit 12 OS=Homo sapiens OX=9606 GN=NDUFA12 PE=1 SV=1	0	15.234	32	3	25	3	145	17.1	9.63	44.78	3	0	0.909	0.661	0.727	1.065	0.775	0.179574	0.00101678	0.0157331	0.899243	0.0403292	0.523023	0.0239514	0.217835	1	0.244968	209989	190852	138772	179170	7.33	10.03	8.78	3.17	High	High	High	High	High	High	High	High	High
-4.65023e+18	FALSE	High	IsMasterProtein	Q96RF0	Sorting nexin-18 OS=Homo sapiens OX=9606 GN=SNX18 PE=1 SV=2	0.01	3.248	3	1	1	1	628	68.9	5.68	0	1	0	1.543	1.122	0.727	0.872	0.634	0.314557	0.712611	0.858785	0.345834	0.12167	0.743805	1	1	0.853738	0.454403	195275	301228	219076	345282	2.33	22.7	27.7	22.99	Peak Found	Peak Found	Peak Found	Peak Found	Peak Found	Peak Found	Peak Found	Peak Found	High
7.77273e+17	FALSE	High	IsMasterProtein	P51649	Succinate-semialdehyde dehydrogenase, mitochondrial OS=Homo sapiens OX=9606 GN=ALDH5A1 PE=1 SV=2	0	8.336	8	3	7	3	535	57.2	8.28	12.39	3	0	2.718	1.978	0.728	1.188	0.865	0.000100419	0.000559319	0.301828	0.725878	0.832779	0.00381765	0.015982	0.934895	1	1	32811.3	89184.9	64901.9	75057.2	6.37	17.49	18.81	6.62	Peak Found	Peak Found	Peak Found	High	Peak Found	High	Peak Found	High	Peak Found
-3.37372e+18	FALSE	High	IsMasterProtein	P10620	Microsomal glutathione S-transferase 1 OS=Homo sapiens OX=9606 GN=MGST1 PE=1 SV=1	0	38.902	20	4	49	4	155	17.6	9.39	109.2	4	0	0.657	0.479	0.728	1.051	0.766	0.0153477	0.000260879	0.0267311	0.888107	0.0728125	0.1047	0.00969067	0.284833	1	0.346415	734625	482852	351618	459246	4.48	8.36	17.9	14.48	High	High	High	High	High	High	High	Peak Found	High
-1.7569e+18	FALSE	High	IsMasterProtein	O95865	N(G),N(G)-dimethylarginine dimethylaminohydrolase 2 OS=Homo sapiens OX=9606 GN=DDAH2 PE=1 SV=1	0	42.743	56	8	90	7	285	29.6	6.01	143.09	8	0	1.913	1.393	0.728	1.604	1.168	0.00926155	0.11743	0.319631	0.138319	0.919485	0.0736082	0.420756	0.96304	0.522072	1	515740	986806	718675	615138	19.48	16.44	9.8	14.57	High	High	High	High	High	High	High	High	High
-8.59059e+18	FALSE	High	IsMasterProtein	Q86UL3	Glycerol-3-phosphate acyltransferase 4 OS=Homo sapiens OX=9606 GN=GPAT4 PE=1 SV=1	0.003	4.424	3	1	3	1	456	52	9.19	5.71	1	0	1.216	0.886	0.729	1.098	0.8	0.289983	0.993354	0.206393	0.974759	0.350503	0.709476	1	0.800145	1	0.817191	28889	35123.1	25588.3	31989.2	17.76	21.21	15.92	2.63	High	Peak Found	High	Peak Found	Peak Found	High	Peak Found	Peak Found	Peak Found
-1.60405e+18	FALSE	High	IsMasterProtein	O00592	Podocalyxin OS=Homo sapiens OX=9606 GN=PODXL PE=1 SV=2	0	39.641	14	6	67	6	558	58.6	5.49	116.53	6	0	2.052	1.496	0.729	1.281	0.934	1.03317e-06	6.19078e-05	0.000650513	0.00195934	0.736587	0.000352743	0.00383273	0.0527137	0.0433637	1	874017	1.79337e+06	1.30721e+06	1.40026e+06	6.33	7.72	5.01	1.62	High	High	High	High	High	High	High	High	High
1.47504e+18	FALSE	High	IsMasterProtein	O75817	Ribonuclease P protein subunit p20 OS=Homo sapiens OX=9606 GN=POP7 PE=1 SV=2	0	6.236	11	1	3	1	140	15.6	8.94	8.46	1	0	1.039	0.758	0.729	1.213	0.885	0.988645	0.919195	0.83028			1	1	1			54124.2	56233.9	41001.8	46355.5	34.04	3.01	51.37		Peak Found	High	Peak Found	Peak Found	Peak Found	Not Found	High	Peak Found	High
-1.15181e+17	FALSE	High	IsMasterProtein	P35754	Glutaredoxin-1 OS=Homo sapiens OX=9606 GN=GLRX PE=1 SV=2	0	73.464	75	6	124	6	106	11.8	8.09	281.48	6	0	1.565	1.141	0.729	1.493	1.088	0.64569	0.998502	0.73273	0.46999	0.96135	1	1	1	0.994085	1	4.13512e+06	6.47157e+06	4.71867e+06	4.33564e+06	5.49	31.76	19.1	30.32	High	High	High	High	High	High	High	High	High
-8.49082e+17	FALSE	High	IsMasterProtein	P30533	Alpha-2-macroglobulin receptor-associated protein OS=Homo sapiens OX=9606 GN=LRPAP1 PE=1 SV=1	0	22.779	19	6	28	6	357	41.4	8.78	45.72	6	0	1.436	1.047	0.729	1.327	0.968	0.00579914	0.745616	0.0218019	0.0352182	0.984473	0.0539044	1	0.258318	0.239038	1	391962	562811	410456	424149	3.91	11.27	5.99	7.73	High	High	High	High	High	High	High	High	High
-3.79664e+18	FALSE	High	IsMasterProtein	Q9NZ32	Actin-related protein 10 OS=Homo sapiens OX=9606 GN=ACTR10 PE=1 SV=1	0	13.643	12	4	14	4	417	46.3	7.37	23.75	4	0	1.09	0.795	0.729	0.963	0.702	0.888487	0.361233	0.141286	0.810622	0.0404425	1	0.803217	0.672567	1	0.245056	214518	233735	170489	242817	1.41	8.15	19.24	4.61	High	High	High	High	High	High	High	High	Peak Found
2.8098e+18	FALSE	High	IsMasterProtein	P42785	Lysosomal Pro-X carboxypeptidase OS=Homo sapiens OX=9606 GN=PRCP PE=1 SV=1	0	20.938	12	4	23	4	496	55.8	7.21	45.01	4	0	1.97	1.437	0.73	1.43	1.043	0.00144658	0.118955	0.0369953	0.0366074	1	0.021248	0.422403	0.330774	0.243038	1	201022	395999	288884	276898	10.5	6.62	15.57	13.82	Peak Found	High	High	High	High	High	High	High	High
7.98979e+18	FALSE	High	IsMasterProtein	55956899	keratin9[Homosapiens]	0	61.316	26	11	76	10	623	62	5.24	113.89	11	0	1.277	0.932	0.73	1.309	0.956	0.749979	0.958117	0.479169	0.691099	0.979012	1	1	1	1	1	2.02375e+06	2.58486e+06	1.8866e+06	1.97446e+06	37.29	7.58	17.67	21.52	High	High	High	High	High	High	High	High	High
-5.47984e+18	FALSE	High	IsMasterProtein	Q9NQ48	Leucine zipper transcription factor-like protein 1 OS=Homo sapiens OX=9606 GN=LZTFL1 PE=1 SV=1	0	8.37	8	2	3	2	299	34.6	5.36	6.79	2	0	1.438	1.05	0.73	0.753	0.55	0.460825	0.981435	0.745965	0.813623	0.345049	0.92737	1	1	1	0.810661	45157.9	64929.4	47399.2	86203.4	43.7	14.47	65.1	16.42	High	Peak Found	Peak Found	Peak Found	Peak Found	Peak Found	Not Found	High	Peak Found
3.14249e+18	FALSE	Medium	IsMasterProtein	Q3YEC7	Rab-like protein 6 OS=Homo sapiens OX=9606 GN=RABL6 PE=1 SV=2	0.015	2.759	1	1	4	1	729	79.5	5.22	7.63	1	0	1.549	1.131	0.73	0.984	0.719	0.215611	0.992863	0.393487	0.940715	0.214333	0.58654	1	1	1	0.623997	57246.2	88675.3	64749.9	90105.7	20.17	20.05	5.17	3.73	Peak Found	Peak Found	High	High	High	Peak Found	Peak Found	Not Found	Peak Found
-3.70563e+18	FALSE	High	IsMasterProtein	P11413	Glucose-6-phosphate 1-dehydrogenase OS=Homo sapiens OX=9606 GN=G6PD PE=1 SV=4	0	304.637	75	35	675	35	515	59.2	6.84	1341.23	35	0	1.43	1.044	0.73	1.275	0.931	1.50201e-05	0.313664	5.70567e-05	0.000315042	0.261469	0.00125962	0.747253	0.017904	0.0170438	0.696134	1.62007e+07	2.31683e+07	1.69176e+07	1.81741e+07	3.47	3.75	5.34	0.55	High	High	High	High	High	High	High	High	High
-3.71605e+18	FALSE	High	IsMasterProtein	Q9NW82	WD repeat-containing protein 70 OS=Homo sapiens OX=9606 GN=WDR70 PE=1 SV=1	0.001	5.886	4	2	2	2	654	73.2	6.33	3.93	2	0	1.441	1.056	0.733	1.36	0.996	0.995587	0.985083	0.999376	0.999911	0.997819	1	1	1	1	1	36492.5	52572	38522.9	38664.3	40.72	44.98	12.35	2.51	Peak Found	Peak Found	High	Peak Found	Peak Found	Peak Found	Peak Found	Peak Found	High
-3.696e+18	FALSE	High	IsMasterProtein	P37235	Hippocalcin-like protein 1 OS=Homo sapiens OX=9606 GN=HPCAL1 PE=1 SV=3	0	55.784	58	10	104	10	193	22.3	5.35	202.26	10	0	1.184	0.867	0.733	1.029	0.754	0.261609	0.802899	0.0753008	0.993847	0.107615	0.666213	1	0.4848	1	0.428419	3.48307e+06	4.12301e+06	3.0214e+06	4.00695e+06	8.59	3.7	14.37	7.95	High	High	High	High	High	High	High	High	High
-1.89281e+18	FALSE	High	IsMasterProtein	O95299	NADH dehydrogenase [ubiquinone] 1 alpha subcomplex subunit 10, mitochondrial OS=Homo sapiens OX=9606 GN=NDUFA10 PE=1 SV=1	0	16.543	21	5	15	5	355	40.7	8.48	27.47	5	0	0.88	0.645	0.733	1.03	0.755	0.853647	0.0132312	0.039243	0.811668	0.136719	1	0.109433	0.342036	1	0.487964	355316	312539	229110	303561	4.72	12.24	23.07	3.67	High	High	High	Peak Found	High	High	High	High	High
6.57318e+18	FALSE	High	IsMasterProtein	O14576	Cytoplasmic dynein 1 intermediate chain 1 OS=Homo sapiens OX=9606 GN=DYNC1I1 PE=1 SV=2	0	15.658	9	2	8	1	645	72.9	5.12	21.62	2	0	0.983	0.721	0.733	1.297	0.951	0.562912	0.568275	0.999082	0.991747	0.979511	1	1	1	1	1	162186	159392	116873	122911	5.08	41.66	12.11	18.3	Peak Found	High	High	Peak Found	High	Peak Found	High	Peak Found	Peak Found
9.00419e+18	FALSE	High	IsMasterProtein	P52758	2-iminobutanoate/2-iminopropanoate deaminase OS=Homo sapiens OX=9606 GN=RIDA PE=1 SV=1	0	31.714	41	4	46	4	137	14.5	8.68	117.55	4	0	1.342	0.984	0.733	1.027	0.753	0.000386505	0.437903	9.5021e-05	0.897737	0.000170682	0.00953654	0.896411	0.0209305	1	0.0137371	784622	1.05277e+06	772125	1.02537e+06	7.1	1.11	1.92	5.03	High	High	High	High	High	High	High	High	High
7.13255e+18	FALSE	High	IsMasterProtein	P08174	Complement decay-accelerating factor OS=Homo sapiens OX=9606 GN=CD55 PE=1 SV=4	0	14.353	19	4	15	4	381	41.4	7.59	26.62	4	0	1.31	0.961	0.734	1.211	0.888	0.580755	0.978863	0.382952	0.92757	0.702244	1	1	1	1	1	326749	428031	314032	353528	25.75	10.75	19.95	23.87	Peak Found	High	Peak Found	High	High	High	Peak Found	Peak Found	High
1.72315e+17	FALSE	High	IsMasterProtein	Q8IWV7	E3 ubiquitin-protein ligase UBR1 OS=Homo sapiens OX=9606 GN=UBR1 PE=1 SV=1	0.001	5.396	1	1	4	1	1749	200.1	6.01	9.28	1	0	1.136	0.834	0.734	1.668	1.224	0.88284	0.169515	0.0610197	0.00346498	0.208656	1	0.526696	0.430424	0.0583772	0.618727	186577	211950	155539	127046	8.66	6.32	9.58	17.63	Peak Found	Peak Found	High	Peak Found	Peak Found	High	Peak Found	Peak Found	Peak Found
-4.21308e+18	FALSE	Medium	IsMasterProtein	P16219	Short-chain specific acyl-CoA dehydrogenase, mitochondrial OS=Homo sapiens OX=9606 GN=ACADS PE=1 SV=1	0.015	2.754	3	1	3	1	412	44.3	7.99	5.67	1	0	2.018	1.482	0.735	0.958	0.704	0.0526012	0.314103	0.586115	0.974105	0.374408	0.233621	0.747562	1	1	0.845944	32260.9	65086.4	47824.2	67943.6	27.9	6.76	33.96	24.84	Peak Found	Peak Found	High	High	Peak Found	Peak Found	Peak Found	Peak Found	Peak Found
-1.5819e+18	FALSE	High	IsMasterProtein	P49006	MARCKS-related protein OS=Homo sapiens OX=9606 GN=MARCKSL1 PE=1 SV=2	0	17.113	34	3	27	3	195	19.5	4.67	50.06	3	0	1.635	1.201	0.735	1.469	1.08	0.000632778	0.0824848	0.0179596	0.00239124	0.423546	0.0134403	0.338419	0.23333	0.0493345	0.897852	301864	493419	362648	335841	9	4.67	11.58	10.05	High	High	High	High	High	High	High	High	High
7.8807e+18	FALSE	High	IsMasterProtein	Q9Y580	RNA-binding protein 7 OS=Homo sapiens OX=9606 GN=RBM7 PE=1 SV=1	0	8.938	8	2	3	2	266	30.5	9.57	6.63	2	0	1.02	0.75	0.736	0.664	0.488	0.879267	0.467689	0.858706	0.527661	0.203871	1	0.930944	1	1	0.611486	25990.2	26508.6	19497.1	39923.3	30.62	2.44	32.86	24.47	Peak Found	Peak Found	Peak Found	Peak Found	Peak Found	Peak Found	High	Peak Found	Peak Found
7.43776e+18	FALSE	High	IsMasterProtein	Q92597	Protein NDRG1 OS=Homo sapiens OX=9606 GN=NDRG1 PE=1 SV=1	0	211.02	56	12	358	12	394	42.8	5.82	919.79	12	0	1.632	1.201	0.736	1.501	1.104	4.78983e-05	0.058759	0.000725124	0.00028646	0.777941	0.00247848	0.272572	0.0561567	0.0158497	1	4.96023e+06	8.09599e+06	5.95662e+06	5.39409e+06	3.92	6.12	7.55	4.13	High	High	High	High	High	High	High	High	High
3.22843e+18	FALSE	Medium	IsMasterProtein	P02787	Serotransferrin OS=Homo sapiens OX=9606 GN=TF PE=1 SV=3	0.014	2.894	2	1	1	1	698	77	7.12	2.33	1	0	0.741	0.546	0.737	1.534	1.13	0.40402	0.0621968	0.389025	0.325836	1	0.855903	0.282814	1	0.825439	1	119827	88842	65446.8	57920.3	1.55	12.58	19.97	22.99	Not Found	Peak Found	High	Peak Found	Peak Found	Not Found	Not Found	Peak Found	Peak Found
-1.01451e+18	FALSE	High	IsMasterProtein	P62899	60S ribosomal protein L31 OS=Homo sapiens OX=9606 GN=RPL31 PE=1 SV=1	0	38.11	54	8	168	8	125	14.5	10.54	324.35	8	0	0.905	0.667	0.737	0.911	0.671	0.257248	0.000218557	0.00164638	0.714936	0.000535039	0.658555	0.00856442	0.0681194	1	0.0250845	7.58804e+06	6.86793e+06	5.06017e+06	7.54217e+06	4.09	7.32	3.84	8.05	High	High	High	High	High	High	High	High	High
-2.75804e+18	FALSE	High	IsMasterProtein	P61769	Beta-2-microglobulin OS=Homo sapiens OX=9606 GN=B2M PE=1 SV=1	0	44.52	55	4	64	4	119	13.7	6.52	169.03	4	0	1.536	1.133	0.738	1.091	0.804	0.0218448	0.824555	0.072546	0.820621	0.241131	0.126341	1	0.473798	1	0.666144	1.8833e+06	2.89303e+06	2.1337e+06	2.65274e+06	14.8	3.56	17.09	9.87	High	High	High	High	High	High	High	High	High
-5.82306e+18	FALSE	High	IsMasterProtein	O15230	Laminin subunit alpha-5 OS=Homo sapiens OX=9606 GN=LAMA5 PE=1 SV=8	0	56.803	5	12	43	12	3695	399.5	7.02	72.79	12	0	2.202	1.624	0.738	1.027	0.757	0.0063648	0.0551648	0.425627	0.890796	0.805437	0.0571188	0.262196	1	1	1	253340	557916	411487	543450	25.47	4.32	15.17	25.72	High	High	High	High	High	High	High	High	High
-3.56065e+18	FALSE	Medium	IsMasterProtein	O43567	E3 ubiquitin-protein ligase RNF13 OS=Homo sapiens OX=9606 GN=RNF13 PE=1 SV=1	0.029	2.295	2	1	1	1	381	42.8	4.98	1.6	1	0	0.926	0.683	0.738	0.956	0.705	0.999683	0.691135	0.742243	0.99417	0.604292	1	1	1	1	1	139410	129140	95252.7	135090	27.25	20.23	18.79	17.14	Peak Found	Peak Found	Peak Found	Peak Found	Peak Found	Peak Found	Peak Found	Peak Found	Peak Found
3.58098e+18	FALSE	High	IsMasterProtein	P07686	Beta-hexosaminidase subunit beta OS=Homo sapiens OX=9606 GN=HEXB PE=1 SV=3	0	44.588	22	8	49	7	556	63.1	6.76	94.44	8	1	1.375	1.015	0.738	1.323	0.977	0.000484131	0.998251	0.000570172	0.00163837	0.751971	0.0109368	1	0.0502373	0.0411775	1	870959	1.19781e+06	884410	905530	3.77	8.18	6.71	4.54	High	High	High	High	High	High	High	High	High
-2.01067e+18	FALSE	High	IsMasterProtein	Q06587	E3 ubiquitin-protein ligase RING1 OS=Homo sapiens OX=9606 GN=RING1 PE=1 SV=2	0	42.193	20	7	55	7	406	42.4	5.62	119.48	7	0	1.618	1.196	0.739	1.462	1.08	0.135733	0.790761	0.447685	0.218891	0.935649	0.433587	1	1	0.666065	1	309441	500758	369973	342504	20.98	18.28	2.74	15.36	High	High	High	High	High	High	High	High	High
-3321226471008760	FALSE	High	IsMasterProtein	Q9Y2Q3	Glutathione S-transferase kappa 1 OS=Homo sapiens OX=9606 GN=GSTK1 PE=1 SV=3	0	61.127	66	11	72	11	226	25.5	8.41	141.64	11	0	1.119	0.827	0.739	1.299	0.96	0.342929	0.00943286	0.00114079	0.00137779	0.997943	0.782507	0.0879368	0.0607717	0.0376497	1	1.57311e+06	1.75976e+06	1.30058e+06	1.35446e+06	4.48	6.88	2.54	7.23	High	High	High	High	High	High	High	High	High
-1.24656e+18	FALSE	High	IsMasterProtein	Q9P253	Vacuolar protein sorting-associated protein 18 homolog OS=Homo sapiens OX=9606 GN=VPS18 PE=1 SV=2	0	8.95	5	3	14	3	973	110.1	6.07	14.59	3	0	1.216	0.9	0.74	0.96	0.71	0.599274	0.991186	0.44685	0.949468	0.23322	1	1	1	1	0.652125	72563.8	88245.1	65275.8	91878.6	18.04	12.66	22.33	9.58	High	High	Peak Found	High	Peak Found	High	High	High	High
-8.78524e+18	FALSE	High	IsMasterProtein	P28838	Cytosol aminopeptidase OS=Homo sapiens OX=9606 GN=LAP3 PE=1 SV=3	0	122.229	50	19	204	19	519	56.1	7.93	355.14	19	0	0.973	0.72	0.74	1.125	0.832	0.987451	0.125205	0.195375	0.565849	0.811289	1	0.434986	0.782532	1	1	4.42341e+06	4.30357e+06	3.18422e+06	3.82546e+06	7.04	4.27	24.45	7.51	High	High	High	High	High	High	High	High	High
5.65702e+18	FALSE	High	IsMasterProtein	Q9UK22	F-box only protein 2 OS=Homo sapiens OX=9606 GN=FBXO2 PE=1 SV=2	0	9.45	9	2	10	2	296	33.3	4.37	23.24	2	0	4.177	3.091	0.74	0.939	0.695	0.000950281	0.00856977	0.303871	0.98205	0.46786	0.0175082	0.0828189	0.935165	1	0.952468	41245.2	172278	127500	183513	47.8	15.81	4.03	20.21	Peak Found	Peak Found	Peak Found	High	High	High	Peak Found	High	High
5.4538e+17	FALSE	High	IsMasterProtein	P08962	CD63 antigen OS=Homo sapiens OX=9606 GN=CD63 PE=1 SV=2	0.001	5.264	13	2	10	2	238	25.6	7.81	17.92	2	0	1.257	0.93	0.74	0.99	0.732	0.238681	0.996254	0.179185	0.911937	0.0720507	0.626182	1	0.754414	1	0.345514	193576	243241	180025	245811	10.7	8.81	10.94	16.49	High	High	High	High	Peak Found	High	Peak Found	High	Peak Found
3.81815e+18	FALSE	High	IsMasterProtein	O95671	Probable bifunctional dTTP/UTP pyrophosphatase/methyltransferase protein OS=Homo sapiens OX=9606 GN=ASMTL PE=1 SV=3	0	10.322	7	3	15	3	621	68.8	6.07	23.98	3	0	1.541	1.141	0.74	0.93	0.689	0.0781619	0.605085	0.421749	0.726229	0.10623	0.30173	1	1	1	0.426775	89588.5	138044	102220	148414	11.43	15.13	28.02	12.64	Peak Found	High	Peak Found	High	High	High	High	High	Peak Found
-7.96629e+17	FALSE	High	IsMasterProtein	Q13439	Golgin subfamily A member 4 OS=Homo sapiens OX=9606 GN=GOLGA4 PE=1 SV=1	0	10.314	2	3	5	3	2230	261	5.39	6.92	3	0	1.565	1.159	0.741	1.293	0.958	0.0213199	0.789806	0.0781253	0.0586839	0.996812	0.124043	1	0.492962	0.317128	1	186274	291492	215854	225398	20.21	4.83	4.63	14.07	High	High	Peak Found	Peak Found	Peak Found	High	Peak Found	Peak Found	Peak Found
1.20261e+17	FALSE	High	IsMasterProtein	Q92626	Peroxidasin homolog OS=Homo sapiens OX=9606 GN=PXDN PE=1 SV=2	0	86.352	13	12	107	12	1479	165.2	7.17	200.59	12	0	1.705	1.264	0.741	1.226	0.909	8.35468e-07	0.000227266	0.000106141	0.000869845	0.186478	0.000316054	0.00864724	0.0223635	0.0300374	0.581719	720909	1.22905e+06	911054	1.00232e+06	0.79	1.93	4.82	6.11	High	High	High	High	High	High	High	High	High
9.77303e+17	FALSE	High	IsMasterProtein	O75431	Metaxin-2 OS=Homo sapiens OX=9606 GN=MTX2 PE=1 SV=1	0	12.752	19	3	17	3	263	29.7	6.29	52.84	3	0	0.888	0.658	0.741	1.306	0.968	0.338052	0.0889355	0.758936	0.730671	0.999943	0.777072	0.352692	1	1	1	306885	272484	201989	208584	18.41	23.04	18.06	4.58	High	High	High	High	High	High	High	High	High
-7.00049e+17	FALSE	High	IsMasterProtein	P06396	Gelsolin OS=Homo sapiens OX=9606 GN=GSN PE=1 SV=1	0	111.511	40	16	125	16	782	85.6	6.28	324.8	16	0	1.975	1.465	0.742	1.263	0.937	3.66598e-05	0.00119844	0.0184294	0.0883321	0.685298	0.0021772	0.0260542	0.234922	0.400828	1	1.5867e+06	3.13416e+06	2.32475e+06	2.48229e+06	10.29	9.21	4.79	3.55	High	High	High	High	High	High	High	High	High
2.6834e+18	FALSE	High	IsMasterProtein	P17931	Galectin-3 OS=Homo sapiens OX=9606 GN=LGALS3 PE=1 SV=5	0	55.23	28	6	131	6	250	26.1	8.56	276.97	6	0	1.734	1.287	0.742	1.262	0.936	2.15811e-05	0.00562261	0.00144698	0.00478983	0.735936	0.00152131	0.0649452	0.0672863	0.0725683	1	2.31518e+06	4.01494e+06	2.97997e+06	3.18227e+06	2.82	7.45	4.83	7.41	High	High	High	High	High	High	High	High	High
4.46554e+18	FALSE	Medium	IsMasterProtein	Q9UPU7	TBC1 domain family member 2B OS=Homo sapiens OX=9606 GN=TBC1D2B PE=1 SV=2	0.02	2.524	1	1	1	1	963	109.8	6.16	1.75	1	0	1.349	1.003	0.743	1.159	0.861	0.516767	0.999244	0.642827	0.801727	0.973305	0.980326	1	1	1	1	9471.66	12779.2	9495.46	11027.2	7.69	21.59	50.27	10.82	Peak Found	Peak Found	Peak Found	Peak Found	Not Found	Peak Found	Not Found	Peak Found	Peak Found
2.76704e+18	FALSE	High	IsMasterProtein	P82663	28S ribosomal protein S25, mitochondrial OS=Homo sapiens OX=9606 GN=MRPS25 PE=1 SV=1	0	24.408	40	5	20	5	173	20.1	8.82	47.97	5	0	0.896	0.667	0.743	1.021	0.759	0.754905	0.0216568	0.0872883	0.991175	0.058246	1	0.145453	0.519018	1	0.304449	406600	364508	271003	357097	7.55	7.52	22.1	8.03	High	High	High	High	High	High	High	High	High
6.79558e+18	FALSE	High	IsMasterProtein	P61916	NPC intracellular cholesterol transporter 2 OS=Homo sapiens OX=9606 GN=NPC2 PE=1 SV=1	0	30.295	38	5	45	5	151	16.6	7.65	95.76	5	0	1.508	1.123	0.745	1.397	1.04	0.0633776	0.874649	0.180707	0.243563	0.995757	0.261466	1	0.757992	0.707162	1	678720	1.02319e+06	761948	732643	18.59	2.02	26.14	9.65	High	High	High	High	High	High	High	High	High
-2.16912e+17	FALSE	High	IsMasterProtein	Q27J81	Inverted formin-2 OS=Homo sapiens OX=9606 GN=INF2 PE=1 SV=2	0	25.834	11	7	24	7	1249	135.5	5.38	34.25	7	0	1.814	1.352	0.746	0.979	0.73	0.0088107	0.251001	0.144899	0.999964	0.136059	0.0706017	0.655891	0.680805	1	0.487048	184851	335295	249971	342594	6.72	21.53	9.29	21.32	Peak Found	Peak Found	High	High	High	High	High	High	High
7.17273e+18	FALSE	High	IsMasterProtein	Q8IYB5	Stromal membrane-associated protein 1 OS=Homo sapiens OX=9606 GN=SMAP1 PE=1 SV=2	0	8.649	5	2	14	2	467	50.4	8.75	25.49	2	0	1.208	0.901	0.746	1.043	0.778	0.0535981	0.246691	0.00361025	0.956416	0.0020155	0.23471	0.647959	0.100314	1	0.0479451	237761	287114	214127	275344	5.05	6.71	7.8	7.41	Peak Found	High	High	High	Peak Found	High	High	High	Peak Found
-5.60532e+18	FALSE	High	IsMasterProtein	Q16270	Insulin-like growth factor-binding protein 7 OS=Homo sapiens OX=9606 GN=IGFBP7 PE=1 SV=1	0	7.459	10	2	6	2	282	29.1	7.9	6.72	2	0	0.951	0.709	0.746	1.052	0.785	0.553535	0.00667439	0.0411259	0.988882	0.0636212	1	0.07292	0.35134	1	0.319031	93919.6	89328.5	66622.8	84884.4	8.16	10.21	8.41	1.74	Peak Found	High	Peak Found	High	High	Peak Found	Peak Found	Peak Found	Peak Found
-7.15833e+17	FALSE	High	IsMasterProtein	P22830	Ferrochelatase, mitochondrial OS=Homo sapiens OX=9606 GN=FECH PE=1 SV=2	0	11.115	9	2	9	2	423	47.8	8.73	19.16	2	0	1.387	1.037	0.747	1.428	1.067	0.232237	0.983609	0.363708	0.216953	0.97589	0.614916	1	1	0.665111	1	36553.3	50715	37891.3	35507.3	19.44	10.87	12.76	25.18	High	High	Peak Found	Peak Found	High	High	High	High	Peak Found
-7.14548e+18	FALSE	High	IsMasterProtein	P80217	Interferon-induced 35 kDa protein OS=Homo sapiens OX=9606 GN=IFI35 PE=1 SV=5	0	8.95	12	3	12	3	286	31.5	6.09	20.24	3	0	1.584	1.184	0.747	1.245	0.931	0.0430587	0.895513	0.11495	0.510439	0.660421	0.204329	1	0.597692	1	1	174747	276738	206824	222234	15.34	12.36	17.67	6.24	High	High	Peak Found	High	High	High	Peak Found	Peak Found	Peak Found
-4.34098e+18	FALSE	Low	IsMasterProtein	Q6ZMB0	Acetylgalactosaminyl-O-glycosyl-glycoprotein beta-1,3-N-acetylglucosaminyltransferase OS=Homo sapiens OX=9606 GN=B3GNT6 PE=1 SV=2	0.069	1.855	2	1	4	1	384	42.7	7.71	7.62	1	0	1.02	0.763	0.748	0.826	0.617	0.935044	0.461391	0.226376	0.436303	0.0248648	1	0.923725	0.824824	0.959079	0.187692	168591	172011	128585	208333	5.63	15.99	21.78	13.85	Peak Found	Peak Found	Peak Found	High	High	Peak Found	High	Peak Found	Peak Found
-5.44263e+18	FALSE	High	IsMasterProtein	Q05397	Focal adhesion kinase 1 OS=Homo sapiens OX=9606 GN=PTK2 PE=1 SV=2	0	63.35	15	11	85	11	1052	119.2	6.62	169.57	11	0	1.11	0.831	0.748	1.117	0.835	0.743942	0.210213	0.0507567	0.652466	0.261525	1	0.595029	0.390424	1	0.696134	3.52194e+06	3.91023e+06	2.92511e+06	3.50113e+06	7.81	9.76	8.25	2.93	High	High	High	High	High	High	High	High	High
-1.40731e+17	FALSE	High	IsMasterProtein	Q96AY3	Peptidyl-prolyl cis-trans isomerase FKBP10 OS=Homo sapiens OX=9606 GN=FKBP10 PE=1 SV=1	0	47.08	21	11	102	11	582	64.2	5.62	172.92	11	0	1.461	1.093	0.748	1.264	0.946	1.84456e-06	0.120748	7.66566e-06	5.12093e-05	0.0900249	0.000472208	0.425312	0.00742955	0.00623345	0.389543	1.53881e+06	2.24757e+06	1.68154e+06	1.77746e+06	2.94	0.69	4.16	3.08	High	High	High	High	High	High	High	High	High
7.55217e+17	FALSE	High	IsMasterProtein	O95786	Probable ATP-dependent RNA helicase DDX58 OS=Homo sapiens OX=9606 GN=DDX58 PE=1 SV=2	0	20.611	10	8	26	8	925	106.5	6.4	21.86	8	0	1.417	1.061	0.749	1.281	0.959	0.00392444	0.918582	0.00861019	0.0302133	0.78529	0.0409624	1	0.15865	0.219565	1	347412	492200	368446	384107	3.72	4.94	3.67	15.06	High	High	High	High	High	High	High	High	High
5.38357e+18	FALSE	High	IsMasterProtein	Q9Y4C8	Probable RNA-binding protein 19 OS=Homo sapiens OX=9606 GN=RBM19 PE=1 SV=3	0.001	5.245	2	2	4	2	960	107.3	6.54	7.03	2	0	1.671	1.252	0.749	1.028	0.77	0.525954	0.819109	0.946447	0.912072	0.647836	0.986975	1	1	1	1	42571.3	71133.1	53280.3	69202.6	23.42	29.84	22.61	2.18	Peak Found	Peak Found	Peak Found	Peak Found	Peak Found	Peak Found	Peak Found	High	High
-2.5644e+18	FALSE	Medium	IsMasterProtein	Q9UPU9	Protein Smaug homolog 1 OS=Homo sapiens OX=9606 GN=SAMD4A PE=1 SV=3	0.013	2.919	2	1	1	1	718	79.4	8.32	0	1	0	1.068	0.8	0.749	0.652	0.488											32780.3	35002.3	26218.3	53694.6	45.07			9.32	Peak Found	Peak Found	Not Found	Not Found	Not Found	Peak Found	Not Found	Not Found	Peak Found
6.46212e+18	FALSE	High	IsMasterProtein	Q9Y296	Trafficking protein particle complex subunit 4 OS=Homo sapiens OX=9606 GN=TRAPPC4 PE=1 SV=1	0.003	4.534	16	2	3	2	219	24.3	6.21	2.9	2	0	1.262	0.945	0.749	0.888	0.665	0.47605	0.99957	0.424552	0.999184	0.488831	0.943255	1	1	1	0.972226	44357.6	55980.8	41936.3	63051.4	35.03	15.41	19.44	16.6	Peak Found	Peak Found	Peak Found	Peak Found	Peak Found	High	Peak Found	Peak Found	Peak Found
7.94437e+18	FALSE	High	IsMasterProtein	O94979	Protein transport protein Sec31A OS=Homo sapiens OX=9606 GN=SEC31A PE=1 SV=3	0	82.346	18	15	124	15	1220	132.9	6.89	246.02	15	0	1.013	0.759	0.75	1.385	1.039	0.956935	0.000821235	0.000496181	0.00014597	0.570889	1	0.0206961	0.0496631	0.0100102	1	2.11485e+06	2.14128e+06	1.60527e+06	1.54569e+06	4.74	0.79	5.87	5.66	High	High	High	High	High	High	High	High	High
3.9591e+18	FALSE	High	IsMasterProtein	O43747	AP-1 complex subunit gamma-1 OS=Homo sapiens OX=9606 GN=AP1G1 PE=1 SV=5	0	58.189	21	14	84	14	822	91.3	6.8	113.13	14	0	1.049	0.787	0.75	1.336	1.002	0.621452	0.0989709	0.017618	0.0104204	0.977381	1	0.379009	0.230749	0.116906	1	3.83481e+06	4.02257e+06	3.01725e+06	3.0104e+06	4.98	2.5	11.78	10.41	High	High	High	High	High	High	High	High	High
1.15102e+17	FALSE	High	IsMasterProtein	Q15528	Mediator of RNA polymerase II transcription subunit 22 OS=Homo sapiens OX=9606 GN=MED22 PE=1 SV=2	0	6.986	15	2	3	2	200	22.2	4.68	5.71	2	0	1.77	1.328	0.75	1.149	0.862	0.280545	0.520221	0.851499	0.955171	0.993721	0.696885	0.996093	1	1	1	47799.8	84582.4	63456.8	73621.4	22.96	41.3	23.56	21.35	Not Found	Peak Found	Peak Found	Not Found	Peak Found	Peak Found	High	Peak Found	Peak Found
-2.76793e+18	FALSE	High	IsMasterProtein	O14950	Myosin regulatory light chain 12B OS=Homo sapiens OX=9606 GN=MYL12B PE=1 SV=2	0	126.6	63	12	425	5	172	19.8	4.84	1081.31	12	8	1.226	0.92	0.75	0.905	0.679	0.407727	0.965395	0.229239	0.722457	0.0526087	0.859638	1	0.827787	1	0.283219	1.3311e+07	1.63234e+07	1.22465e+07	1.80341e+07	7.57	10.4	19.8	6.62	High	High	High	High	High	High	High	High	High
9.21536e+18	FALSE	Medium	IsMasterProtein	P55061	Bax inhibitor 1 OS=Homo sapiens OX=9606 GN=TMBIM6 PE=1 SV=2	0.017	2.638	3	1	4	1	237	26.5	8.54	0	1	0	0.757	0.568	0.75	0.758	0.569	0.0535678	0.000908541	0.0444638	0.112973	0.00160544	0.23471	0.0222708	0.363879	0.461076	0.0416032	63031.9	47705.5	35793.1	62946.2	4.52	12.79	6.95	13.96	High	Peak Found	High	Peak Found	Peak Found	Peak Found	Peak Found	High	High
4.99504e+18	FALSE	High	IsMasterProtein	Q9Y6B6	GTP-binding protein SAR1b OS=Homo sapiens OX=9606 GN=SAR1B PE=1 SV=1	0	32.172	41	6	83	3	198	22.4	6.11	123.2	6	0	0.935	0.702	0.75	1.129	0.847	0.929566	0.261198	0.527784	0.994689	0.661203	1	0.668482	1	1	1	242180	226466	169931	200654	15.87	18.21	22.42	32.97	Peak Found	Peak Found	Peak Found	High	Peak Found	Peak Found	Peak Found	Peak Found	High
-1.23895e+17	FALSE	High	IsMasterProtein	Q96BR5	Cytochrome c oxidase assembly factor 7 OS=Homo sapiens OX=9606 GN=COA7 PE=1 SV=2	0.005	4.094	6	1	2	1	231	25.7	6.02	1.61	1	0	1.256	0.943	0.751	1.041	0.782	0.900074	0.857191	0.498942	0.996674	0.474018	1	1	1	1	0.95936	11432.8	14358.6	10779.8	13791.2	13.43	28.5	28.33	10.53	Peak Found	Peak Found	High	Peak Found	Peak Found	Peak Found	Peak Found	Peak Found	High
8.28367e+18	FALSE	High	IsMasterProtein	P50281	Matrix metalloproteinase-14 OS=Homo sapiens OX=9606 GN=MMP14 PE=1 SV=3	0	8.095	5	2	3	2	582	65.9	7.77	5.51	2	0	1.432	1.076	0.751	1.186	0.891	0.0520579	0.33636	0.551544	0.815971	0.9598	0.233158	0.774266	1	1	1	177991	254899	191468	214848	32.63	8.2	15.81	5.1	Peak Found	High	Peak Found	High	Peak Found	Peak Found	Peak Found	Peak Found	Peak Found
-8.5311e+18	FALSE	High	IsMasterProtein	Q9P003	Protein cornichon homolog 4 OS=Homo sapiens OX=9606 GN=CNIH4 PE=1 SV=1	0.001	5.19	14	1	1	1	139	16.1	6.65	2.57	1	0	0.866	0.651	0.751	0.674	0.507	0.634473	0.316814	0.916047	0.351216	0.151704	1	0.749384	1	0.857995	0.517359	121331	105036	78930.4	155821	19.85	38.73	22.1	23.6	Peak Found	Peak Found	Peak Found	Peak Found	Peak Found	Peak Found	Peak Found	Peak Found	Peak Found
1.7696e+18	FALSE	High	IsMasterProtein	O43493	Trans-Golgi network integral membrane protein 2 OS=Homo sapiens OX=9606 GN=TGOLN2 PE=1 SV=3	0	12.559	10	3	27	3	479	51	5.73	40.51	3	0	1.228	0.923	0.751	1.803	1.355	0.799765	0.990473	0.640659	0.0474929	0.252776	1	1	1	0.282003	0.682842	157392	193292	145256	107213	9.98	21.38	24.98	19.5	High	High	High	High	High	High	High	High	High
5.17713e+18	FALSE	High	IsMasterProtein	Q8IXM3	39S ribosomal protein L41, mitochondrial OS=Homo sapiens OX=9606 GN=MRPL41 PE=1 SV=1	0.001	5.735	16	2	11	2	137	15.4	9.57	1.74	2	0	1.023	0.769	0.752	1.43	1.075	0.851013	0.644017	0.977587	0.999999	0.979715	1	1	1	1	1	312857	320082	240555	223876	5.04	47.51	57.25	22.18	High	High	Peak Found	High	High	Peak Found	High	High	Peak Found
-5.35825e+18	FALSE	High	IsMasterProtein	Q14012	Calcium/calmodulin-dependent protein kinase type 1 OS=Homo sapiens OX=9606 GN=CAMK1 PE=1 SV=1	0.01	3.243	3	1	4	1	370	41.3	5.29	3.92	1	0	0.922	0.693	0.752	1.063	0.8	0.990926	0.201279	0.293881	0.661131	0.875241	1	0.58272	0.927784	1	1	108456	99962.5	75177.4	94030	12.56	17.06	0.52	24.77	Peak Found	Peak Found	Peak Found	Peak Found	Peak Found	High	High	High	Peak Found
5.70435e+18	FALSE	High	IsMasterProtein	Q14155	Rho guanine nucleotide exchange factor 7 OS=Homo sapiens OX=9606 GN=ARHGEF7 PE=1 SV=2	0	12.362	7	4	9	4	803	90	7.09	17.88	4	0	1.601	1.205	0.752	1.759	1.323	0.203181	0.651444	0.747187	0.252386	0.741881	0.562773	1	1	0.722437	1	115119	184330	138706	104812	23.88	17.92	19.89	27.62	Peak Found	High	High	Peak Found	High	Peak Found	High	High	Peak Found
3.64363e+18	FALSE	Medium	IsMasterProtein	Q4KWH8	1-phosphatidylinositol 4,5-bisphosphate phosphodiesterase eta-1 OS=Homo sapiens OX=9606 GN=PLCH1 PE=1 SV=1	0.04	2.133	0	1	35	1	1693	189.1	7.74	31.97	1	0	1.425	1.073	0.753	1.108	0.834	0.00998599	0.625915	0.0533536	0.462661	0.419225	0.0766117	1	0.402729	0.985863	0.894208	372515	530761	399567	478940	3.24	6.2	17.48	4.72	High	High	High	High	High	High	High	High	High
7.66674e+18	FALSE	High	IsMasterProtein	Q9BRK5	45 kDa calcium-binding protein OS=Homo sapiens OX=9606 GN=SDF4 PE=1 SV=1	0	10.155	11	4	19	4	362	41.8	4.86	15.12	4	0	1.429	1.076	0.753	0.921	0.693	0.128439	0.974465	0.226135	0.644846	0.042613	0.415725	1	0.824824	1	0.250643	511755	731407	550678	794235	2.96	15.07	22.55	9.95	Peak Found	High	High	High	High	High	High	High	High
-5.08495e+17	FALSE	High	IsMasterProtein	Q9NXG2	THUMP domain-containing protein 1 OS=Homo sapiens OX=9606 GN=THUMPD1 PE=1 SV=2	0	7.96	5	1	9	1	353	39.3	7.88	21.32	1	0	1.104	0.832	0.753	1.391	1.048	0.732042	0.334694	0.0819088	0.22765	0.878649	1	0.77406	0.499116	0.680273	1	110264	121748	91687.4	87522	12.14	23.11	37.4	16.6	High	High	High	High	High	High	High	Peak Found	Peak Found
-4.21262e+18	FALSE	Medium	IsMasterProtein	Q8IYJ2	Uncharacterized protein C10orf67, mitochondrial OS=Homo sapiens OX=9606 GN=C10orf67 PE=1 SV=3	0.015	2.78	2	1	6	1	551	63.6	8.84	3.34	1	0	1.115	0.841	0.755	1.026	0.775	0.529269	0.0284509	0.00455031	0.926289	0.00977938	0.988235	0.173471	0.110254	1	0.115182	691989	771309	582304	751641	1.39	4.56	10.33	10.64	High	High	Peak Found	Peak Found	High	High	Peak Found	Peak Found	Peak Found
-3.04525e+18	FALSE	High	IsMasterProtein	O43237	Cytoplasmic dynein 1 light intermediate chain 2 OS=Homo sapiens OX=9606 GN=DYNC1LI2 PE=1 SV=1	0	25.189	19	5	33	4	492	54.1	6.38	70.92	5	0	1.243	0.939	0.755	0.851	0.642	0.406394	0.950697	0.209978	0.273107	0.0136755	0.858315	1	0.806758	0.753676	0.131761	460651	572815	432459	673225	19.07	5.41	14.16	13.61	High	High	High	High	High	High	High	High	High
5.97416e+18	FALSE	High	IsMasterProtein	Q9UHD2	Serine/threonine-protein kinase TBK1 OS=Homo sapiens OX=9606 GN=TBK1 PE=1 SV=1	0	15.668	5	3	15	3	729	83.6	6.79	27.28	3	0	1.113	0.841	0.755	0.988	0.746	0.732002	0.635541	0.188253	0.932642	0.0829123	1	1	0.776684	1	0.375594	97353.6	108375	81858.1	109690	18.03	15.76	15.02	2.36	High	High	High	High	High	Peak Found	High	High	High
-2.18636e+18	FALSE	High	IsMasterProtein	P63172	Dynein light chain Tctex-type 1 OS=Homo sapiens OX=9606 GN=DYNLT1 PE=1 SV=1	0	29.736	39	3	54	3	113	12.4	5.08	109.57	3	0	1.189	0.899	0.756	0.977	0.738	0.299518	0.322934	0.0236061	0.957013	0.0120853	0.725002	0.756279	0.270786	1	0.126129	617039	733438	554461	751053	7.85	9.63	6.05	8.54	High	High	High	High	High	High	High	High	High
5.91484e+18	FALSE	High	IsMasterProtein	Q03405	Urokinase plasminogen activator surface receptor OS=Homo sapiens OX=9606 GN=PLAUR PE=1 SV=1	0	42.179	25	5	52	5	335	37	6.65	100.69	5	0	1.163	0.88	0.756	1.027	0.777	0.486304	0.419202	0.0569331	0.72264	0.246672	0.951481	0.877191	0.417395	1	0.674888	389065	452654	342283	440573	11.62	15.25	16	11.95	High	High	High	High	High	High	High	High	High
3.2086e+18	FALSE	High	IsMasterProtein	Q96IU4	Protein ABHD14B OS=Homo sapiens OX=9606 GN=ABHD14B PE=1 SV=1	0	37.171	35	5	56	5	210	22.3	6.4	117.72	5	0	1.244	0.941	0.756	1.162	0.879	0.141087	0.981582	0.232992	0.473629	0.934364	0.444559	1	0.835736	0.996155	1	601558	748444	565987	643945	4.99	5.31	23.6	3.33	High	High	High	High	High	High	High	High	High
-8.21082e+18	FALSE	High	IsMasterProtein	P11216	Glycogen phosphorylase, brain form OS=Homo sapiens OX=9606 GN=PYGB PE=1 SV=5	0	220.66	47	29	321	21	843	96.6	6.86	647.19	29	2	1.242	0.94	0.756	1.177	0.89	0.0277099	0.327462	0.00268884	0.0517427	0.182601	0.148765	0.763047	0.0901467	0.296394	0.574823	4.12146e+06	5.11996e+06	3.87288e+06	4.3495e+06	4.23	4.05	10.05	4.73	High	High	High	High	High	High	High	High	High
7.25372e+18	FALSE	High	IsMasterProtein	P19525	Interferon-induced, double-stranded RNA-activated protein kinase OS=Homo sapiens OX=9606 GN=EIF2AK2 PE=1 SV=2	0	39.386	21	10	47	10	551	62.1	8.4	82.45	10	0	1.143	0.865	0.757	1.027	0.777	0.113989	0.0897387	0.00284872	0.932213	0.00580267	0.388264	0.355203	0.092023	1	0.0861186	864379	988152	747831	961980	8.82	9.2	3.04	6.04	High	High	High	High	High	High	High	High	High
-7.1341e+18	FALSE	Low	IsMasterProtein	Q9P2Q2	FERM domain-containing protein 4A OS=Homo sapiens OX=9606 GN=FRMD4A PE=1 SV=3	0.057	1.961	2	1	2	1	1039	115.4	8.87	4.05	1	0	0.846	0.641	0.757	0.7	0.53	0.769318			0.325681		1			0.825439		22978.5	19445	14721.5	27763.6	31.12	34.12		0.86	Not Found	Peak Found	Peak Found	Peak Found	Peak Found	High	Peak Found	Not Found	High
-3.02111e+18	FALSE	High	IsMasterProtein	Q8IZF2	Adhesion G protein-coupled receptor F5 OS=Homo sapiens OX=9606 GN=ADGRF5 PE=1 SV=3	0	26.727	7	7	34	7	1346	149.4	6.65	43.96	7	0	1.898	1.438	0.757	2.254	1.707	6.7991e-08	6.65029e-06	6.65025e-05	1.44194e-08	2.63522e-07	8.26771e-05	0.00154858	0.017904	7.02079e-05	0.000636274	423557	804036	608926	356744	0.81	4.65	5.18	1.02	High	High	High	High	High	High	High	High	High
1.97897e+18	FALSE	High	IsMasterProtein	Q9NYK5	39S ribosomal protein L39, mitochondrial OS=Homo sapiens OX=9606 GN=MRPL39 PE=1 SV=3	0	13.313	12	3	12	3	338	38.7	7.65	21.8	3	0	1.101	0.834	0.758	1.056	0.801	0.983991	0.975617	0.870305	0.936797	0.997592	1	1	1	1	1	169989	187085	141803	177088	19.22	20.33	18.64	17.84	High	High	High	High	High	Peak Found	High	Peak Found	High
4.01078e+18	FALSE	High	IsMasterProtein	Q15427	Splicing factor 3B subunit 4 OS=Homo sapiens OX=9606 GN=SF3B4 PE=1 SV=1	0	10.783	11	2	4	2	424	44.4	8.56	10.69	2	0	0.737	0.559	0.758	0.879	0.666	0.158312	0.00152872	0.0298107	0.949589	0.0145377	0.479397	0.0294111	0.300338	1	0.136581	7.84382e+06	5.77987e+06	4.38274e+06	6.57845e+06	5.41	19.47	16.86	6.35	High	High	Peak Found	Peak Found	Peak Found	Peak Found	High	High	Peak Found
-6.9419e+18	FALSE	High	IsMasterProtein	P52565	Rho GDP-dissociation inhibitor 1 OS=Homo sapiens OX=9606 GN=ARHGDIA PE=1 SV=3	0	163.268	68	13	390	13	204	23.2	5.11	979.6	13	0	1.562	1.185	0.759	1.675	1.271	0.0160559	0.159609	0.405405	0.00464107	0.04089	0.108055	0.508077	1	0.0712851	0.245395	1.34846e+07	2.10599e+07	1.59791e+07	1.25758e+07	4.93	13.46	16.41	1.51	High	High	High	High	High	High	High	High	High
-6.58722e+17	FALSE	Low	IsMasterProtein	Q9UPN4	Centrosomal protein of 131 kDa OS=Homo sapiens OX=9606 GN=CEP131 PE=1 SV=3	0.055	1.983	1	1	1	1	1083	122.1	8.69	2.15	1	0	1.196	0.908	0.759	1.086	0.825	0.31261	0.861025	0.109252	0.903886	0.273124	0.742086	1	0.588304	1	0.71139	3.47681e+06	4.15849e+06	3.15744e+06	3.82894e+06	15.69	9.08	12.73	7.07	Peak Found	Peak Found	High	Peak Found	Peak Found	Peak Found	Peak Found	Peak Found	Peak Found
6.88156e+17	FALSE	High	IsMasterProtein	Q5T0N5	Formin-binding protein 1-like OS=Homo sapiens OX=9606 GN=FNBP1L PE=1 SV=3	0	12.632	6	3	12	3	605	70	6.64	17.54	3	0	1.202	0.913	0.759	0.935	0.71	0.188703	0.903958	0.440171	0.888766	0.178737	0.537383	1	1	1	0.568216	108828	130819	99335.2	139959	14.65	11.42	17.29	3.63	High	High	Peak Found	High	High	High	Peak Found	Peak Found	High
-7.46331e+18	FALSE	High	IsMasterProtein	O60784	Target of Myb protein 1 OS=Homo sapiens OX=9606 GN=TOM1 PE=1 SV=2	0	9.27	9	2	4	2	492	53.8	4.7	9.98	2	0	1.274	0.967	0.759	2.41	1.83	0.573416	0.988542	0.411167	0.295213	0.992276	1	1	1	0.78332	1	64355.7	81986	62258	34014.1	41.99	3.57	50.95	46.09	Peak Found	Peak Found	Peak Found	High	Peak Found	Peak Found	Peak Found	High	High
-1.00853e+18	FALSE	High	IsMasterProtein	O00220	Tumor necrosis factor receptor superfamily member 10A OS=Homo sapiens OX=9606 GN=TNFRSF10A PE=1 SV=3	0.001	5.182	5	2	5	2	468	50.1	7.03	2.44	2	0	0.87	0.662	0.761	1.12	0.853	0.118265	0.00219137	0.0627206	0.960517	0.12405	0.39481	0.0361164	0.43545	1	0.459034	56025.4	48740.7	37106.2	43500.6	4.95	12.37	13.26	4.49	Peak Found	High	Peak Found	High	Peak Found	Peak Found	Peak Found	High	Peak Found
8.16512e+18	FALSE	High	IsMasterProtein	Q15293	Reticulocalbin-1 OS=Homo sapiens OX=9606 GN=RCN1 PE=1 SV=1	0	96.56	33	10	165	10	331	38.9	5	303.78	10	0	1.34	1.021	0.762	1.009	0.768	0.000671902	0.666437	0.00234809	0.999655	0.00210423	0.0140868	1	0.08356	1	0.049254	3.28495e+06	4.40174e+06	3.35232e+06	4.3624e+06	5.62	6.77	3.79	3.99	High	High	High	High	High	High	High	High	High
2.62788e+18	FALSE	Low	IsMasterProtein	Q71F56	Mediator of RNA polymerase II transcription subunit 13-like OS=Homo sapiens OX=9606 GN=MED13L PE=1 SV=1	0.058	1.933	0	1	1	1	2210	242.4	6.04	1.73	1	0	0.94	0.716	0.762	1.978	1.507	0.959751	0.101885	0.199938	0.0091596	0.191033	1	0.383477	0.789008	0.107316	0.591344	42181	39657.5	30213.5	20046.1	15.72	16.4	11.03	27.08	Peak Found	Peak Found	High	Peak Found	Peak Found	Peak Found	Peak Found	Peak Found	Peak Found
-8.27121e+17	FALSE	Medium	IsMasterProtein	Q6P1R4	tRNA-dihydrouridine(16/17) synthase [NAD(P)(+)]-like OS=Homo sapiens OX=9606 GN=DUS1L PE=1 SV=1	0.037	2.159	3	1	1	1	473	53.2	8.29	1.63	1	0	1.085	0.827	0.762	0.875	0.667	0.989944	0.340866	0.232701	0.683166	0.0483617	1	0.779375	0.83531	1	0.273145	66095.6	71700.2	54656.5	81938.3	9.26	22.4	20.96	6.41	Peak Found	High	Peak Found	Peak Found	Peak Found	Peak Found	Peak Found	Peak Found	Peak Found
2.2449e+18	FALSE	High	IsMasterProtein	Q86VS8	Protein Hook homolog 3 OS=Homo sapiens OX=9606 GN=HOOK3 PE=1 SV=2	0	19.068	8	4	16	4	718	83.1	5.17	30.15	4	0	1.049	0.8	0.762	1.023	0.78	0.76731	0.216435	0.0556894	0.995689	0.0764482	1	0.60352	0.410762	1	0.357375	322084	337894	257581	330231	2.78	7.27	13.36	10.16	Peak Found	High	High	High	High	High	High	High	High
6.43829e+18	FALSE	High	IsMasterProtein	Q9BPW8	Protein NipSnap homolog 1 OS=Homo sapiens OX=9606 GN=NIPSNAP1 PE=1 SV=1	0	86.856	48	8	79	8	284	33.3	9.31	183.22	8	0	1.084	0.827	0.763	0.995	0.759	0.891915	0.323771	0.126221	0.955763	0.0620227	1	0.757504	0.631887	1	0.31362	1.79378e+06	1.94421e+06	1.4833e+06	1.95331e+06	6.8	2.56	10.69	15.41	High	High	High	High	High	High	High	High	High
-5.80922e+17	FALSE	High	IsMasterProtein	P48060	Glioma pathogenesis-related protein 1 OS=Homo sapiens OX=9606 GN=GLIPR1 PE=1 SV=3	0.002	4.625	5	1	8	1	266	30.3	8.48	10.76	1	0	0.816	0.623	0.764	1.259	0.961	0.624237	0.160272	0.58479	0.661006	0.993094	1	0.509179	1	1	1	23931.2	19518.5	14907.8	15507	12.9	6.62	45.54	9.9	High	High	High	High	Peak Found	High	High	Peak Found	Not Found
-5.43495e+18	FALSE	High	IsMasterProtein	P42224	Signal transducer and activator of transcription 1-alpha/beta OS=Homo sapiens OX=9606 GN=STAT1 PE=1 SV=2	0	159.632	35	22	213	22	750	87.3	6.05	483.48	22	0	1.363	1.041	0.764	1.125	0.86	5.05374e-06	0.289772	1.67029e-05	0.00381548	0.00135767	0.000636103	0.716125	0.0101178	0.0623409	0.0383381	4.30406e+06	5.86431e+06	4.48103e+06	5.21281e+06	2.01	4.88	3.24	0.47	High	High	High	High	High	High	High	High	High
-2.74598e+18	FALSE	High	IsMasterProtein	398364523	Tdh1p [Saccharomyces cerevisiae S288c]	0	10.019	5	2	460	1	332	35.7	8.28	140.14	2	0	1.116	0.853	0.764	1.339	1.023	0.336426	0.771829	0.0915575	0.00875194	0.375678	0.77657	1	0.533278	0.104444	0.847905	3.11416e+06	3.47655e+06	2.65736e+06	2.59723e+06	0.86	3.58	17.12	2.59	High	High	High	High	High	High	High	High	High
9.08399e+17	FALSE	High	IsMasterProtein	P62913	60S ribosomal protein L11 OS=Homo sapiens OX=9606 GN=RPL11 PE=1 SV=2	0	77.522	61	11	189	11	178	20.2	9.6	437.85	11	0	0.887	0.678	0.765	1.002	0.766	0.368951	0.0494066	0.490816	0.981323	0.31922	0.815544	0.246464	1	1	0.77552	1.11224e+07	9.86903e+06	7.54569e+06	9.84812e+06	4.73	10.92	17.41	3.88	High	High	High	High	High	High	High	High	High
-8.58945e+18	FALSE	High	IsMasterProtein	Q9NZV1	Cysteine-rich motor neuron 1 protein OS=Homo sapiens OX=9606 GN=CRIM1 PE=1 SV=1	0	8.624	3	2	12	2	1036	113.7	5.21	10.3	2	0	1.865	1.426	0.765	0.669	0.512	0.000449366	0.0103607	0.0910446	0.00265314	0.00016216	0.0103588	0.0931693	0.530929	0.0520894	0.0134864	46013.4	85810.1	65625.4	128190	13.28	12.84	6.02	9.08	High	Peak Found	High	High	High	High	High	High	Peak Found
3.54959e+18	FALSE	High	IsMasterProtein	P17252	Protein kinase C alpha type OS=Homo sapiens OX=9606 GN=PRKCA PE=1 SV=4	0	64.481	24	14	88	13	672	76.7	7.05	198.18	14	1	2.042	1.562	0.765	1.3	0.995	3.01042e-06	7.60373e-05	0.00502925	0.00523992	0.999985	0.000592502	0.00437124	0.117103	0.0777841	1	1.46667e+06	2.99501e+06	2.29141e+06	2.30358e+06	4.03	4.51	10.87	3.24	High	High	High	High	High	High	High	High	High
8.89793e+18	FALSE	High	IsMasterProtein	Q3KQV9	UDP-N-acetylhexosamine pyrophosphorylase-like protein 1 OS=Homo sapiens OX=9606 GN=UAP1L1 PE=1 SV=2	0	9.286	6	3	16	2	507	57	6.32	8.7	3	0	1.731	1.325	0.765	1.095	0.838	0.000396653	0.0321792	0.0234021	0.932048	0.0532308	0.00966217	0.187743	0.270786	1	0.284711	114866	198830	152161	181536	8.07	6.24	10.89	12.71	High	Peak Found	Peak Found	High	High	High	Peak Found	High	High
2.31895e+18	FALSE	High	IsMasterProtein	Q8WW01	tRNA-splicing endonuclease subunit Sen15 OS=Homo sapiens OX=9606 GN=TSEN15 PE=1 SV=1	0.003	4.487	11	1	5	1	171	18.6	4.58	10.29	1	0	0.953	0.73	0.765	0.819	0.627	0.807871	0.918235	0.993256	0.319703	0.435803	1	1	1	0.817989	0.91344	43882.9	41827.7	32015.5	51096.3	7.38	34.17	38.75	19.85	High	Peak Found	Peak Found	Peak Found	Peak Found	Peak Found	Peak Found	Peak Found	High
-3.42875e+18	FALSE	High	IsMasterProtein	O95989	Diphosphoinositol polyphosphate phosphohydrolase 1 OS=Homo sapiens OX=9606 GN=NUDT3 PE=1 SV=1	0.001	5.665	8	1	2	1	172	19.5	6.34	4.68	1	0	0.811	0.622	0.767	1.052	0.807	0.422256	0.054402	0.466459	0.998683	0.393553	0.878843	0.260106	1	1	0.872532	58515.4	47437.1	36369.6	45075.9	13.28	4.13	17.96	14.03	High	Peak Found	High	Peak Found	Peak Found	Peak Found	Peak Found	Peak Found	Peak Found
5.27961e+18	FALSE	Medium	IsMasterProtein	Q9H2K8	Serine/threonine-protein kinase TAO3 OS=Homo sapiens OX=9606 GN=TAOK3 PE=1 SV=2	0.029	2.293	1	1	1	1	898	105.3	7.3	2.12	1	0	1.135	0.87	0.767	1.055	0.809	0.979607	0.778384	0.593403	0.947391	0.357972	1	1	1	1	0.825524	30074.9	34140.1	26178	32355.2	15.57	17.25	13.46	11.86	Peak Found	Peak Found	Peak Found	Peak Found	Peak Found	High	Peak Found	Peak Found	Not Found
8.86946e+18	FALSE	High	IsMasterProtein	O95372	Acyl-protein thioesterase 2 OS=Homo sapiens OX=9606 GN=LYPLA2 PE=1 SV=1	0	36.466	42	7	48	7	231	24.7	7.23	74.18	7	0	1.529	1.174	0.768	0.971	0.746	0.000476994	0.0924151	0.0110658	0.592347	0.0022747	0.0108416	0.361841	0.179348	1	0.0510908	938568	1.4352e+06	1.10173e+06	1.47744e+06	0.71	5.51	11.51	4.66	High	High	High	High	High	High	High	High	High
3.23088e+18	FALSE	High	IsMasterProtein	Q6ZRP7	Sulfhydryl oxidase 2 OS=Homo sapiens OX=9606 GN=QSOX2 PE=1 SV=3	0	23.577	13	6	32	6	698	77.5	7.72	46.75	6	0	1.367	1.049	0.768	1.002	0.769	0.260891	0.99893	0.311901	0.824078	0.0972815	0.665202	1	0.946291	1	0.40612	420757	575163	441578	574264	4.87	19.14	18.8	3.76	High	Peak Found	High	High	High	High	High	High	High
1.87977e+18	FALSE	High	IsMasterProtein	O95208	Epsin-2 OS=Homo sapiens OX=9606 GN=EPN2 PE=1 SV=3	0	18.098	9	4	26	4	641	68.4	7.52	42.48	4	0	2.143	1.646	0.768	0.989	0.76	5.98197e-07	2.17034e-05	0.00089672	0.857044	0.000406088	0.000316054	0.0020155	0.056238	1	0.0222841	124956	267729	205641	270745	6.14	3.24	4.43	6.34	High	High	High	High	High	High	High	High	High
5.37048e+18	FALSE	High	IsMasterProtein	P22307	Non-specific lipid-transfer protein OS=Homo sapiens OX=9606 GN=SCP2 PE=1 SV=2	0	98.029	37	17	246	17	547	59	6.89	482.68	17	0	1.805	1.387	0.769	1.384	1.064	3.79846e-06	0.000234613	0.00176016	0.000225513	0.248915	0.000605388	0.00885115	0.0699159	0.0139154	0.677189	3.86586e+06	6.97918e+06	5.36369e+06	5.04113e+06	3	3.8	3.99	8.37	High	High	High	High	High	High	High	High	High
-8.32537e+17	FALSE	High	IsMasterProtein	Q96C90	Protein phosphatase 1 regulatory subunit 14B OS=Homo sapiens OX=9606 GN=PPP1R14B PE=1 SV=3	0	69.703	44	8	111	8	147	15.9	4.86	273.25	8	0	0.593	0.456	0.769	0.953	0.732	0.0426127	0.0105194	0.736909	0.996613	0.622147	0.203005	0.0942453	1	1	1	3.71935e+06	2.20465e+06	1.69438e+06	2.3132e+06	30.72	10.62	27.38	13.41	High	High	High	High	High	High	High	High	High
6.72285e+18	FALSE	Low	IsMasterProtein	Q9C0I9	Leucine-rich repeat-containing protein 27 OS=Homo sapiens OX=9606 GN=LRRC27 PE=2 SV=2	0.055	1.977	3	1	1	1	530	60.1	9.6	1.92	1	0	1.157	0.891	0.77	1.305	1.004	0.625727	0.79045	0.213469	0.571043	0.838292	1	1	0.812623	1	1	83675	96853.7	74545.7	74216.9	15.22	15.66	29.91	14.28	Peak Found	Peak Found	Peak Found	Peak Found	High	Peak Found	Peak Found	Peak Found	Peak Found
8.66023e+18	FALSE	High	IsMasterProtein	A0FGR8	Extended synaptotagmin-2 OS=Homo sapiens OX=9606 GN=ESYT2 PE=1 SV=1	0	35.313	14	9	44	9	921	102.3	9.26	69.53	9	0	1.703	1.312	0.77	0.923	0.711	0.00648991	0.237873	0.109614	0.977722	0.0627973	0.0580274	0.634285	0.5889	1	0.316213	370044	630330	485329	682640	17.52	7.29	16.93	2.55	High	High	High	High	High	High	High	High	High
1.41278e+18	FALSE	High	IsMasterProtein	Q8TF42	Ubiquitin-associated and SH3 domain-containing protein B OS=Homo sapiens OX=9606 GN=UBASH3B PE=1 SV=2	0	22.201	9	4	24	4	649	72.6	6.93	47.53	4	0	0.935	0.72	0.77	1.111	0.855	0.73674	0.0446928	0.189465	0.73972	0.630197	1	0.230825	0.776684	1	1	264899	247736	190750	223038	19.71	7.66	3.13	8.76	High	High	High	High	Peak Found	High	Peak Found	High	High
6.91744e+18	FALSE	High	IsMasterProtein	Q9UBQ6	Exostosin-like 2 OS=Homo sapiens OX=9606 GN=EXTL2 PE=1 SV=1	0.004	4.285	3	1	9	1	330	37.4	8.95	8.83	1	0	1.165	0.897	0.77	1.323	1.019	0.281962	0.721185	0.0656347	0.00834421	0.47082	0.697843	1	0.443606	0.101065	0.955289	83577.5	97341.7	74986.2	73589	7.97	3.45	14.33	1.99	Peak Found	High	High	High	High	High	High	High	High
-7.18146e+18	FALSE	High	IsMasterProtein	Q13630	GDP-L-fucose synthase OS=Homo sapiens OX=9606 GN=TSTA3 PE=1 SV=1	0	31.404	23	6	25	6	321	35.9	6.6	49.92	6	0	0.797	0.614	0.771	1.713	1.32	0.213763	0.0103083	0.202038	0.00109105	0.0153046	0.581839	0.0930443	0.793613	0.0333653	0.141312	876448	698897	538575	408079	9.71	3.71	16.31	5.96	High	High	High	High	High	Peak Found	High	High	High
-3.78569e+18	FALSE	High	IsMasterProtein	O95834	Echinoderm microtubule-associated protein-like 2 OS=Homo sapiens OX=9606 GN=EML2 PE=1 SV=1	0	40.527	16	7	30	7	649	70.6	6.32	48.63	7	0	1.716	1.323	0.771	1.093	0.843	0.000534568	0.0901062	0.0131892	0.522128	0.0939837	0.0117653	0.355492	0.194863	1	0.399531	237843	408034	314669	373249	11.35	9.1	13.44	2.87	Peak Found	High	High	High	High	High	High	High	High
-9.8584e+17	FALSE	High	IsMasterProtein	P10619	Lysosomal protective protein OS=Homo sapiens OX=9606 GN=CTSA PE=1 SV=2	0	27.698	9	3	41	3	480	54.4	6.61	90.21	3	0	1.115	0.86	0.771	1.215	0.937	0.256655	0.474785	0.0315345	0.0523041	0.982643	0.657705	0.937341	0.305632	0.298534	1	358781	400058	308538	329377	8.04	14.82	9.61	4.92	High	High	High	High	High	High	High	High	High
-7.99622e+18	FALSE	High	IsMasterProtein	P09914	Interferon-induced protein with tetratricopeptide repeats 1 OS=Homo sapiens OX=9606 GN=IFIT1 PE=1 SV=2	0	84.647	40	13	69	13	478	55.3	7.2	144.3	13	0	1.803	1.391	0.771	1.232	0.951	0.000355894	0.00887539	0.0765304	0.23727	0.844169	0.00925465	0.0837486	0.487341	0.698047	1	1.11135e+06	2.00341e+06	1.54549e+06	1.62595e+06	5.53	8.94	12.1	10.67	High	High	High	High	High	High	High	High	High
5.45177e+17	FALSE	High	IsMasterProtein	Q9P013	Spliceosome-associated protein CWC15 homolog OS=Homo sapiens OX=9606 GN=CWC15 PE=1 SV=2	0	22.434	19	3	19	3	229	26.6	5.71	35.27	3	0	1.169	0.902	0.772	1.115	0.86	0.435448	0.999882	0.403379	0.801525	0.875082	0.897912	1	1	1	1	208227	243316	187720	218240	26.26	14.8	12.03	3.06	High	High	High	High	High	High	High	High	High
-8.00183e+18	FALSE	Medium	IsMasterProtein	Q99766	ATP synthase subunit s, mitochondrial OS=Homo sapiens OX=9606 GN=DMAC2L PE=1 SV=3	0.042	2.115	4	1	2	1	215	24.9	7.56	3.6	1	0	1.365	1.054	0.772	1.195	0.922	0.203726	0.914632	0.453483	0.492599	0.999826	0.563345	1	1	1	1	43358.7	59190.1	45688.1	49533.7	11.56	19.14	15.8	7.12	Peak Found	Peak Found	High	Peak Found	Peak Found	Peak Found	Peak Found	Peak Found	Peak Found
2.66802e+18	FALSE	Medium	IsMasterProtein	A0A096LP49	Coiled-coil domain-containing protein 187 OS=Homo sapiens OX=9606 GN=CCDC187 PE=2 SV=1	0.044	2.091	1	1	3	1	1063	114.8	9.69	5.94	1	0	1.206	0.932	0.772	1.019	0.787	0.434799	0.989219	0.301225	0.947879	0.14765	0.897912	1	0.934895	1	0.508198	580713	700565	541068	687568	6.01	13.57	12.29	7.08	Peak Found	Peak Found	Peak Found	High	High	Peak Found	Peak Found	Peak Found	Peak Found
9.10138e+18	FALSE	High	IsMasterProtein	Q9BZF1	Oxysterol-binding protein-related protein 8 OS=Homo sapiens OX=9606 GN=OSBPL8 PE=1 SV=3	0	33.793	10	5	35	5	889	101.1	6.96	87.82	5	0	0.91	0.703	0.772	0.948	0.732	0.687236	0.0648898	0.301728	0.518701	0.0422727	1	0.290769	0.934895	1	0.250323	496264	451521	348735	476385	6.17	10.03	14.44	28.48	High	High	High	High	High	High	High	High	High
3.47866e+18	FALSE	High	IsMasterProtein	O43772	Mitochondrial carnitine/acylcarnitine carrier protein OS=Homo sapiens OX=9606 GN=SLC25A20 PE=1 SV=1	0.004	4.355	4	1	4	1	301	32.9	9.41	6.75	1	0	1.355	1.047	0.773	1.202	0.929	0.102592	0.993764	0.146372	0.391506	0.871212	0.363391	1	0.683133	0.908599	1	66240.7	89757.2	69340.3	74673.5	13.68	6.55	12.82	6.18	High	Peak Found	High	Peak Found	Peak Found	High	Peak Found	Peak Found	Peak Found
7.19712e+18	FALSE	High	IsMasterProtein	Q96EK9	Protein KTI12 homolog OS=Homo sapiens OX=9606 GN=KTI12 PE=1 SV=1	0	13.771	13	2	7	2	354	38.6	6.95	15.12	2	0	1.128	0.872	0.773	1.196	0.925	0.986828	0.978602	0.88723	0.973161	0.990249	1	1	1	1	1	27275.1	30771.9	23786.1	25725.8	9.59	19.25	32.46	4.7	High	Peak Found	High	Peak Found	Peak Found	Peak Found	High	Peak Found	High
5.84007e+18	FALSE	High	IsMasterProtein	P22694	cAMP-dependent protein kinase catalytic subunit beta OS=Homo sapiens OX=9606 GN=PRKACB PE=1 SV=2	0	58.935	28	10	64	3	351	40.6	8.78	94.03	10	0	0.873	0.675	0.773	1.158	0.895	0.223361	0.00758709	0.139282	0.288434	0.945793	0.59953	0.0800474	0.666301	0.771419	1	250187	218476	168899	188691	8.44	14.57	11.26	1.65	High	High	High	High	Peak Found	High	Peak Found	High	Peak Found
-7.0976e+18	FALSE	High	IsMasterProtein	P09012	U1 small nuclear ribonucleoprotein A OS=Homo sapiens OX=9606 GN=SNRPA PE=1 SV=3	0	46.159	34	8	112	6	282	31.3	9.83	218.91	8	2	0.887	0.686	0.773	0.881	0.681	0.777997	0.125721	0.432862	0.567494	0.0733705	1	0.435785	1	1	0.3477	1.53169e+06	1.35926e+06	1.05123e+06	1.543e+06	8.18	10.65	18.84	21.1	High	High	High	High	High	High	High	High	High
-3.90619e+18	FALSE	High	IsMasterProtein	Q9BY32	Inosine triphosphate pyrophosphatase OS=Homo sapiens OX=9606 GN=ITPA PE=1 SV=2	0	23.47	51	5	22	5	194	21.4	5.66	46.29	5	0	1.048	0.811	0.774	1.031	0.798	0.999923	0.233733	0.216401	0.999282	0.183433	1	0.627752	0.814619	1	0.575941	302753	317192	245651	307733	7.55	15.3	30.54	8.65	High	High	High	High	High	High	Peak Found	High	High
2.56721e+18	FALSE	High	IsMasterProtein	Q8N128	Protein FAM177A1 OS=Homo sapiens OX=9606 GN=FAM177A1 PE=1 SV=1	0	9.731	17	3	3	3	213	23.7	4.45	3.3	3	0	0.982	0.761	0.774	1.577	1.222	0.695077	0.539495	0.135226	0.0177361	0.502248	1	1	0.656618	0.159905	0.985116	145759	143187	110897	90773.7	23.74	20.06	9.14	7.3	Peak Found	High	Peak Found	High	Peak Found	High	Peak Found	Peak Found	Peak Found
9.03922e+18	FALSE	High	IsMasterProtein	Q8N142	Adenylosuccinate synthetase isozyme 1 OS=Homo sapiens OX=9606 GN=ADSSL1 PE=1 SV=1	0	13.867	8	2	11	1	457	50.2	8.59	24.36	2	0	0.811	0.628	0.775	6.634	5.139	0.393818	0.00498814	0.0459948	5.20826e-08	2.09238e-07	0.841271	0.0619828	0.37025	0.000126795	0.000636274	232924	188814	146276	28461.7	13.9	3.55	4.23	13.35	High	Peak Found	Peak Found	Peak Found	Peak Found	High	Peak Found	Peak Found	Peak Found
-5.51733e+18	FALSE	High	IsMasterProtein	Q9H2P0	Activity-dependent neuroprotector homeobox protein OS=Homo sapiens OX=9606 GN=ADNP PE=1 SV=1	0	33.032	9	7	47	7	1102	123.5	7.34	73.39	7	0	1.027	0.796	0.775	0.679	0.527	0.925105	0.999052	0.87523	0.654925	0.289772	1	1	1	1	0.73416	705298	724219	561570	1.06615e+06	30.43	17.4	35.71	16.05	High	High	High	High	Peak Found	High	High	High	High
-2.49125e+18	FALSE	High	IsMasterProtein	P49902	Cytosolic purine 5'-nucleotidase OS=Homo sapiens OX=9606 GN=NT5C2 PE=1 SV=1	0	18.317	15	5	16	5	561	64.9	6.14	37.63	5	0	1.326	1.029	0.775	1.22	0.946	0.0977065	0.923974	0.0409813	0.0977554	0.923859	0.352294	1	0.35134	0.428592	1	272257	361118	280036	296066	16.46	3.75	6	0.8	High	High	Peak Found	Peak Found	Peak Found	High	Peak Found	High	High
-9.76033e+17	FALSE	High	IsMasterProtein	Q96A26	Protein FAM162A OS=Homo sapiens OX=9606 GN=FAM162A PE=1 SV=2	0	20.517	26	5	44	5	154	17.3	9.77	77.17	5	0	1.327	1.029	0.776	1.218	0.944	0.000772115	0.694389	0.00259256	0.00774327	0.804926	0.015455	1	0.0884757	0.0959148	1	685387	909209	705159	746661	3.93	9.76	3.9	4.44	High	High	High	High	High	High	High	High	High
1.34414e+18	FALSE	High	IsMasterProtein	Q9BWS9	Chitinase domain-containing protein 1 OS=Homo sapiens OX=9606 GN=CHID1 PE=1 SV=1	0.001	5.556	7	2	2	2	393	44.9	8.63	3.85	2	0	1.483	1.151	0.776	1.25	0.97	0.0012835			0.0186754		0.0201045			0.165029		22408.1	33239.4	25790.5	26591	6.21	8.19		7.75	Peak Found	Peak Found	Peak Found	Peak Found	High	Peak Found	Not Found	Peak Found	Not Found
-1.12667e+18	FALSE	High	IsMasterProtein	Q96AQ6	Pre-B-cell leukemia transcription factor-interacting protein 1 OS=Homo sapiens OX=9606 GN=PBXIP1 PE=1 SV=1	0.001	5.668	3	2	2	2	731	80.6	5.33	4.43	2	0	2.012	1.561	0.776	1.567	1.216	0.00145158	0.00687128	0.575963	0.0251009	0.159504	0.021248	0.0747329	1	0.197123	0.533412	70473.3	141758	109993	90467.7	6.65	1.46	29.35	3.17	Peak Found	Peak Found	Peak Found	High	High	Peak Found	Peak Found	Peak Found	Peak Found
-9.13512e+17	FALSE	Medium	IsMasterProtein	Q9NZP5	Olfactory receptor 5AC2 OS=Homo sapiens OX=9606 GN=OR5AC2 PE=3 SV=2	0.04	2.131	2	1	33	1	309	35.3	8.94	20.04	1	0	1.253	0.972	0.776	1.401	1.087	0.530057	0.919924	0.252661	0.0552576	0.700892	0.988572	1	0.869411	0.309965	1	346899	434640	337353	310329	8.67	13.71	4.3	11.53	High	High	High	High	High	High	High	High	High
-5.61651e+18	FALSE	High	IsMasterProtein	P15586	N-acetylglucosamine-6-sulfatase OS=Homo sapiens OX=9606 GN=GNS PE=1 SV=3	0	31.058	20	8	30	8	552	62	8.31	52.04	8	0	1.673	1.299	0.777	1.472	1.143	0.00226701	0.0860371	0.0900225	0.023096	0.768269	0.0285667	0.348259	0.527254	0.185875	1	670337	1.12171e+06	871032	762173	10.39	13.64	15.82	12.79	High	High	High	High	High	High	High	High	High
-6.98969e+18	FALSE	High	IsMasterProtein	O00483	Cytochrome c oxidase subunit NDUFA4 OS=Homo sapiens OX=9606 GN=NDUFA4 PE=1 SV=1	0	22.516	78	5	22	5	81	9.4	9.38	49.16	5	0	0.92	0.715	0.777	0.985	0.765	0.955857	0.115523	0.230333	0.9999	0.211705	1	0.417484	0.830501	1	0.620718	2.3751e+06	2.18567e+06	1.69781e+06	2.2181e+06	16.73	7.39	24.35	6.52	High	High	High	High	High	High	High	High	High
6.17488e+18	FALSE	High	IsMasterProtein	P56545	C-terminal-binding protein 2 OS=Homo sapiens OX=9606 GN=CTBP2 PE=1 SV=1	0	27.011	13	5	37	3	445	48.9	6.95	52.15	5	0	1.092	0.849	0.777	1.05	0.816	0.286132	0.039126	0.0031711	0.780154	0.0102892	0.704015	0.212622	0.095448	1	0.119726	252815	276153	214539	263013	6.59	3.46	10.37	4.02	High	High	High	High	High	High	High	High	High
-2.31059e+18	FALSE	High	IsMasterProtein	Q15599	Na(+)/H(+) exchange regulatory cofactor NHE-RF2 OS=Homo sapiens OX=9606 GN=SLC9A3R2 PE=1 SV=2	0	8.682	6	2	10	2	337	37.4	7.93	17.84	2	0	1.608	1.25	0.777	1.355	1.053	0.000243191	0.0379206	0.00995745	0.00658212	0.987305	0.00708313	0.209518	0.167748	0.0895205	1	121218	194967	151517	143913	8.48	10.39	6.73	0.65	Peak Found	High	Peak Found	High	High	High	Peak Found	High	High
3.14685e+18	FALSE	High	IsMasterProtein	Q02809	Procollagen-lysine,2-oxoglutarate 5-dioxygenase 1 OS=Homo sapiens OX=9606 GN=PLOD1 PE=1 SV=2	0	98.381	35	19	109	19	727	83.5	6.95	238.27	19	0	1.679	1.305	0.778	1.085	0.844	0.00182762	0.0831594	0.0711875	0.413424	0.578003	0.0249706	0.340319	0.468716	0.933222	1	1.59592e+06	2.67913e+06	2.08324e+06	2.46896e+06	13.05	7.28	11.99	12.19	High	High	High	High	High	High	High	High	High
-4.6536e+18	FALSE	High	IsMasterProtein	Q7Z7H5	Transmembrane emp24 domain-containing protein 4 OS=Homo sapiens OX=9606 GN=TMED4 PE=1 SV=1	0	44.392	29	5	53	4	227	25.9	8.28	117.31	5	0	1.068	0.831	0.778	0.996	0.775	0.280938	0.00723663	0.000776023	0.97804	0.00117278	0.696978	0.0776571	0.056238	1	0.0352376	637138	680379	529290	683372	3.78	3.81	6.68	5.13	High	High	High	High	High	High	High	High	High
-3.53443e+18	FALSE	High	IsMasterProtein	P09525	Annexin A4 OS=Homo sapiens OX=9606 GN=ANXA4 PE=1 SV=4	0	86.832	41	11	170	11	319	35.9	6.13	378.69	11	0	1.35	1.051	0.779	1.113	0.867	0.000161339	0.176975	0.00153628	0.110875	0.0428417	0.00519704	0.540553	0.0672863	0.457904	0.25081	3.01354e+06	4.06828e+06	3.16763e+06	3.65455e+06	1.41	3.96	6.8	2.08	High	High	High	High	High	High	High	High	High
4.86486e+18	FALSE	High	IsMasterProtein	P52630	Signal transducer and activator of transcription 2 OS=Homo sapiens OX=9606 GN=STAT2 PE=1 SV=1	0	6.586	3	2	8	2	851	97.9	5.49	15.54	2	0	1.296	1.01	0.779	1.438	1.12	0.886653	0.999938	0.86426	0.241495	0.590509	1	1	1	0.704938	1	103302	133904	104301	93127	2.97	20.33	12.68	44	Peak Found	High	High	High	High	Peak Found	Peak Found	Peak Found	High
2.76241e+17	FALSE	High	IsMasterProtein	O94851	[F-actin]-monooxygenase MICAL2 OS=Homo sapiens OX=9606 GN=MICAL2 PE=1 SV=1	0	10.642	4	4	10	4	1124	126.6	8.65	10.39	4	0	0.961	0.749	0.779	1.052	0.82	0.995227	0.61102	0.484973	0.979658	0.694991	1	1	1	1	1	135271	129984	101285	123510	26.56	8.24	44.91	10.67	Peak Found	High	High	High	Peak Found	Peak Found	High	High	Peak Found
-6.14962e+18	FALSE	High	IsMasterProtein	P30043	Flavin reductase (NADPH) OS=Homo sapiens OX=9606 GN=BLVRB PE=1 SV=3	0	46.695	71	8	98	8	206	22.1	7.65	179.46	8	0	1.219	0.95	0.78	0.958	0.747	0.0181465	1	0.0181567	0.999788	0.0162712	0.115768	1	0.234426	1	0.147659	2.0517e+06	2.50041e+06	1.9501e+06	2.61008e+06	3.1	3.65	12.15	3.85	High	High	High	High	High	High	High	High	High
-6.58591e+18	FALSE	High	IsMasterProtein	Q5U5X0	Complex III assembly factor LYRM7 OS=Homo sapiens OX=9606 GN=LYRM7 PE=1 SV=1	0	14.756	40	3	24	3	104	11.9	9.66	37.5	3	0	0.896	0.698	0.78	0.942	0.734	0.748882	0.21474	0.672789	0.886594	0.312471	1	0.603005	1	1	0.767118	280219	250957	195732	266489	8.49	17.69	38.98	11.03	High	High	High	High	High	High	High	High	High
-2.92893e+18	FALSE	High	IsMasterProtein	Q8TCD5	5'(3')-deoxyribonucleotidase, cytosolic type OS=Homo sapiens OX=9606 GN=NT5C PE=1 SV=2	0.002	4.61	6	1	7	1	201	23.4	6.64	10.71	1	0	1.272	0.992	0.78	0.846	0.66	0.344106	0.843976	0.769551	0.946027	0.47354	0.783949	1	1	1	0.959197	102658	130586	101879	154397	23.17	12.02	17.69	23.47	High	Peak Found	High	High	Peak Found	Peak Found	High	Peak Found	Peak Found
1.05637e+18	FALSE	High	IsMasterProtein	P28065	Proteasome subunit beta type-9 OS=Homo sapiens OX=9606 GN=PSMB9 PE=1 SV=2	0	27.449	32	6	30	6	219	23.3	5.03	68.16	6	0	1.95	1.521	0.78	1.087	0.848	0.00119049	0.00753679	0.441159	0.933217	0.759151	0.0189855	0.0799894	1	1	1	544620	1.06194e+06	828568	976911	24.64	5.46	6.38	9.28	High	High	High	High	High	High	High	High	High
-1.0686e+18	FALSE	High	IsMasterProtein	Q99584	Protein S100-A13 OS=Homo sapiens OX=9606 GN=S100A13 PE=1 SV=1	0	34.171	39	4	57	4	98	11.5	6.16	105.73	4	0	1.215	0.948	0.781	0.992	0.774	0.800628	0.698263	0.260086	0.998584	0.212297	1	1	0.87777	1	0.621162	834613	1.014e+06	791548	1.02265e+06	17.77	8.85	34.45	6.41	High	High	High	High	High	High	High	High	High
-1.0182e+17	FALSE	High	IsMasterProtein	Q14966	Zinc finger protein 638 OS=Homo sapiens OX=9606 GN=ZNF638 PE=1 SV=2	0	12.114	2	4	18	4	1978	220.5	6.38	26.19	4	0	1.021	0.797	0.781	1.565	1.222	0.999999	0.058405	0.0594931	0.00697069	0.434776	1	0.271451	0.425923	0.0924803	0.913218	1.32075e+06	1.34901e+06	1.05321e+06	861898	18.48	7.75	5.76	9.6	High	High	High	High	High	High	Peak Found	High	High
4.36879e+18	FALSE	High	IsMasterProtein	P23634	Plasma membrane calcium-transporting ATPase 4 OS=Homo sapiens OX=9606 GN=ATP2B4 PE=1 SV=2	0	43.374	9	9	57	3	1241	137.8	6.6	107.75	9	0	1.565	1.222	0.781	0.972	0.759	0.0884266	0.269432	0.846318	0.938439	0.541805	0.327078	0.680988	1	1	1	89204.4	139582	109013	143667	41.89	14.72	8.02	6.66	Peak Found	High	Peak Found	High	Peak Found	High	Peak Found	High	High
-8.07718e+18	FALSE	High	IsMasterProtein	Q8TAA9	Vang-like protein 1 OS=Homo sapiens OX=9606 GN=VANGL1 PE=1 SV=1	0.009	3.27	3	1	2	1	524	59.9	8.81	1.71	1	0	1.171	0.915	0.782	1.368	1.069	0.622011	0.998713	0.705327	0.0696059	0.308242	1	1	1	0.351203	0.761258	34428.7	40317.5	31510.9	29471.2	13.69	15.69	24.27	23.83	Peak Found	High	Peak Found	Peak Found	Peak Found	Peak Found	High	Peak Found	Peak Found
1.12007e+18	FALSE	High	IsMasterProtein	P00747	Plasminogen OS=Homo sapiens OX=9606 GN=PLG PE=1 SV=2	0	10.079	3	2	15	2	810	90.5	7.24	32.17	2	0	1.098	0.859	0.782	1.001	0.782	0.999697	0.272763	0.242072	0.990847	0.349464	1	0.686384	0.853592	1	0.81564	181712	199499	156010	199383	21.4	6.3	11.21	7.18	High	High	High	High	High	High	Peak Found	High	High
-9.02007e+18	FALSE	High	IsMasterProtein	O60234	Glia maturation factor gamma OS=Homo sapiens OX=9606 GN=GMFG PE=1 SV=1	0	29.969	42	4	54	2	142	16.8	5.26	125.02	4	0	1.928	1.508	0.782	1.161	0.908	6.66961e-05	0.000824996	0.0900881	0.217264	0.917211	0.00297624	0.0206961	0.527254	0.665111	1	163120	314472	245937	270760	14.84	4.01	10.33	4.08	Peak Found	High	High	High	High	High	High	High	High
-4.50297e+18	FALSE	Medium	IsMasterProtein	P62068	Ubiquitin carboxyl-terminal hydrolase 46 OS=Homo sapiens OX=9606 GN=USP46 PE=1 SV=1	0.03	2.282	2	1	3	1	366	42.4	6.83	0	1	0	1.114	0.872	0.782	1.014	0.793	0.908237	0.849023	0.495383	0.969406	0.295421	1	1	1	1	0.74101	18353.9	20455	15998.1	20168.5	20.85	18.43	5.04	25.37	Peak Found	Peak Found	Peak Found	Peak Found	Peak Found	High	Peak Found	Peak Found	Peak Found
-6.09735e+18	FALSE	Medium	IsMasterProtein	Q9UJ78	Zinc finger MYM-type protein 5 OS=Homo sapiens OX=9606 GN=ZMYM5 PE=1 SV=4	0.034	2.213	2	1	3	1	669	74.8	8.16	5.65	1	0	0.735	0.576	0.783	0.932	0.73	0.347499	0.0181597	0.215592	0.930032	0.451196	0.786157	0.131277	0.814619	1	0.932608	350138	257445	201617	276120	13.79	11.21	11.92	15.71	Peak Found	Peak Found	Peak Found	High	Peak Found	Peak Found	Peak Found	High	Peak Found
7.03108e+18	FALSE	High	IsMasterProtein	Q4V328	GRIP1-associated protein 1 OS=Homo sapiens OX=9606 GN=GRIPAP1 PE=1 SV=2	0.001	5.284	3	2	9	2	841	95.9	5.11	19.49	2	0	1.258	0.985	0.783	1.637	1.282	0.457278	0.983937	0.301201	0.0363137	0.462795	0.922959	1	0.934895	0.242607	0.946162	441081	554935	434631	338969	10.58	7.08	30.92	9.39	High	High	High	High	High	High	Peak Found	Peak Found	High
-1.57521e+18	FALSE	High	IsMasterProtein	Q9Y608	Leucine-rich repeat flightless-interacting protein 2 OS=Homo sapiens OX=9606 GN=LRRFIP2 PE=1 SV=1	0	17.356	10	5	28	5	721	82.1	6.95	50	5	0	0.903	0.707	0.783	0.819	0.642	0.976988	0.197056	0.330683	0.703411	0.075031	1	0.573936	0.971932	1	0.352315	275294	248507	194649	303306	20.78	25.2	23.38	23.61	High	High	High	High	High	High	High	High	High
-7.82909e+18	FALSE	High	IsMasterProtein	O75976	Carboxypeptidase D OS=Homo sapiens OX=9606 GN=CPD PE=1 SV=2	0	48.253	15	13	59	13	1380	152.8	6.05	105.99	13	0	2.616	2.049	0.783	1.152	0.902	1.54991e-05	8.12545e-05	0.185835	0.840898	0.512156	0.00127634	0.00455423	0.771025	1	0.994851	302558	791365	619901	687163	8.64	9.78	11.21	9.1	High	High	High	High	High	High	High	High	High
8.31554e+18	FALSE	High	IsMasterProtein	O94804	Serine/threonine-protein kinase 10 OS=Homo sapiens OX=9606 GN=STK10 PE=1 SV=1	0	59.437	19	14	79	12	968	112.1	6.95	146.16	14	0	0.907	0.712	0.785	0.876	0.687	0.777376	0.00111569	0.00326555	0.433596	0.000577717	1	0.0250588	0.0960214	0.955716	0.0257701	647617	587255	460951	670549	7.37	7.46	8.1	5.37	High	High	High	High	High	High	High	High	High
-3.2924e+17	FALSE	High	IsMasterProtein	Q6GMV3	Putative peptidyl-tRNA hydrolase PTRHD1 OS=Homo sapiens OX=9606 GN=PTRHD1 PE=1 SV=1	0	15.571	31	4	19	4	140	15.8	9.1	33.56	4	0	1.318	1.035	0.785	1.297	1.019	0.00911392	0.852976	0.0264545	0.00951759	0.867647	0.0727917	1	0.284833	0.109554	1	473670	624531	490421	481502	3.09	7.82	7.48	6.56	High	Peak Found	High	High	Peak Found	High	High	High	High
-1.84476e+18	FALSE	High	IsMasterProtein	Q9NWU1	3-oxoacyl-[acyl-carrier-protein] synthase, mitochondrial OS=Homo sapiens OX=9606 GN=OXSM PE=1 SV=1	0	13.57	13	3	8	3	459	48.8	7.66	20.77	3	0	1.06	0.832	0.785	1.648	1.295	0.999396	0.99117	0.976508	0.51999	0.742214	1	1	1	1	1	162495	172201	135256	104461	24.12	24.55	57.35	40.05	Peak Found	High	Peak Found	High	Peak Found	High	Peak Found	Peak Found	High
-5.09766e+18	FALSE	High	IsMasterProtein	Q02252	Methylmalonate-semialdehyde dehydrogenase [acylating], mitochondrial OS=Homo sapiens OX=9606 GN=ALDH6A1 PE=1 SV=2	0	12.186	10	4	15	4	535	57.8	8.5	28.73	4	0	1.604	1.261	0.786	1.181	0.929	2.2467e-05	0.00255734	0.0032694	0.0118754	0.735683	0.00156113	0.0400954	0.0960214	0.12708	1	129053	206965	162722	175176	7.14	4.9	4.8	1.65	High	Peak Found	Peak Found	High	High	High	High	Peak Found	High
-5.94897e+18	FALSE	Medium	IsMasterProtein	Q9P246	Stromal interaction molecule 2 OS=Homo sapiens OX=9606 GN=STIM2 PE=1 SV=2	0.031	2.254	1	1	9	1	746	83.9	6.76	8.08	1	0	0.761	0.598	0.786	1.626	1.279	0.760953	0.193571	0.616795	0.12971	0.600152	1	0.567322	1	0.500045	1	2.15558e+07	1.64033e+07	1.28995e+07	1.00884e+07	20.18	5.17	13.78	28.66	Peak Found	High	Peak Found	High	Peak Found	Peak Found	High	High	Peak Found
5.43828e+18	FALSE	High	IsMasterProtein	P09758	Tumor-associated calcium signal transducer 2 OS=Homo sapiens OX=9606 GN=TACSTD2 PE=1 SV=3	0	6.442	5	1	4	1	323	35.7	8.87	10.74	1	0	1.611	1.267	0.787	1.045	0.822	0.0083797	0.0448656	0.618626	0.949733	0.887973	0.0688495	0.23147	1	1	1	88970.2	143313	112745	137146	8.13	2.56	23.71	12.39	Peak Found	Peak Found	Peak Found	Peak Found	Peak Found	Peak Found	Peak Found	Peak Found	High
-1.35677e+18	FALSE	High	IsMasterProtein	P0CG30	Glutathione S-transferase theta-2B OS=Homo sapiens OX=9606 GN=GSTT2B PE=1 SV=1	0	8.898	12	2	6	2	244	27.5	6.4	13.58	2	0	1.705	1.342	0.787	1.313	1.033	0.0347446	0.372849	0.365442	0.574863	0.974102	0.174045	0.814701	1	1	1	230667	393339	309549	299655	36.94	1.68	16.82	16	Peak Found	Peak Found	Peak Found	Peak Found	High	High	Peak Found	High	High
-1.35177e+18	FALSE	High	IsMasterProtein	Q9NQW7	Xaa-Pro aminopeptidase 1 OS=Homo sapiens OX=9606 GN=XPNPEP1 PE=1 SV=3	0	45.883	23	8	37	8	623	69.9	5.67	91.81	8	0	1.167	0.919	0.787	1.134	0.892	0.0522997	0.777928	0.0141046	0.177387	0.329122	0.233621	1	0.203609	0.594666	0.787578	1.55542e+06	1.81537e+06	1.429e+06	1.60115e+06	4.01	6.48	7.63	0.3	High	High	High	High	High	High	High	High	High
4.33554e+18	FALSE	High	IsMasterProtein	Q9NRX4	14 kDa phosphohistidine phosphatase OS=Homo sapiens OX=9606 GN=PHPT1 PE=1 SV=1	0	46.057	54	6	84	6	125	13.8	6.07	194.14	6	0	1.164	0.916	0.787	1.265	0.996	0.0613548	0.506183	0.00856336	0.0233836	0.870972	0.256604	0.977355	0.158389	0.187853	1	1.09335e+06	1.27255e+06	1.00183e+06	1.00579e+06	6.31	2.09	7.95	8.95	High	High	High	High	High	High	High	High	High
4.84863e+18	FALSE	High	IsMasterProtein	P30038	Delta-1-pyrroline-5-carboxylate dehydrogenase, mitochondrial OS=Homo sapiens OX=9606 GN=ALDH4A1 PE=1 SV=3	0.002	4.621	3	1	7	1	563	61.7	8.07	11.55	1	0	1000	1000	0.788	1.516	1.194			0.249844					0.863904				44292.2	34884.1	29225.2		10.69	15.07		Not Found	Not Found	Not Found	High	High	High	High	High	Not Found
-2.97173e+18	FALSE	High	IsMasterProtein	O15305	Phosphomannomutase 2 OS=Homo sapiens OX=9606 GN=PMM2 PE=1 SV=1	0	13.653	15	4	18	4	246	28.1	6.77	17.89	4	0	0.906	0.714	0.788	1.012	0.797	0.987974	0.0184209	0.0284561	0.892022	0.0765457	1	0.132373	0.292955	1	0.357454	215048	194828	153445	192612	5.45	16.35	7.48	8.33	High	High	High	High	High	High	High	Peak Found	High
1.53063e+18	FALSE	High	IsMasterProtein	Q8IWB7	WD repeat and FYVE domain-containing protein 1 OS=Homo sapiens OX=9606 GN=WDFY1 PE=1 SV=1	0.002	4.94	5	1	2	1	410	46.3	7.33	3.84	1	0	1.673	1.32	0.789	1.365	1.076	0.0166278	0.114997	0.347142	0.156058	0.888442	0.110244	0.417158	0.988975	0.559966	1	35878.2	60042.1	47346.4	43995.3	8.25	7.46	21.24	7.85	Peak Found	Peak Found	Peak Found	Not Found	Peak Found	Peak Found	Peak Found	Peak Found	High
-5.3508e+18	FALSE	High	IsMasterProtein	Q9H2F9	Coiled-coil domain-containing protein 68 OS=Homo sapiens OX=9606 GN=CCDC68 PE=1 SV=1	0.006	3.657	4	1	6	1	335	38.8	8.65	13.26	1	0	0.871	0.687	0.789	1.01	0.797	0.701917	0.00652437	0.0276924	0.99225	0.0405185	1	0.0714426	0.289844	1	0.245056	7.5696e+06	6.59052e+06	5.19807e+06	6.52304e+06	4.78	16.9	5.45	5.64	Peak Found	High	High	Peak Found	High	Peak Found	Peak Found	High	High
6.17848e+18	FALSE	High	IsMasterProtein	Q8TCT9	Minor histocompatibility antigen H13 OS=Homo sapiens OX=9606 GN=HM13 PE=1 SV=1	0	40.112	15	5	72	5	377	41.5	6.43	163.28	5	0	1.359	1.072	0.789	0.922	0.727	0.183489	0.957575	0.34926	0.590998	0.0601429	0.529479	1	0.989914	1	0.309297	935263	1.2711e+06	1.003e+06	1.37891e+06	7.56	10.6	11.74	16.27	High	High	High	High	High	High	High	High	High
-5.78013e+18	FALSE	Medium	IsMasterProtein	O95477	ATP-binding cassette sub-family A member 1 OS=Homo sapiens OX=9606 GN=ABCA1 PE=1 SV=3	0.012	3.044	0	1	3	1	2261	254.1	6.86	6.26	1	0	1.151	0.909	0.789	1.091	0.861	0.250646	0.87832	0.0907222	0.423823	0.661782	0.648228	1	0.529686	0.944436	1	97022.7	111719	88165.4	102386	8.43	2.72	15.61	13	Peak Found	Peak Found	Peak Found	High	Peak Found	High	Peak Found	Peak Found	Peak Found
8.82716e+17	FALSE	High	IsMasterProtein	Q9NZ08	Endoplasmic reticulum aminopeptidase 1 OS=Homo sapiens OX=9606 GN=ERAP1 PE=1 SV=3	0	20.332	9	6	40	6	941	107.2	6.46	33.51	6	0	1.559	1.231	0.789	1.406	1.11	0.0218175	0.390578	0.226617	0.0447197	0.663226	0.126333	0.839012	0.825084	0.272175	1	436161	680088	536905	483719	13.68	3.65	17.07	19.63	High	High	High	High	High	High	High	High	High
4.82296e+18	FALSE	High	IsMasterProtein	P17706	Tyrosine-protein phosphatase non-receptor type 2 OS=Homo sapiens OX=9606 GN=PTPN2 PE=1 SV=2	0.001	5.487	5	2	4	2	415	48.4	8.29	5.44	2	0	0.992	0.783	0.79	0.786	0.621	0.998158	0.999889	0.999578	0.934844	0.900203	1	1	1	1	1	60415.5	59916.7	47306.5	76202.8	46.01	23.93	60.12	1.84	Peak Found	High	Peak Found	Peak Found	Peak Found	High	Peak Found	Peak Found	High
-1.04276e+18	FALSE	High	IsMasterProtein	Q9UQR0	Sex comb on midleg-like protein 2 OS=Homo sapiens OX=9606 GN=SCML2 PE=1 SV=1	0.005	4.159	2	1	4	1	700	77.2	8.54	7.2	1	0	1.313	1.037	0.79	0.633	0.5											24149.9	31705.9	25037.4	50068.6	15.08			26.43	Peak Found	Peak Found	Not Found	Peak Found	Not Found	Not Found	Not Found	High	Not Found
4.27015e+18	FALSE	High	IsMasterProtein	Q9UBV2	Protein sel-1 homolog 1 OS=Homo sapiens OX=9606 GN=SEL1L PE=1 SV=3	0	23.388	13	5	13	5	794	88.7	5.39	16.91	5	0	1.361	1.075	0.79	1.108	0.876	0.340583	0.882556	0.717014	0.999683	0.767184	0.778841	1	1	1	1	32014.8	43573.4	34426	39320.4	7.9	20.51	18.43	16.74	High	Peak Found	Peak Found	Peak Found	Peak Found	High	High	High	High
9.12497e+18	FALSE	High	IsMasterProtein	P11387	DNA topoisomerase 1 OS=Homo sapiens OX=9606 GN=TOP1 PE=1 SV=2	0	144.579	31	21	283	21	765	90.7	9.31	556.94	21	0	1.119	0.884	0.79	1.204	0.951	0.089237	0.903634	0.0345179	0.0632893	0.971285	0.328825	1	0.319508	0.328524	1	4.18977e+06	4.68693e+06	3.70495e+06	3.8939e+06	14.05	2.09	3.86	2.38	High	High	High	High	High	High	High	High	High
5.65308e+18	FALSE	High	IsMasterProtein	Q96JJ3	Engulfment and cell motility protein 2 OS=Homo sapiens OX=9606 GN=ELMO2 PE=1 SV=2	0	15.135	7	3	11	3	720	82.6	5.9	22.33	3	0	1.183	0.936	0.791	1.172	0.926	0.434094	0.999922	0.463176	0.934797	0.779452	0.897912	1	1	1	1	149002	176325	139407	150487	36.92	9.48	14.8	6.73	High	High	High	Peak Found	High	High	High	Peak Found	High
1.44014e+18	FALSE	High	IsMasterProtein	O94905	Erlin-2 OS=Homo sapiens OX=9606 GN=ERLIN2 PE=1 SV=1	0	20.664	22	5	28	3	339	37.8	5.62	53.78	5	0	1.363	1.078	0.791	1.056	0.835	0.0139797	0.572114	0.0878515	0.862213	0.0294608	0.0982019	1	0.520419	1	0.202659	236640	322650	255116	305430	1.98	9.68	4.7	12.13	High	High	High	High	High	High	High	High	High
8.23468e+18	FALSE	High	IsMasterProtein	Q15165	Serum paraoxonase/arylesterase 2 OS=Homo sapiens OX=9606 GN=PON2 PE=1 SV=4	0	11.371	9	3	14	3	354	39.4	5.6	21.39	3	0	1.838	1.454	0.791	1.151	0.91	0.000459247	0.0125644	0.0763023	0.167693	0.940332	0.0105367	0.10612	0.487168	0.575716	1	182952	336282	265979	292131	13.37	9.2	9.47	7.37	Peak Found	Peak Found	Peak Found	High	High	High	High	High	Peak Found
7.13172e+18	FALSE	High	IsMasterProtein	Q9BT09	Protein canopy homolog 3 OS=Homo sapiens OX=9606 GN=CNPY3 PE=1 SV=1	0	5.985	13	2	7	2	278	30.7	5.49	15.38	2	0	1.365	1.08	0.791	1.243	0.983	0.541617	0.859816	0.21177	0.971505	0.366601	1	1	0.809334	1	0.837424	78442.2	107108	84717.9	86161.4	10.51	13.25	32.27	19.27	Peak Found	High	Peak Found	Peak Found	Peak Found	Peak Found	High	Peak Found	Peak Found
-2.81488e+18	FALSE	High	IsMasterProtein	O43819	Protein SCO2 homolog, mitochondrial OS=Homo sapiens OX=9606 GN=SCO2 PE=1 SV=3	0.002	4.596	7	1	4	1	266	29.8	8.85	7.99	1	0	0.888	0.703	0.791	1.224	0.969	0.260402	0.261642	0.996344	0.996586	0.999993	0.664529	0.668503	1	1	1	28774	25548.6	20217.6	20865.7	8.15	31.53	12.61	5.6	High	Peak Found	High	Peak Found	Peak Found	Peak Found	Peak Found	Peak Found	Not Found
6.1071e+18	FALSE	High	IsMasterProtein	O94832	Unconventional myosin-Id OS=Homo sapiens OX=9606 GN=MYO1D PE=1 SV=2	0.001	5.775	3	2	2	2	1006	116.1	9.39	2.98	2	0	1.338	1.059	0.792	1.017	0.805	0.489584	0.532633	0.995207	0.979675	0.998181	0.953678	1	1	1	1	23346.6	31236.8	24727.7	30709.1	13.11	4.38	43.2	16.31	Peak Found	Peak Found	Peak Found	Peak Found	High	Not Found	Peak Found	Peak Found	Peak Found
-3.15461e+18	FALSE	High	IsMasterProtein	Q70UQ0	Inhibitor of nuclear factor kappa-B kinase-interacting protein OS=Homo sapiens OX=9606 GN=IKBIP PE=1 SV=1	0	34.858	22	8	113	8	350	39.3	9.17	223.39	8	0	1.05	0.831	0.792	0.989	0.783	0.633634	0.129551	0.0235456	0.754563	0.00635284	1	0.44336	0.270786	1	0.0899644	1.99295e+06	2.09282e+06	1.65683e+06	2.11592e+06	6.49	4.6	7.5	4.84	High	High	High	High	High	High	High	High	High
5.13599e+18	FALSE	High	IsMasterProtein	P43686	26S proteasome regulatory subunit 6B OS=Homo sapiens OX=9606 GN=PSMC4 PE=1 SV=2	0	198.832	83	27	319	26	418	47.3	5.21	672.4	27	0	1.377	1.09	0.792	1.138	0.901	0.0526897	0.844167	0.166215	0.305704	0.965461	0.233621	1	0.73026	0.798536	1	6.90463e+06	9.50695e+06	7.52876e+06	8.3552e+06	13.56	2.63	9.01	10.7	High	High	High	High	High	High	High	High	High
7.27996e+18	FALSE	Low	IsMasterProtein	P08183	Multidrug resistance protein 1 OS=Homo sapiens OX=9606 GN=ABCB1 PE=1 SV=3	0.065	1.876	1	1	2	1	1280	141.4	9	0	1	0	1.113	0.883	0.793	0.908	0.72	0.996225	0.528211	0.41876	0.898713	0.174331	1	1	1	1	0.561605	197112	219474	173980	241661	10.73	9.89	40.52	4.79	High	High	Peak Found	Peak Found	Peak Found	Peak Found	Peak Found	Peak Found	Peak Found
1.87161e+18	FALSE	High	IsMasterProtein	Q07021	Complement component 1 Q subcomponent-binding protein, mitochondrial OS=Homo sapiens OX=9606 GN=C1QBP PE=1 SV=1	0	157.458	64	11	289	11	282	31.3	4.84	941.89	11	0	1.244	0.987	0.793	0.976	0.774	0.640666	0.99868	0.556925	0.962314	0.326674	1	1	1	1	0.785195	1.45886e+07	1.8145e+07	1.43918e+07	1.85896e+07	22.88	4.99	18.49	8.09	High	High	High	High	High	High	High	High	High
-2.32742e+18	FALSE	High	IsMasterProtein	P35749	Myosin-11 OS=Homo sapiens OX=9606 GN=MYH11 PE=1 SV=3	0	143.845	9	21	314	1	1972	227.2	5.5	691.97	21	2	0.92	0.73	0.793	1.15	0.912	0.401831	0.0387134	0.371533	0.930469	0.682941	0.853869	0.211958	1	1	1	1.11237e+06	1.02294e+06	811499	889394	11.32	15.93	6.18	15.46	High	High	Peak Found	Peak Found	Not Found	Peak Found	Peak Found	Peak Found	Not Found
-3.56482e+18	FALSE	High	IsMasterProtein	Q96M27	Protein PRRC1 OS=Homo sapiens OX=9606 GN=PRRC1 PE=1 SV=1	0	46.088	19	7	58	7	445	46.7	5.83	130.42	7	0	1.142	0.906	0.793	1.092	0.866	0.306036	0.459053	0.0365811	0.338202	0.41942	0.733087	0.921919	0.327674	0.844466	0.894208	1.76359e+06	2.01324e+06	1.59711e+06	1.84336e+06	2.13	6.9	7.06	9.25	High	High	High	High	High	High	High	High	High
4.45597e+18	FALSE	Low	IsMasterProtein	Q0IIM8	TBC1 domain family member 8B OS=Homo sapiens OX=9606 GN=TBC1D8B PE=1 SV=2	0.058	1.936	2	1	2	1	1120	128.6	5.95	5.53	1	0	0.865	0.686	0.794	2.012	1.597	0.584331	0.0270413	0.168296	0.00044238	0.00579957	1	0.167199	0.731014	0.019761	0.0861186	476269	411850	326921	204683	9.14	9.25	17.68	9.86	Peak Found	Peak Found	Peak Found	High	Peak Found	Peak Found	Peak Found	Peak Found	Peak Found
-1.42769e+17	FALSE	High	IsMasterProtein	P60468	Protein transport protein Sec61 subunit beta OS=Homo sapiens OX=9606 GN=SEC61B PE=1 SV=2	0.006	3.595	10	1	17	1	96	10	11.56	1.81	1	0	1.093	0.867	0.794	1.007	0.799	0.956384	0.327372	0.169554	0.999372	0.144252	1	0.763047	0.731014	1	0.501507	306432	334854	265810	332491	9.8	10.96	16.44	4.55	High	High	High	High	High	High	High	High	High
7.47472e+18	FALSE	High	IsMasterProtein	Q8IVL5	Prolyl 3-hydroxylase 2 OS=Homo sapiens OX=9606 GN=P3H2 PE=1 SV=1	0	27.199	12	6	22	6	708	80.9	5.71	54.1	6	0	1.368	1.086	0.794	1.278	1.015	0.00104134	0.570427	0.00474749	0.00361715	0.995642	0.0177612	1	0.113893	0.0601088	1	501275	685636	544407	536387	2.23	5.03	4.54	10.52	High	High	High	High	High	High	High	High	High
-6.46757e+18	FALSE	High	IsMasterProtein	Q03154	Aminoacylase-1 OS=Homo sapiens OX=9606 GN=ACY1 PE=1 SV=1	0	54.321	38	10	82	10	408	45.9	6.18	130.77	10	0	1.003	0.796	0.794	0.949	0.753	0.974017	0.00091899	0.000599531	0.730514	0.000222347	1	0.0223997	0.0508684	1	0.0164721	1.6043e+06	1.60845e+06	1.27717e+06	1.6954e+06	2.96	2.67	3.95	6.1	High	High	High	High	High	High	High	High	High
-5.98512e+18	FALSE	High	IsMasterProtein	Q15363	Transmembrane emp24 domain-containing protein 2 OS=Homo sapiens OX=9606 GN=TMED2 PE=1 SV=1	0	33.701	31	4	51	4	201	22.7	5.17	98.83	4	0	0.884	0.702	0.795	0.893	0.709	0.998578	0.223902	0.27392	0.982296	0.16863	1	0.613195	0.900688	1	0.550583	991749	876291	696321	981631	8.43	13.4	30.69	10.12	High	High	High	High	High	High	High	High	High
3.07907e+18	FALSE	High	IsMasterProtein	P16403	Histone H1.2 OS=Homo sapiens OX=9606 GN=HIST1H1C PE=1 SV=2	0	154.418	29	12	641	1	213	21.4	10.93	1662.83	12	0	1.533	1.219	0.795	0.893	0.71	0.106969	0.156657	0.992262	0.845409	0.705054	0.371375	0.500661	1	1	1	759952	1.16508e+06	926421	1.30429e+06	17.03	21.07	19.92	13.04	Peak Found	Peak Found	Peak Found	Peak Found	Peak Found	Peak Found	Peak Found	Peak Found	High
-7.10496e+17	FALSE	High	IsMasterProtein	Q15714	TSC22 domain family protein 1 OS=Homo sapiens OX=9606 GN=TSC22D1 PE=1 SV=3	0.001	5.586	1	1	14	1	1073	109.6	5.64	31.18	1	0	1.264	1.006	0.796	1.23	0.978	0.0647874	0.999428	0.0474266	0.063774	0.995408	0.265258	1	0.375538	0.330336	1	270448	341888	271974	277955	7.15	10.4	15.3	1.49	High	Peak Found	High	High	High	High	High	High	High
-9.19362e+18	FALSE	High	IsMasterProtein	Q9UGI8	Testin OS=Homo sapiens OX=9606 GN=TES PE=1 SV=1	0	28.807	34	9	27	9	421	48	7.68	39.4	9	0	1.01	0.805	0.797	1.116	0.89	0.962502	0.0397715	0.0776566	0.629844	0.3987	1	0.214829	0.490644	1	0.877091	496179	501045	399441	448798	8.66	4.72	7.51	9.62	High	High	High	High	High	High	High	Peak Found	High
-5.13053e+18	FALSE	High	IsMasterProtein	Q9HCN8	Stromal cell-derived factor 2-like protein 1 OS=Homo sapiens OX=9606 GN=SDF2L1 PE=1 SV=2	0	31.12	30	3	37	3	221	23.6	7.03	78.42	3	0	1.549	1.235	0.797	1.185	0.945	0.0244691	0.697851	0.114736	0.246352	0.941172	0.135999	1	0.597692	0.711439	1	153533	237838	189615	200750	19.96	3.54	13.58	6.11	High	High	High	High	High	High	High	High	High
2.43488e+18	FALSE	High	IsMasterProtein	O43920	NADH dehydrogenase [ubiquinone] iron-sulfur protein 5 OS=Homo sapiens OX=9606 GN=NDUFS5 PE=1 SV=3	0	6.771	23	2	6	2	106	12.5	9.14	12.52	2	0	1.096	0.875	0.798	1.138	0.908	0.460233	0.959654	0.255078	0.442074	0.967481	0.927328	1	0.872261	0.964183	1	239222	262111	209212	230356	6.36	6.61	17.2	6.65	Peak Found	High	Peak Found	High	High	High	Peak Found	Peak Found	Peak Found
6.10117e+18	FALSE	High	IsMasterProtein	O43852	Calumenin OS=Homo sapiens OX=9606 GN=CALU PE=1 SV=2	0	96.394	46	10	142	10	315	37.1	4.64	326.88	10	0	1.082	0.864	0.799	1.395	1.114	0.997845	0.282496	0.224164	0.017538	0.324773	1	0.703182	0.821081	0.159018	0.783772	5.41212e+06	5.85665e+06	4.67726e+06	4.19933e+06	11.76	14.44	8.22	3.89	High	High	High	High	High	High	High	High	High
4.40258e+16	FALSE	High	IsMasterProtein	A1L0T0	Acetolactate synthase-like protein OS=Homo sapiens OX=9606 GN=ILVBL PE=1 SV=2	0	51.573	26	8	36	8	632	67.8	8.15	63.11	8	0	0.298	0.238	0.799	1.42	1.134	0.497168	0.24361	0.930849	0.860316	0.997451	0.962669	0.644246	1	1	1	1.19663e+06	356928	285055	251277	64.44	24.48	3.32	26.18	High	High	High	High	High	High	High	High	High
1.53543e+18	FALSE	High	IsMasterProtein	Q9UL25	Ras-related protein Rab-21 OS=Homo sapiens OX=9606 GN=RAB21 PE=1 SV=3	0	30.116	22	5	61	5	225	24.3	7.94	118.47	5	0	0.982	0.784	0.799	0.975	0.779	0.807172	0.0589083	0.205633	0.978657	0.120463	1	0.27274	0.797836	1	0.453104	1.28434e+06	1.26089e+06	1.00701e+06	1.29284e+06	4.64	9.07	9.97	9.94	High	High	High	High	High	High	High	High	High
2.70103e+18	FALSE	High	IsMasterProtein	Q8TC76	Protein FAM110B OS=Homo sapiens OX=9606 GN=FAM110B PE=1 SV=1	0.002	4.688	10	2	2	2	370	40.7	9.39	4.9	2	0	1.003	0.801	0.799	1.285	1.026	0.977878	0.209944	0.347958	0.19089	0.964779	1	0.594966	0.988975	0.623394	1	74153.6	74402	59429.4	57899.1	14.26	7.5	14.91	22.21	Peak Found	Peak Found	High	High	Peak Found	Peak Found	Peak Found	Peak Found	Peak Found
8.34918e+18	FALSE	High	IsMasterProtein	O14548	Cytochrome c oxidase subunit 7A-related protein, mitochondrial OS=Homo sapiens OX=9606 GN=COX7A2L PE=1 SV=2	0	15.279	40	2	17	2	114	12.6	9.42	44.23	2	0	0.945	0.755	0.799	1.478	1.18	0.999798	0.856633	0.890135	0.129377	0.332785	1	1	1	0.499511	0.792307	246936	233384	186448	157944	17.13	10.21	18.28	7.52	Peak Found	High	High	High	High	High	High	Peak Found	High
-5.71108e+18	FALSE	High	IsMasterProtein	P07858	Cathepsin B OS=Homo sapiens OX=9606 GN=CTSB PE=1 SV=3	0	49.785	24	6	59	6	339	37.8	6.3	111.51	6	0	3.005	2.401	0.799	1.09	0.871	8.44716e-07	6.73434e-06	0.0183857	0.347755	0.218069	0.000316054	0.00154858	0.234922	0.855161	0.628688	618984	1.86023e+06	1.48627e+06	1.70718e+06	13.85	0.76	4.19	5.89	High	Peak Found	High	High	High	High	High	High	High
5.64903e+18	FALSE	Low	IsMasterProtein	Q6IMI6	Sulfotransferase 1C3 OS=Homo sapiens OX=9606 GN=SULT1C3 PE=1 SV=1	0.064	1.884	3	1	1	1	304	35.9	6.92	2.21	1	0	1.509	1.205	0.799	1.177	0.941	0.00540129	0.113176	0.189452	0.175799	0.999935	0.051073	0.412786	0.776684	0.592923	1	76682.4	115692	92440.3	98259.5	6.69	14.09	15.4	6.25	High	Peak Found	Peak Found	Peak Found	Peak Found	Peak Found	Peak Found	Peak Found	Peak Found
7.36917e+18	FALSE	High	IsMasterProtein	O14763	Tumor necrosis factor receptor superfamily member 10B OS=Homo sapiens OX=9606 GN=TNFRSF10B PE=1 SV=2	0	9.511	11	3	9	3	440	47.8	5.55	17.05	3	0	1.066	0.852	0.799	0.808	0.646	0.953475	0.973598	0.788815	0.733113	0.273924	1	1	1	1	0.712704	108446	115557	92387.9	143060	20.42	13.46	45.14	7	High	Peak Found	High	Peak Found	High	High	Peak Found	High	High
-8.65461e+18	FALSE	High	IsMasterProtein	P23786	Carnitine O-palmitoyltransferase 2, mitochondrial OS=Homo sapiens OX=9606 GN=CPT2 PE=1 SV=2	0	20.441	9	6	28	6	658	73.7	8.18	45.22	6	0	1.857	1.485	0.8	1.253	1.002	0.000769659	0.0308836	0.0618062	0.203195	0.82798	0.015455	0.183666	0.432822	0.646762	1	258063	479236	383211	382340	12.91	11.75	6.98	8.75	Peak Found	High	High	High	High	High	High	High	High
-3.53369e+18	FALSE	High	IsMasterProtein	Q15369	Elongin-C OS=Homo sapiens OX=9606 GN=ELOC PE=1 SV=1	0	69.946	66	8	143	8	112	12.5	4.78	302.42	8	0	1.104	0.883	0.8	1.046	0.837	0.653194	0.775203	0.219046	0.999103	0.183346	1	1	0.819056	1	0.575941	2.98482e+06	3.29427e+06	2.63462e+06	3.1492e+06	4.74	6.69	11.54	5.96	High	High	High	High	High	High	High	High	High
-1.45074e+18	FALSE	High	IsMasterProtein	P40121	Macrophage-capping protein OS=Homo sapiens OX=9606 GN=CAPG PE=1 SV=2	0	204.287	61	14	427	14	348	38.5	6.19	1063.85	14	0	1.336	1.07	0.801	1.041	0.833	0.00144105	0.879998	0.00333371	0.826452	0.00963385	0.021248	1	0.0967376	1	0.113745	1.13092e+07	1.51117e+07	1.20972e+07	1.45229e+07	5.46	3.12	8.61	1.75	High	High	High	High	High	High	High	High	High
-8.63229e+18	FALSE	High	IsMasterProtein	Q03013	Glutathione S-transferase Mu 4 OS=Homo sapiens OX=9606 GN=GSTM4 PE=1 SV=3	0	21.502	35	5	18	5	218	25.5	5.9	43.91	5	0	1.191	0.954	0.801	2.508	2.01	0.470372	0.560264	0.0800842	0.000156618	0.00281491	0.939527	1	0.498253	0.0105913	0.0564034	411751	490448	393001	195530	0.56	9.69	22.97	10.88	High	Peak Found	High	High	High	High	High	High	High
6.80824e+18	FALSE	High	IsMasterProtein	Q9H5V8	CUB domain-containing protein 1 OS=Homo sapiens OX=9606 GN=CDCP1 PE=1 SV=3	0	38.366	13	9	33	9	836	92.9	7.96	40.81	9	0	0.489	0.392	0.801	1.554	1.246	0.000132005	1.95503e-05	0.133361	0.000859781	0.0169582	0.00472113	0.00185114	0.656049	0.029902	0.150562	1.75013e+06	855951	685955	550743	10.24	5.89	14.01	7.14	High	High	High	High	High	High	High	High	High
-1.31477e+18	FALSE	High	IsMasterProtein	Q9BRP8	Partner of Y14 and mago OS=Homo sapiens OX=9606 GN=PYM1 PE=1 SV=1	0	16.148	28	4	20	4	204	22.6	9.45	30.57	4	0	1.233	0.989	0.802	0.805	0.646	0.0890183	0.886479	0.239851	0.948087	0.115519	0.328517	1	0.85358	1	0.444849	139600	172180	138092	213885	21.58	18.33	22.05	7.29	High	High	High	High	High	High	High	High	High
-9.20093e+18	FALSE	Low	IsMasterProtein	Q06413	Myocyte-specific enhancer factor 2C OS=Homo sapiens OX=9606 GN=MEF2C PE=1 SV=1	0.069	1.853	2	1	1	1	473	51.2	8.03	0	1	0	1.226	0.984	0.802	2.055	1.648	0.742209	0.999437	0.801101	0.0763149	0.266068	1	1	1	0.368628	0.70378	16398.8	20110.7	16132.2	9787.92	13.14	20.64	27.03	32.8	Peak Found	Peak Found	High	Peak Found	Peak Found	Peak Found	Peak Found	Peak Found	Peak Found
-8.93768e+18	FALSE	High	IsMasterProtein	Q9P1F3	Costars family protein ABRACL OS=Homo sapiens OX=9606 GN=ABRACL PE=1 SV=1	0	22.738	27	4	40	4	81	9.1	6.29	90.51	4	0	1.122	0.9	0.802	0.922	0.74	0.911041	0.531368	0.245052	0.912122	0.100323	1	1	0.858657	1	0.412214	998802	1.12028e+06	898818	1.21487e+06	6.01	13.92	31.25	4.79	High	High	High	High	High	High	High	High	High
-3.44761e+18	FALSE	High	IsMasterProtein	Q96QZ7	Membrane-associated guanylate kinase, WW and PDZ domain-containing protein 1 OS=Homo sapiens OX=9606 GN=MAGI1 PE=1 SV=3	0	13.399	4	4	8	3	1491	164.5	7.58	11.56	4	0	1.6	1.284	0.802	1.399	1.123	0.08127	0.487706	0.539764	0.216029	0.895087	0.309928	0.953109	1	0.665111	1	66285.5	106050	85089.2	75782.2	20.12	3.58	7.62	17.8	Peak Found	Peak Found	High	High	Not Found	High	Peak Found	High	Not Found
-4.14327e+18	FALSE	High	IsMasterProtein	P26006	Integrin alpha-3 OS=Homo sapiens OX=9606 GN=ITGA3 PE=1 SV=5	0	129.773	27	20	253	20	1051	116.5	6.77	491.45	20	0	1.872	1.503	0.803	0.957	0.769	6.77903e-07	1.37918e-05	0.00248846	0.986136	0.00170305	0.000316054	0.00167345	0.0861364	1	0.0423919	2.81938e+06	5.27737e+06	4.23744e+06	5.51291e+06	0.41	5.29	5.86	5.18	High	High	High	High	High	High	High	High	High
-6.2438e+18	FALSE	High	IsMasterProtein	Q8N2F6	Armadillo repeat-containing protein 10 OS=Homo sapiens OX=9606 GN=ARMC10 PE=1 SV=1	0	8.279	10	2	6	2	343	37.5	6.61	13.17	2	0	1.083	0.87	0.803	0.871	0.7	0.626199	0.665967	0.156271	0.333965	0.0126793	1	1	0.704456	0.839419	0.129586	800483	866913	696267	994772	3.46	2.03	10.12	17.97	Peak Found	Peak Found	High	Peak Found	Peak Found	Peak Found	High	High	High
-3.81938e+17	FALSE	High	IsMasterProtein	Q15257	Serine/threonine-protein phosphatase 2A activator OS=Homo sapiens OX=9606 GN=PTPA PE=1 SV=3	0	53.509	42	8	67	8	358	40.6	5.94	142.94	8	0	1.006	0.809	0.803	1.073	0.862	0.727844	0.982566	0.527156	0.963585	0.784939	1	1	1	1	1	1.17545e+06	1.18295e+06	950452	1.10259e+06	40.44	33.24	11	41.02	High	High	High	High	High	High	High	High	High
8.44942e+17	FALSE	High	IsMasterProtein	P14923	Junction plakoglobin OS=Homo sapiens OX=9606 GN=JUP PE=1 SV=3	0	64.461	25	14	91	11	745	81.7	6.14	146.7	14	3	1.976	1.59	0.804	1.051	0.846	6.4389e-05	0.00267176	0.019031	0.980087	0.0320139	0.0029546	0.0413523	0.240167	1	0.213235	651195	1.28681e+06	1.0351e+06	1.22385e+06	6.76	4.72	13.5	3.94	High	High	High	High	High	High	High	High	High
-7.12384e+18	FALSE	High	IsMasterProtein	P09382	Galectin-1 OS=Homo sapiens OX=9606 GN=LGALS1 PE=1 SV=2	0	210.091	82	13	758	13	135	14.7	5.5	1726.4	13	0	1.1	0.885	0.805	0.94	0.756	0.11605	0.676184	0.0234578	0.602352	0.00450893	0.390292	1	0.270786	1	0.0735596	6.19691e+07	6.81483e+07	5.48256e+07	7.24794e+07	5.46	7.33	4.38	10.14	High	High	High	High	High	High	High	High	High
-5.56788e+18	FALSE	High	IsMasterProtein	Q9C0D9	Ethanolaminephosphotransferase 1 OS=Homo sapiens OX=9606 GN=SELENOI PE=1 SV=3	0	7.529	4	1	8	1	397	45.2	6.6	18.03	1	0	0.859	0.691	0.805	0.896	0.721	0.977461	0.128968	0.221711	0.999998	0.216758	1	0.442633	0.819925	1	0.627236	108228	92958.7	74802.6	103730	17.75	20.01	14.41	16.77	High	High	High	Peak Found	Peak Found	Peak Found	High	Peak Found	Peak Found
-1.77478e+18	FALSE	High	IsMasterProtein	Q86TS9	39S ribosomal protein L52, mitochondrial OS=Homo sapiens OX=9606 GN=MRPL52 PE=1 SV=2	0	7.436	42	2	2	2	123	13.7	10.26	6.84	2	0	0.973	0.783	0.805	1.497	1.205	0.999599	0.955067	0.96679	0.605025	0.816968	1	1	1	1	1	89458.4	87009.8	70017.8	58107.6	30.16	10.64	54.64	10.97	Peak Found	Not Found	Peak Found	Peak Found	Peak Found	Peak Found	Peak Found	High	High
-7.00844e+18	FALSE	Medium	IsMasterProtein	Q8N4T8	Carbonyl reductase family member 4 OS=Homo sapiens OX=9606 GN=CBR4 PE=1 SV=3	0.015	2.815	5	1	1	1	237	25.3	9.33	0	1	0	1.459	1.174	0.805	1.029	0.828	0.00297202	0.040972	0.25546	0.999968	0.270165	0.0347154	0.218623	0.872417	1	0.705966	28651.3	41809.1	33646.1	40637.3	1.28	10.88	11.74	3.35	Peak Found	Peak Found	Peak Found	Peak Found	Peak Found	Peak Found	Peak Found	Peak Found	Peak Found
5.39485e+18	FALSE	High	IsMasterProtein	P55081	Microfibrillar-associated protein 1 OS=Homo sapiens OX=9606 GN=MFAP1 PE=1 SV=2	0	6.006	3	1	9	1	439	51.9	4.98	13.45	1	0	0.948	0.763	0.805	1.125	0.906	0.983437	0.0258276	0.0423357	0.366649	0.437737	1	0.163095	0.356798	0.881937	0.915871	155614	147468	118734	131108	7.05	1.13	13.88	2.31	Peak Found	High	High	Peak Found	Peak Found	High	High	High	Peak Found
-6.49302e+18	FALSE	High	IsMasterProtein	Q6NUM9	All-trans-retinol 13,14-reductase OS=Homo sapiens OX=9606 GN=RETSAT PE=1 SV=2	0	20.385	10	4	15	4	610	66.8	8.28	23.07	4	0	1.044	0.841	0.805	1.338	1.078	0.89562	0.875467	0.509588	0.06113	0.422096	1	1	1	0.323173	0.897141	321353	335603	270216	250741	10.4	8.07	17.33	5.89	High	High	High	High	Peak Found	Peak Found	High	High	High
5.89155e+18	FALSE	High	IsMasterProtein	Q6P1X6	UPF0598 protein C8orf82 OS=Homo sapiens OX=9606 GN=C8orf82 PE=1 SV=2	0	12.55	21	3	8	3	216	23.9	9.14	21.92	3	0	1.291	1.039	0.805	1.229	0.989	0.775754	0.626672	0.992416	0.99971	0.997703	1	1	1	1	1	310272	400427	322458	325902	38.52	36.56	19.41	1.52	High	Peak Found	Peak Found	High	Peak Found	High	High	High	High
-6.4698e+18	FALSE	High	IsMasterProtein	P36404	ADP-ribosylation factor-like protein 2 OS=Homo sapiens OX=9606 GN=ARL2 PE=1 SV=4	0	25.132	33	5	48	5	184	20.9	6.34	92.25	5	0	1.374	1.107	0.806	0.938	0.755	0.523307	0.99026	0.376711	0.97609	0.225976	0.984889	1	1	1	0.639646	538761	740477	596456	789633	8.34	18.02	34.15	17.3	High	High	High	High	High	High	High	High	High
8.93244e+18	FALSE	High	IsMasterProtein	Q5H8A4	GPI ethanolamine phosphate transferase 2 OS=Homo sapiens OX=9606 GN=PIGG PE=1 SV=1	0.006	3.581	1	1	1	1	983	108.1	7.15	2.19	1	0	1.011	0.814	0.806	1.156	0.931	0.992702	0.0365646	0.0252218	0.350068	0.292967	1	0.204409	0.279052	0.857995	0.738765	31507.2	31839.3	25646.9	27544.5	4.4	5.27	12.56	6.7	Peak Found	High	Peak Found	Peak Found	Peak Found	Peak Found	Peak Found	Peak Found	Peak Found
-1.68118e+18	FALSE	High	IsMasterProtein	Q96G28	Cilia- and flagella-associated protein 36 OS=Homo sapiens OX=9606 GN=CFAP36 PE=1 SV=2	0.006	3.649	6	1	2	1	342	39.4	4.97	3.25	1	0	1.199	0.966	0.806	0.605	0.488	0.608627	0.96586	0.439998	0.0187555	0.00500522	1	1	1	0.165436	0.0784747	14420.6	17296.9	13933.5	28579.6	5.43	24.33	17.76	0.52	High	Peak Found	Peak Found	Peak Found	Peak Found	Peak Found	Peak Found	Peak Found	Not Found
-3.24073e+18	FALSE	High	IsMasterProtein	P53004	Biliverdin reductase A OS=Homo sapiens OX=9606 GN=BLVRA PE=1 SV=2	0	99.423	52	16	242	16	296	33.4	6.44	479.11	16	0	1.426	1.149	0.806	1.017	0.82	8.06858e-05	0.0175477	0.00401254	0.999746	0.00445584	0.00332589	0.128699	0.104542	1	0.0734378	4.0283e+06	5.74551e+06	4.62839e+06	5.64762e+06	1.99	4.25	4.86	5.84	High	High	High	High	High	High	High	High	High
-9.02389e+18	FALSE	High	IsMasterProtein	Q96BX8	MOB kinase activator 3A OS=Homo sapiens OX=9606 GN=MOB3A PE=1 SV=1	0	7.026	12	1	11	1	217	25.4	8.63	15.15	1	0	1.023	0.824	0.806	1000	1000											21535.2	22032.1	17748.3		5.63				High	High	High	High	Peak Found	High	High	Peak Found	High
5.74094e+18	FALSE	High	IsMasterProtein	Q9BRX2	Protein pelota homolog OS=Homo sapiens OX=9606 GN=PELO PE=1 SV=2	0	29.3	27	10	43	10	385	43.3	6.34	47.11	10	0	1	0.806	0.806	0.926	0.746	0.965598	0.154396	0.285426	0.423176	0.030623	1	0.495731	0.914756	0.943427	0.207403	573189	573071	461743	618683	4.71	4.97	15.49	2.7	High	High	High	High	High	High	High	High	High
8.96815e+17	FALSE	Low	IsMasterProtein	Q8NI35	InaD-like protein OS=Homo sapiens OX=9606 GN=PATJ PE=1 SV=3	0.058	1.941	0	1	1	1	1801	196.2	4.94	0	1	0	0.825	0.665	0.806	0.919	0.741	0.521716	0.214978	0.880172	0.790354	0.398821	0.984254	0.603005	1	1	0.877091	2.19202e+07	1.80778e+07	14566829	1.96645e+07	27.86	19.86	31.23	23.82	Peak Found	Peak Found	Peak Found	Peak Found	Peak Found	Peak Found	Peak Found	High	Peak Found
-9.06054e+18	FALSE	High	IsMasterProtein	O14879	Interferon-induced protein with tetratricopeptide repeats 3 OS=Homo sapiens OX=9606 GN=IFIT3 PE=1 SV=1	0	78.044	42	14	99	14	490	56	5.2	212.93	14	0	1.797	1.449	0.806	1.192	0.96	3.89101e-05	0.000965729	0.027128	0.124031	0.708592	0.00223004	0.0230867	0.285787	0.483297	1	933016	1.67707e+06	1.35149e+06	1.40748e+06	9.64	4.77	0.89	7.3	High	High	High	High	High	High	High	High	High
8.61126e+18	FALSE	High	IsMasterProtein	Q15555	Microtubule-associated protein RP/EB family member 2 OS=Homo sapiens OX=9606 GN=MAPRE2 PE=1 SV=1	0	10.913	11	2	10	2	327	37	5.57	17.63	2	0	0.806	0.65	0.806	0.958	0.772	0.999995	0.998858	0.99821	0.999543	0.99991	1	1	1	1	1	75753.1	61078	49228.6	63760.1	67.48	56.72	63.88	68.79	Peak Found	High	High	Peak Found	High	Peak Found	Peak Found	Peak Found	Peak Found
-7.19821e+18	FALSE	High	IsMasterProtein	Q07864	DNA polymerase epsilon catalytic subunit A OS=Homo sapiens OX=9606 GN=POLE PE=1 SV=5	0	7.57	1	2	4	2	2286	261.4	6.39	9.3	2	0	0.885	0.713	0.806	1.71	1.378	0.852972	0.302472	0.729334	0.233284	0.744671	1	0.732997	1	0.691755	1	80101.4	70857.9	57113.5	41444.3	11.65	10.8	1.17	34.82	High	Peak Found	High	Peak Found	Not Found	Peak Found	High	Peak Found	Not Found
-7.54228e+17	FALSE	Medium	IsMasterProtein	Q96JI7	Spatacsin OS=Homo sapiens OX=9606 GN=SPG11 PE=1 SV=3	0.018	2.615	0	1	2	1	2443	278.7	5.97	0	1	0	1.112	0.896	0.806	1.595	1.286	0.700607	0.898055	0.344699	0.0119676	0.141893	1	1	0.988975	0.127737	0.496882	141728	157541	126987	98754.4	12.76	1.96	6.92	19.32	Peak Found	Peak Found	Peak Found	Peak Found	Peak Found	Peak Found	Peak Found	Peak Found	High
-5.62692e+18	FALSE	High	IsMasterProtein	Q8N201	Integrator complex subunit 1 OS=Homo sapiens OX=9606 GN=INTS1 PE=1 SV=2	0.002	4.573	1	2	4	2	2190	244.1	6.13	0	2	0	1.169	0.943	0.806	1.296	1.045	0.113046	0.912198	0.0451366	0.0140202	0.827795	0.386135	1	0.366385	0.1396	1	167074	195360	157504	150724	7.18	7.18	4.75	5.6	High	Peak Found	Peak Found	Peak Found	Peak Found	Peak Found	Peak Found	Peak Found	Peak Found
1.0995e+18	FALSE	High	IsMasterProtein	Q13557	Calcium/calmodulin-dependent protein kinase type II subunit delta OS=Homo sapiens OX=9606 GN=CAMK2D PE=1 SV=3	0	41.281	22	6	26	6	499	56.3	7.25	50.63	6	0	0.313	0.252	0.807	0.366	0.295	0.891228	0.523499	0.890567	0.440472	0.180007	1	0.998325	1	0.962514	0.570314	3.10406e+06	970492	782821	2.65186e+06	68.67	79.25	19.07	30.59	High	High	High	High	High	High	Peak Found	High	High
-3.36418e+18	FALSE	High	IsMasterProtein	P42765	3-ketoacyl-CoA thiolase, mitochondrial OS=Homo sapiens OX=9606 GN=ACAA2 PE=1 SV=2	0	97.994	59	17	147	17	397	41.9	8.09	255.26	17	0	1.424	1.149	0.807	1.109	0.895	0.00535086	0.367748	0.0540735	0.475563	0.411709	0.0508331	0.809784	0.404383	0.998929	0.887728	2.21618e+06	3.15537e+06	2.54575e+06	2.84466e+06	13.03	4.77	10.09	2.38	High	High	High	High	High	High	High	High	High
7.05338e+18	FALSE	High	IsMasterProtein	Q92905	COP9 signalosome complex subunit 5 OS=Homo sapiens OX=9606 GN=COPS5 PE=1 SV=4	0	11.132	12	4	16	4	334	37.6	6.54	16.97	4	0	1	0.807	0.807	0.935	0.754	0.999439	0.221089	0.189973	0.998748	0.231541	1	0.610743	0.776684	1	0.648912	369505	369553	298191	395330	10.12	24.82	15.24	9.85	High	High	High	High	High	High	Peak Found	Peak Found	High
-6.06273e+18	FALSE	High	IsMasterProtein	P82094	TATA element modulatory factor OS=Homo sapiens OX=9606 GN=TMF1 PE=1 SV=2	0	12.262	4	3	7	3	1093	122.8	4.92	12.08	3	0	0.976	0.787	0.807	1.426	1.151	1	0.239793	0.241869	0.368817	0.986038	1	0.637292	0.853592	0.883746	1	50281	49055.5	39585	34402.5	7.29	19.99	29.37	17.83	Peak Found	Peak Found	High	Peak Found	High	High	High	Peak Found	High
-7.9583e+18	FALSE	Medium	IsMasterProtein	Q9UM07	Protein-arginine deiminase type-4 OS=Homo sapiens OX=9606 GN=PADI4 PE=1 SV=2	0.027	2.354	2	1	2	1	663	74	6.58	1.92	1	0	1.098	0.887	0.807	1.683	1.359	0.906542	0.998871	0.848171	0.184856	0.501667	1	1	1	0.611456	0.984543	628430	690295	557236	410103	38.61	11.49	33.01	51.4	Peak Found	Peak Found	Peak Found	Peak Found	High	High	Peak Found	Peak Found	Peak Found
7.06121e+18	FALSE	High	IsMasterProtein	P08758	Annexin A5 OS=Homo sapiens OX=9606 GN=ANXA5 PE=1 SV=2	0	279.125	82	24	693	24	320	35.9	5.05	1709.41	24	0	1.443	1.165	0.807	1.071	0.865	6.42477e-05	0.0273405	0.00196532	0.261692	0.0242648	0.0029546	0.168402	0.073829	0.736944	0.183948	4.14281e+07	5.97829e+07	4.82626e+07	5.57957e+07	5.87	6.31	4.21	2	High	High	High	High	High	High	High	High	High
2.5948e+18	FALSE	High	IsMasterProtein	Q99986	Serine/threonine-protein kinase VRK1 OS=Homo sapiens OX=9606 GN=VRK1 PE=1 SV=1	0	17.615	10	2	7	2	396	45.4	8.91	18.58	2	0	0.781	0.631	0.808	1.246	1.006	0.674624	0.388393	0.945723	0.721924	0.953011	1	0.834691	1	1	1	327643	255826	206627	205344	7.48	8.12	41.81	34.98	High	High	Peak Found	Peak Found	Peak Found	High	High	Peak Found	High
-7.80997e+18	FALSE	High	IsMasterProtein	P42892	Endothelin-converting enzyme 1 OS=Homo sapiens OX=9606 GN=ECE1 PE=1 SV=2	0	51.248	18	9	36	9	770	87.1	5.88	79.92	9	0	1.226	0.99	0.808	1.121	0.905	0.0136646	0.968137	0.00763981	0.110386	0.279514	0.0964657	1	0.150498	0.457421	0.719359	814582	998770	806692	891167	6.99	2.82	8.38	3.28	High	High	High	High	Peak Found	High	High	High	High
4.89391e+18	FALSE	High	IsMasterProtein	Q9BW72	HIG1 domain family member 2A, mitochondrial OS=Homo sapiens OX=9606 GN=HIGD2A PE=1 SV=1	0	7.997	20	1	1	1	106	11.5	10.2	3.42	1	0	0.936	0.756	0.808	1.442	1.164		0.165068			0.219304		0.519293			0.63146	188317	176206	142324	122221	6.95		14.47	10.59	Peak Found	High	Peak Found	Not Found	Peak Found	Not Found	Peak Found	Peak Found	Peak Found
-8.36492e+18	FALSE	High	IsMasterProtein	Q9UQ88	Cyclin-dependent kinase 11A OS=Homo sapiens OX=9606 GN=CDK11A PE=1 SV=4	0	15.395	7	4	7	4	783	91.3	5.36	14.26	4	0	1.263	1.021	0.808	1.088	0.879	0.313726	0.99964	0.353592	0.78746	0.838347	0.742924	1	0.995011	1	1	462424	584183	471926	536753	25.8	10.4	25.12	15.4	Peak Found	High	Peak Found	High	High	Peak Found	Peak Found	Peak Found	Peak Found
-2.30563e+18	FALSE	High	IsMasterProtein	Q96E11	Ribosome-recycling factor, mitochondrial OS=Homo sapiens OX=9606 GN=MRRF PE=1 SV=1	0	23.936	18	3	26	3	262	29.3	9.79	61.68	3	0	0.878	0.709	0.808	1.183	0.956	0.602404	0.015992	0.0937963	0.26255	0.873318	1	0.121423	0.539997	0.738933	1	417756	366799	296327	309971	12.88	6.06	9.8	2.33	High	High	High	High	High	High	High	High	High
3.44235e+18	FALSE	Medium	IsMasterProtein	Q96EX1	Small integral membrane protein 12 OS=Homo sapiens OX=9606 GN=SMIM12 PE=1 SV=3	0.011	3.213	11	1	2	1	92	10.8	8.44	0	1	0	0.939	0.759	0.808	0.787	0.636	0.959186	0.257085	0.566862	0.589366	0.0789543	1	0.664239	1	1	0.363461	63433.2	59558.8	48132.6	75688.1	14.17	20.74	11.87	17.81	High	High	Peak Found	Not Found	Peak Found	Peak Found	Peak Found	Peak Found	Peak Found
-5.3013e+18	FALSE	High	IsMasterProtein	P47755	F-actin-capping protein subunit alpha-2 OS=Homo sapiens OX=9606 GN=CAPZA2 PE=1 SV=3	0	22.944	30	5	55	4	286	32.9	5.85	126.63	5	0	0.992	0.802	0.808	1.394	1.127	0.987121	0.115219	0.180973	0.0105603	0.243995	1	0.417399	0.757992	0.118024	0.669842	373784	370754	299715	265994	15.65	7.44	9.75	4.81	High	Peak Found	High	High	Peak Found	High	Peak Found	High	High
5.51629e+18	FALSE	High	IsMasterProtein	Q13084	39S ribosomal protein L28, mitochondrial OS=Homo sapiens OX=9606 GN=MRPL28 PE=1 SV=4	0	9.218	5	1	7	1	256	30.1	8.29	11.63	1	0	1.131	0.914	0.809	1.566	1.266	0.843699	0.471993	0.168714	0.0059112	0.141074	1	0.934155	0.731014	0.0841568	0.495813	95050.3	107460	86892.5	68642.4	9.12	9.97	6.34	11.87	High	Peak Found	High	High	High	High	Peak Found	Peak Found	Peak Found
-7.48536e+18	FALSE	High	IsMasterProtein	P14174	Macrophage migration inhibitory factor OS=Homo sapiens OX=9606 GN=MIF PE=1 SV=4	0	23.086	41	4	118	4	115	12.5	7.88	216.68	4	0	1.125	0.91	0.809	1.01	0.817	0.456888	0.993473	0.594897	0.957038	0.857929	0.922959	1	1	1	1	2.7676e+07	3.11351e+07	2.5191e+07	3.0822e+07	7.23	6.08	19.05	6.62	High	High	High	High	High	High	High	High	High
3.13388e+17	FALSE	High	IsMasterProtein	Q9UHG3	Prenylcysteine oxidase 1 OS=Homo sapiens OX=9606 GN=PCYOX1 PE=1 SV=3	0	40.953	21	7	29	7	505	56.6	6.18	69.99	7	0	1.161	0.94	0.809	1.008	0.816	0.151855	0.993202	0.216804	0.944826	0.428381	0.465716	1	0.814619	1	0.903342	514156	596996	483093	592078	9.86	8.31	12.39	5.22	High	High	High	High	High	High	High	High	High
2.13953e+17	FALSE	High	IsMasterProtein	Q92896	Golgi apparatus protein 1 OS=Homo sapiens OX=9606 GN=GLG1 PE=1 SV=2	0	112.686	25	18	142	18	1179	134.5	6.9	317.56	18	0	1.154	0.934	0.809	1.109	0.898	0.36788	0.674465	0.0789204	0.401044	0.63342	0.815544	1	0.495758	0.924128	1	2.55478e+06	2.94795e+06	2.38566e+06	2.65789e+06	5.29	9.84	9.38	4.2	High	High	High	High	High	High	High	High	High
7.47476e+18	FALSE	High	IsMasterProtein	O14672	Disintegrin and metalloproteinase domain-containing protein 10 OS=Homo sapiens OX=9606 GN=ADAM10 PE=1 SV=1	0	48.805	20	11	72	11	748	84.1	7.77	127.7	11	0	1.217	0.985	0.809	2.077	1.681	0.887555	0.999308	0.930469	0.0229175	0.0524715	1	1	1	0.18486	0.283219	1.51471e+06	1.84304e+06	1.49157e+06	887395	10.97	13.29	13.83	47.07	High	High	High	High	High	High	High	High	High
7.34773e+18	FALSE	High	IsMasterProtein	Q8IUI8	Cytokine receptor-like factor 3 OS=Homo sapiens OX=9606 GN=CRLF3 PE=1 SV=2	0	18.904	13	4	22	4	442	49.7	5.14	28.12	4	0	1.729	1.4	0.81	0.827	0.67	0.0184408	0.0566621	0.847857	0.0584305	0.0189913	0.11664	0.266679	1	0.31657	0.159579	106136	183504	148569	221861	3.75	18.97	8.8	12.92	Peak Found	High	Peak Found	High	High	High	High	High	High
7.42823e+18	FALSE	High	IsMasterProtein	Q9BRT2	Ubiquinol-cytochrome-c reductase complex assembly factor 2 OS=Homo sapiens OX=9606 GN=UQCC2 PE=1 SV=1	0	13.63	17	1	10	1	126	14.9	7.37	10.76	1	0	1.243	1.006	0.81	0.989	0.801	0.270445	0.959949	0.140532	0.992919	0.0968854	0.680346	1	0.670292	1	0.405776	24519.9	30479.5	24677.6	30806.3	11.21	8.3	7.47	13.23	High	High	Peak Found	Peak Found	Peak Found	High	High	High	Peak Found
-6.2142e+18	FALSE	Low	IsMasterProtein	Q86Y13	E3 ubiquitin-protein ligase DZIP3 OS=Homo sapiens OX=9606 GN=DZIP3 PE=1 SV=2	0.075	1.774	1	1	2	1	1208	138.5	6.87	3.96	1	0	0.792	0.642	0.81	1.406	1.139	0.976215	0.567077	0.788629	0.226618	0.652916	1	1	1	0.677767	1	429273	340062	275476	241951	26.6	6.58	11.66	30.76	Peak Found	High	Peak Found	High	Peak Found	Peak Found	Peak Found	Peak Found	Peak Found
1.24054e+17	FALSE	High	IsMasterProtein	Q9UBF2	Coatomer subunit gamma-2 OS=Homo sapiens OX=9606 GN=COPG2 PE=1 SV=1	0	53.252	17	10	75	8	871	97.6	5.81	126.66	10	0	1.406	1.14	0.81	0.91	0.737	0.230335	0.444729	0.948118	0.907393	0.643971	0.612882	0.904601	1	1	1	822943	1.15742e+06	937857	1.27227e+06	17.4	18.5	14.21	18.21	High	High	High	High	High	High	High	High	High
7.43648e+18	FALSE	High	IsMasterProtein	Q86TB9	Protein PAT1 homolog 1 OS=Homo sapiens OX=9606 GN=PATL1 PE=1 SV=2	0	14.871	7	4	24	4	770	86.8	6.67	42.87	4	0	1.153	0.934	0.81	1.175	0.952	0.0280094	0.344049	0.00284378	0.00428856	0.984815	0.149547	0.781673	0.092023	0.0675761	1	277178	319473	258898	271996	3.8	5.03	0.86	6.05	High	High	High	High	High	High	High	High	High
5.57357e+18	FALSE	High	IsMasterProtein	Q96FV2	Secernin-2 OS=Homo sapiens OX=9606 GN=SCRN2 PE=1 SV=3	0	11.74	5	1	7	1	425	46.6	5.67	12.18	1	0	1.483	1.202	0.81	1.207	0.978			0.398043	0.466823	0.996839			1	0.990828	1	31977.3	47424.3	38435.1	39291.1		12.7	4.5	14.16	High	Not Found	Not Found	High	High	High	High	Peak Found	Not Found
-6.9511e+18	FALSE	High	IsMasterProtein	Q9BYD3	39S ribosomal protein L4, mitochondrial OS=Homo sapiens OX=9606 GN=MRPL4 PE=1 SV=1	0	29.755	29	5	25	5	311	34.9	9.72	48.98	5	0	1.225	0.993	0.811	1.496	1.213	0.248525	0.970912	0.138112	0.0219073	0.578499	0.643334	1	0.665958	0.181406	1	301008	368815	298928	246476	2.81	7.34	8.2	18.99	High	High	Peak Found	High	High	High	High	High	High
8.78299e+18	FALSE	High	IsMasterProtein	Q96QE5	Transcription elongation factor, mitochondrial OS=Homo sapiens OX=9606 GN=TEFM PE=1 SV=1	0.006	3.673	3	1	4	1	360	41.7	9.32	6.61	1	0	1.307	1.06	0.811	1.2	0.973	0.751342	0.999828	0.791029	0.812067	0.999971	1	1	1	1	1	57665.9	75389.4	61136.1	62803	18.63	24.92	9.38	20.6	Peak Found	High	Peak Found	Peak Found	Peak Found	Peak Found	Peak Found	Peak Found	Peak Found
-4.22695e+18	FALSE	Low	IsMasterProtein	O75298	Reticulon-2 OS=Homo sapiens OX=9606 GN=RTN2 PE=1 SV=1	0.065	1.875	1	1	1	1	545	59.2	5.31	0	1	0	1.097	0.89	0.811	0.701	0.569			0.893684	0.365237	0.712327			1	0.880115	1	26565.9	29155.6	23649.6	41598.7		57.91	29.85	15.51	Not Found	Not Found	Peak Found	Peak Found	Peak Found	Peak Found	Peak Found	Peak Found	Peak Found
-5.42483e+18	FALSE	High	IsMasterProtein	O95352	Ubiquitin-like modifier-activating enzyme ATG7 OS=Homo sapiens OX=9606 GN=ATG7 PE=1 SV=1	0	26.093	11	6	25	6	703	77.9	6.24	44.4	6	0	0.949	0.771	0.812	1.033	0.838	0.595292	0.379752	0.973298	0.823301	0.596525	1	0.82438	1	1	1	297019	282009	228857	272952	0.48	31.55	27.2	15.59	High	High	Peak Found	High	High	High	High	High	High
-4.61763e+18	FALSE	High	IsMasterProtein	Q9NZU5	LIM and cysteine-rich domains protein 1 OS=Homo sapiens OX=9606 GN=LMCD1 PE=1 SV=1	0.006	3.665	3	1	2	1	365	40.8	7.93	4.13	1	0	2.556	2.074	0.812	1.275	1.035	0.01288	0.0915906	0.292204	0.599461	0.961253	0.0925382	0.359879	0.926108	1	1	44409.4	113519	92126.9	89008.5	7.98	19.06	23.55	29.14	Not Found	Peak Found	Peak Found	Peak Found	Peak Found	Peak Found	Peak Found	High	Peak Found
6.54616e+18	FALSE	High	IsMasterProtein	O60936	Nucleolar protein 3 OS=Homo sapiens OX=9606 GN=NOL3 PE=1 SV=2	0	29.378	40	5	22	5	208	22.6	4.18	40.86	5	0	1.087	0.882	0.812	1.07	0.869	0.384542	0.295691	0.0283867	0.848855	0.088259	0.83426	0.721844	0.292955	1	0.385875	253099	275041	223233	256944	8.48	3.23	9.89	2.48	High	High	High	High	High	High	High	Peak Found	High
-3.39694e+18	FALSE	High	IsMasterProtein	Q9H6Y2	WD repeat-containing protein 55 OS=Homo sapiens OX=9606 GN=WDR55 PE=1 SV=2	0.005	3.746	3	1	6	1	383	42	4.92	3.65	1	0	1.29	1.047	0.812	0.965	0.784	0.0590922	0.790483	0.215628	0.997112	0.278637	0.250577	1	0.814619	1	0.71877	30063	38766.5	31480.3	40168.4	12.63	10.42	11.2	10.48	Peak Found	High	Peak Found	High	High	Peak Found	Peak Found	High	High
-2.11783e+18	FALSE	Low	IsMasterProtein	Q9H0E7	Ubiquitin carboxyl-terminal hydrolase 44 OS=Homo sapiens OX=9606 GN=USP44 PE=1 SV=2	0.064	1.881	3	1	1	1	712	81.1	7.9	2.06	1	0	1.222	0.993	0.812	0.997	0.81	0.345581	0.982803	0.519327	0.819604	0.942777	0.785624	1	1	1	1	116580	142476	115720	142882	14.39	8.93	21.22	9.84	Peak Found	Peak Found	High	Peak Found	Peak Found	Peak Found	Peak Found	Peak Found	Peak Found
-7.74029e+18	FALSE	High	IsMasterProtein	O43181	NADH dehydrogenase [ubiquinone] iron-sulfur protein 4, mitochondrial OS=Homo sapiens OX=9606 GN=NDUFS4 PE=1 SV=1	0.005	4.201	6	1	2	1	175	20.1	10.3	3.77	1	0	1.059	0.86	0.812	1.192	0.968	0.583764	0.34763	0.0587272	0.305475	0.642228	1	0.784241	0.424851	0.798368	1	62375.3	66061.4	53657.4	55441.1	9.8	4.64	10.99	11.13	High	Peak Found	Peak Found	Peak Found	Peak Found	Peak Found	Peak Found	Peak Found	High
5.14354e+18	FALSE	High	IsMasterProtein	Q8IXK0	Polyhomeotic-like protein 2 OS=Homo sapiens OX=9606 GN=PHC2 PE=1 SV=1	0	8.199	3	2	12	2	858	90.7	8.69	11.87	2	0	1.123	0.912	0.812	0.854	0.694	0.67216	0.438321	0.0971232	0.0741934	0.0021389	1	0.896886	0.551123	0.364161	0.049254	136518	153317	124541	179468	3.33	8.69	13.2	2.93	Peak Found	High	High	Peak Found	High	High	High	High	Peak Found
-5.54121e+18	FALSE	Low	IsMasterProtein	Q9H0P0	Cytosolic 5'-nucleotidase 3A OS=Homo sapiens OX=9606 GN=NT5C3A PE=1 SV=3	0.053	1.996	3	1	1	1	336	37.9	7.12	0	1	0	0.857	0.697	0.814	0.955	0.777	0.175571	0.219278	0.998271	0.468583	0.555968	0.513209	0.607861	1	0.992949	1	36972.2	31690.8	25787.9	33193	23.97	21.31	20.76	18.91	Peak Found	Peak Found	Peak Found	Peak Found	Peak Found	Peak Found	Peak Found	Peak Found	Peak Found
7.95027e+18	FALSE	High	IsMasterProtein	P30049	ATP synthase subunit delta, mitochondrial OS=Homo sapiens OX=9606 GN=ATP5F1D PE=1 SV=2	0	23.929	38	3	39	3	168	17.5	5.49	83.59	3	0	1.487	1.21	0.814	1.334	1.086	0.0276989	0.116602	0.7409	0.0798446	0.320762	0.148765	0.419575	1	0.377807	0.77642	1.2539e+06	1.86512e+06	1.51777e+06	1.39797e+06	5.03	16.62	13.65	3	High	High	High	High	High	High	High	High	High
-9.12542e+18	FALSE	High	IsMasterProtein	Q05639	Elongation factor 1-alpha 2 OS=Homo sapiens OX=9606 GN=EEF1A2 PE=1 SV=1	0	411.806	75	32	3131	15	463	50.4	9.03	7813.05	32	0	1.035	0.842	0.814	1.245	1.013	0.729376	0.749631	0.246346	0.247727	1	1	1	0.8607	0.714562	1	1.56266e+07	1.61685e+07	1.3159e+07	1.29871e+07	10.84	3.45	8.01	11.38	High	High	High	High	High	High	High	High	High
7.5078e+18	FALSE	Medium	IsMasterProtein	Q9NX74	tRNA-dihydrouridine(20) synthase [NAD(P)+]-like OS=Homo sapiens OX=9606 GN=DUS2 PE=1 SV=1	0.011	3.191	3	1	2	1	493	55	7.11	0	1	0	1.461	1.189	0.814	0.878	0.714	0.25112	0.565815	0.89465	0.959056	0.649543	0.649016	1	1	1	1	15245.4	22278.9	18132.1	25385.5	19.43	3.1	23.33	17.34	Peak Found	Peak Found	Peak Found	Peak Found	High	Peak Found	Peak Found	Peak Found	Peak Found
-3.08627e+18	FALSE	High	IsMasterProtein	O14773	Tripeptidyl-peptidase 1 OS=Homo sapiens OX=9606 GN=TPP1 PE=1 SV=2	0	13.109	5	2	4	2	563	61.2	6.48	6.51	2	0	2.196	1.787	0.814	1.508	1.227	6.35682e-06	3.96517e-05	0.0934936	0.000492576	0.0114267	0.000736181	0.00303934	0.539997	0.0208552	0.125523	72817.6	159877	130127	106032	7.93	3.55	11.62	1.01	Peak Found	Peak Found	Peak Found	Peak Found	High	High	Peak Found	Peak Found	High
-1.43758e+17	FALSE	High	IsMasterProtein	Q8IV08	Phospholipase D3 OS=Homo sapiens OX=9606 GN=PLD3 PE=1 SV=1	0	6.126	6	2	11	2	490	54.7	6.47	5.86	2	0	1.265	1.03	0.814	1.323	1.076	0.499957	0.998191	0.590818	0.454235	0.993623	0.964617	1	1	0.975163	1	129365	163706	133249	123784	11.36	1.45	31.38	33.62	High	High	High	High	High	High	High	High	High
6.07619e+18	FALSE	High	IsMasterProtein	Q9P016	Thymocyte nuclear protein 1 OS=Homo sapiens OX=9606 GN=THYN1 PE=1 SV=1	0	16.243	28	6	27	6	225	25.7	9.25	38.1	6	0	0.869	0.708	0.814	1.025	0.835	0.708743	0.0833495	0.357823	0.99999	0.345148	1	0.340701	0.998964	1	0.810661	403378	350602	285507	341949	2.89	8.66	31.82	3.69	High	High	High	High	High	High	High	Peak Found	High
-9.00711e+18	FALSE	High	IsMasterProtein	O15498	Synaptobrevin homolog YKT6 OS=Homo sapiens OX=9606 GN=YKT6 PE=1 SV=1	0	22.937	34	5	28	5	198	22.4	6.92	51.54	5	0	0.831	0.677	0.814	0.984	0.801	0.221973	0.00870483	0.162683	1	0.162841	0.597165	0.0828189	0.720623	1	0.53713	622124	517065	421115	525588	12.13	6.35	12.72	10.88	High	High	High	High	High	High	High	High	High
-4.97815e+18	FALSE	High	IsMasterProtein	Q8TCJ2	Dolichyl-diphosphooligosaccharide--protein glycosyltransferase subunit STT3B OS=Homo sapiens OX=9606 GN=STT3B PE=1 SV=1	0	91.606	18	15	125	14	826	93.6	8.91	239.93	15	1	0.779	0.635	0.815	0.864	0.704	0.0112099	0.000431446	0.0787893	0.212299	0.00437335	0.0838844	0.0139829	0.495758	0.657979	0.0728238	7.40834e+06	5.77318e+06	4.70344e+06	6.68246e+06	15.26	2.6	8.24	1.97	High	High	High	High	High	High	High	High	High
-8.65041e+18	FALSE	High	IsMasterProtein	P48426	Phosphatidylinositol 5-phosphate 4-kinase type-2 alpha OS=Homo sapiens OX=9606 GN=PIP4K2A PE=1 SV=2	0	18.474	10	3	28	1	406	46.2	6.99	62.24	3	0	0.996	0.812	0.816	0.857	0.699	0.901681	0.338012	0.137355	0.882759	0.0492095	1	0.775053	0.663632	1	0.274905	121496	120988	98668.9	141155	9.82	13.37	13.18	10.11	High	High	Peak Found	High	Peak Found	High	Peak Found	Peak Found	Peak Found
3.50865e+18	FALSE	High	IsMasterProtein	P00167	Cytochrome b5 OS=Homo sapiens OX=9606 GN=CYB5A PE=1 SV=2	0	12.097	33	3	19	3	134	15.3	4.96	33.97	3	0	0.955	0.779	0.816	1.02	0.832	0.999999	0.961064	0.957641	0.989048	0.850418	1	1	1	1	1	69260.9	66175.8	53970.1	64893.1	27.61	22.28	36.18	6.85	High	High	Peak Found	High	High	High	High	High	High
-7.71584e+17	FALSE	High	IsMasterProtein	P35869	Aryl hydrocarbon receptor OS=Homo sapiens OX=9606 GN=AHR PE=1 SV=2	0	7.695	3	2	2	2	848	96.1	6.38	2.19	2	0	1.388	1.132	0.816	0.985	0.804	0.222999	0.29232	0.996538	0.999981	0.99442	0.598933	0.717648	1	1	1	101946	141502	115407	143600	7.76	2.67	31.53	6.82	Peak Found	Peak Found	High	Peak Found	Peak Found	High	Peak Found	Peak Found	Peak Found
2.55688e+18	FALSE	High	IsMasterProtein	P62256	Ubiquitin-conjugating enzyme E2 H OS=Homo sapiens OX=9606 GN=UBE2H PE=1 SV=1	0.003	4.494	8	1	7	1	183	20.6	4.67	20.65	1	0	0.878	0.716	0.816	1.124	0.916	0.128743	0.000239213	0.00331586	0.0422501	0.279946	0.416359	0.00895474	0.0967376	0.263054	0.719359	101899	89494.5	72993.1	79651.6	8.47	5.6	4.59	4.17	High	High	High	High	Peak Found	High	Peak Found	High	Peak Found
-4.70954e+18	FALSE	High	IsMasterProtein	P20618	Proteasome subunit beta type-1 OS=Homo sapiens OX=9606 GN=PSMB1 PE=1 SV=2	0	128.488	61	12	181	12	241	26.5	8.13	426.81	12	0	0.951	0.777	0.817	0.974	0.795	0.99782	0.0416648	0.053517	0.996949	0.0709317	1	0.22147	0.403334	1	0.341505	8.3423e+06	7.93003e+06	6.47848e+06	8.14539e+06	0.18	13.47	15.31	5.39	High	High	High	High	High	High	High	High	High
-3.68368e+18	FALSE	High	IsMasterProtein	Q6IPR3	tRNA wybutosine-synthesizing protein 3 homolog OS=Homo sapiens OX=9606 GN=TYW3 PE=2 SV=2	0.006	3.684	5	1	4	1	259	29.8	7.68	1.97	1	0	0.929	0.759	0.817	1.159	0.947	0.624544	0.185423	0.736581	0.568264	0.989602	1	0.555808	1	1	1	50788.2	47187.9	38557.2	40711.6	4.38	6.18	18.86	6.68	High	Peak Found	Peak Found	Peak Found	High	Peak Found	Peak Found	Peak Found	High
8.2519e+18	FALSE	High	IsMasterProtein	P53680	AP-2 complex subunit sigma OS=Homo sapiens OX=9606 GN=AP2S1 PE=1 SV=2	0.005	4.19	14	2	4	2	142	17	6.18	5.33	2	0	1.035	0.846	0.817	0.882	0.721	0.996843	0.172932	0.226983	0.451558	0.0260118	1	0.532923	0.825174	0.971238	0.193248	177679	183910	150291	208508	1.3	12.81	13.93	15.6	Peak Found	Peak Found	Peak Found	Peak Found	High	Peak Found	Peak Found	High	Peak Found
-5.99105e+17	FALSE	High	IsMasterProtein	P28799	Progranulin OS=Homo sapiens OX=9606 GN=GRN PE=1 SV=2	0	27.416	14	6	31	6	593	63.5	6.83	53.68	6	0	1.681	1.374	0.817	1.434	1.172	0.00306273	0.0390812	0.275828	0.0329766	0.462772	0.0353703	0.212622	0.900688	0.229376	0.946162	277676	466829	381538	325638	6.66	14.17	6.83	11.65	High	High	Peak Found	High	High	High	High	High	High
7.16425e+18	FALSE	High	IsMasterProtein	P27707	Deoxycytidine kinase OS=Homo sapiens OX=9606 GN=DCK PE=1 SV=1	0	22.749	22	4	35	4	260	30.5	5.21	79.6	4	0	1.061	0.868	0.818	1.211	0.991	0.972281	0.786355	0.954088	0.999117	0.915166	1	1	1	1	1	252516	267900	219202	221204	7.72	14	13.25	24.44	High	High	High	High	High	High	High	High	High
-7.89769e+18	FALSE	High	IsMasterProtein	Q9Y680	Peptidyl-prolyl cis-trans isomerase FKBP7 OS=Homo sapiens OX=9606 GN=FKBP7 PE=1 SV=2	0.007	3.475	4	1	17	1	222	25.8	6.32	33.03	1	0	1.353	1.107	0.818	0.99	0.81	0.00459206	0.199067	0.0892253	0.948347	0.0420442	0.045823	0.578395	0.525377	1	0.249948	99379.7	134441	110013	135863	9.95	5.99	9.65	1.95	High	High	High	High	High	High	High	High	High
3.22021e+18	FALSE	High	IsMasterProtein	P60891	Ribose-phosphate pyrophosphokinase 1 OS=Homo sapiens OX=9606 GN=PRPS1 PE=1 SV=2	0	153.453	70	20	303	11	318	34.8	6.98	682.86	20	10	1.046	0.856	0.819	1.128	0.923	0.766315	0.953025	0.484226	0.717736	0.972532	1	1	1	1	1	7.23133e+06	7.56229e+06	6.19057e+06	6.70667e+06	8.68	3.69	19.78	5.11	High	High	High	High	High	High	High	High	High
-6.40516e+18	FALSE	High	IsMasterProtein	O00468	Agrin OS=Homo sapiens OX=9606 GN=AGRN PE=1 SV=6	0	72.999	12	16	65	16	2068	217.2	6.39	105.58	16	0	2.179	1.784	0.819	0.753	0.617	0.00312618	0.00824778	0.856984	0.0809493	0.0267532	0.0359474	0.0828189	1	0.381551	0.194565	259650	565754	463151	750995	11.46	25.45	8.16	5.74	High	High	High	High	High	High	High	High	High
-6.78245e+18	FALSE	High	IsMasterProtein	Q9UNF0	Protein kinase C and casein kinase substrate in neurons protein 2 OS=Homo sapiens OX=9606 GN=PACSIN2 PE=1 SV=2	0	53.224	24	9	57	9	486	55.7	5.2	98.17	9	0	0.996	0.816	0.819	1.241	1.016	0.999999	0.131712	0.134549	0.0810702	0.982804	1	0.44823	0.656049	0.381751	1	2.38904e+06	2.3797e+06	1.94903e+06	1.91828e+06	9.27	7.71	5.9	8.18	High	High	High	High	High	High	High	High	High
-7.30594e+18	FALSE	High	IsMasterProtein	Q9Y3Z3	Deoxynucleoside triphosphate triphosphohydrolase SAMHD1 OS=Homo sapiens OX=9606 GN=SAMHD1 PE=1 SV=2	0	73.346	26	15	128	15	626	72.2	7.14	206.18	15	0	1.261	1.034	0.82	1.241	1.018	0.00378777	0.659518	0.0167997	0.00762791	0.927851	0.0400787	1	0.223657	0.0959148	1	1.61024e+06	2.03038e+06	1.66456e+06	1.6358e+06	6.59	8.01	4.58	5.28	High	High	High	High	High	High	High	High	High
4.73232e+18	FALSE	High	IsMasterProtein	Q9NU22	Midasin OS=Homo sapiens OX=9606 GN=MDN1 PE=1 SV=2	0	9.071	1	4	7	4	5596	632.4	5.68	6.7	4	0	1.05	0.862	0.82	0.675	0.553	0.860555	0.999977	0.843143	0.016718	0.00578449	1	1	1	0.153875	0.0861186	139247	146279	119974	216829	19.71	15.1	13.64	13.59	Peak Found	Peak Found	High	Peak Found	Peak Found	Peak Found	High	Peak Found	High
-5.9969e+18	FALSE	High	IsMasterProtein	Q96AC1	Fermitin family homolog 2 OS=Homo sapiens OX=9606 GN=FERMT2 PE=1 SV=1	0	139.99	38	18	198	18	680	77.8	6.7	443.16	18	0	1.136	0.932	0.82	0.906	0.743	0.00285951	0.377692	0.000459353	0.137552	5.35947e-05	0.0339516	0.822678	0.0492538	0.52104	0.00808778	3.94402e+06	4.48174e+06	3.6761e+06	4.94705e+06	1.75	3.94	3.46	4.45	High	High	High	High	High	High	High	High	High
-3.58548e+18	FALSE	Medium	IsMasterProtein	Q7Z7M9	Polypeptide N-acetylgalactosaminyltransferase 5 OS=Homo sapiens OX=9606 GN=GALNT5 PE=1 SV=1	0.016	2.687	1	1	1	1	940	106.2	9.47	0	1	0	2.282	1.872	0.82	1.146	0.94	0.000440149	0.00185643	0.544479	0.51913	0.999959	0.0102435	0.0328377	1	1	1	13643.7	31130.9	25536.6	27174.9	22.56	8.57	10.81	18.63	Peak Found	Peak Found	Peak Found	Peak Found	High	Peak Found	Peak Found	Peak Found	Peak Found
6.73779e+18	FALSE	Low	IsMasterProtein	Q8TCN5	Zinc finger protein 507 OS=Homo sapiens OX=9606 GN=ZNF507 PE=1 SV=2	0.054	1.991	2	1	1	1	953	105.7	5.72	0	1	0	0.872	0.715	0.82	0.893	0.733	0.999998	0.92645	0.931444	0.993633	0.830094	1	1	1	1	1	18569.6	16190.8	13281.5	18127	36.87	22.95	22.17	36.54	Peak Found	High	Peak Found	Peak Found	Peak Found	Peak Found	Peak Found	Peak Found	Peak Found
-9.02245e+18	FALSE	High	IsMasterProtein	O75381	Peroxisomal membrane protein PEX14 OS=Homo sapiens OX=9606 GN=PEX14 PE=1 SV=1	0	6.106	6	2	3	2	377	41.2	4.94	3.83	2	0	1.135	0.931	0.82	1.516	1.244	0.800938	0.916977	0.456436	0.0413841	0.343559	1	1	1	0.261077	0.809757	105124	119328	97895.8	78711.2	14.2	6.17	14.61	11.45	Peak Found	Peak Found	High	Peak Found	Peak Found	Peak Found	High	High	Peak Found
8.56763e+18	FALSE	High	IsMasterProtein	Q9H553	Alpha-1,3/1,6-mannosyltransferase ALG2 OS=Homo sapiens OX=9606 GN=ALG2 PE=1 SV=1	0	7.078	6	2	6	2	416	47.1	7.05	12.45	2	0	1.54	1.264	0.821	1.026	0.842	0.640161	0.983484	0.829357	0.816237	0.999992	1	1	1	1	1	123424	190026	155952	185126	33.35	3.77	41.14	33.53	High	High	High	High	Peak Found	Peak Found	Peak Found	High	Peak Found
8.76773e+18	FALSE	High	IsMasterProtein	O14933	Ubiquitin/ISG15-conjugating enzyme E2 L6 OS=Homo sapiens OX=9606 GN=UBE2L6 PE=1 SV=4	0	12.824	33	3	15	3	153	17.8	7.88	25.93	3	0	2.098	1.722	0.821	1.081	0.887	0.00656036	0.0659562	0.377944	0.998718	0.315298	0.0583356	0.293822	1	1	0.770245	199307	418091	343175	386890	24.29	13.95	25.53	10.91	Peak Found	High	Peak Found	High	High	Peak Found	High	High	High
7.56666e+18	FALSE	High	IsMasterProtein	P02771	Alpha-fetoprotein OS=Homo sapiens OX=9606 GN=AFP PE=1 SV=1	0	7.494	4	2	18	2	609	68.6	5.68	33.35	2	0	0.84	0.69	0.821	1.404	1.152	0.751663	0.345595	0.860686	0.329443	0.73062	1	0.783144	1	0.831981	1	905093	760574	624332	541894	17.03	6.57	13.24	22.55	High	High	High	High	High	High	High	High	High
-3.10168e+18	FALSE	High	IsMasterProtein	Q9Y450	HBS1-like protein OS=Homo sapiens OX=9606 GN=HBS1L PE=1 SV=1	0	14.494	11	5	14	5	684	75.4	6.61	27.55	5	0	1.109	0.91	0.821	1.141	0.936	0.836482	0.992156	0.693623	0.891796	0.976208	1	1	1	1	1	367090	407114	334203	356922	6.34	6.91	30.81	21.34	Peak Found	Peak Found	Peak Found	High	High	High	High	High	High
7.19155e+18	FALSE	High	IsMasterProtein	P49407	Beta-arrestin-1 OS=Homo sapiens OX=9606 GN=ARRB1 PE=1 SV=2	0	16.334	13	4	14	4	418	47	6.2	22.34	4	0	1.716	1.409	0.821	1.659	1.362	4.64893e-06	0.000189958	0.00350082	7.60126e-06	0.000412377	0.000636103	0.0077738	0.099794	0.00246737	0.0223749	167064	286753	235444	172840	6.54	3.2	2.21	6.01	High	High	High	High	Peak Found	High	High	High	High
1.85281e+18	FALSE	High	IsMasterProtein	P28070	Proteasome subunit beta type-4 OS=Homo sapiens OX=9606 GN=PSMB4 PE=1 SV=4	0	106.955	41	8	160	8	264	29.2	5.97	376.79	8	0	1.038	0.852	0.821	1.097	0.901	0.738066	0.283997	0.0691278	0.491076	0.483166	1	0.706191	0.460156	1	0.967333	5.42642e+06	5.63276e+06	4.62593e+06	5.13363e+06	5.05	17.22	6.26	6.98	High	High	High	High	High	High	High	High	High
8.97665e+18	FALSE	High	IsMasterProtein	O43505	Beta-1,4-glucuronyltransferase 1 OS=Homo sapiens OX=9606 GN=B4GAT1 PE=1 SV=1	0	6.121	6	2	4	2	415	47.1	7.2	8.08	2	0	1.039	0.853	0.821	1.339	1.1	0.999862	0.361794	0.393403	0.164674	0.903347	1	0.803944	1	0.57027	1	80875.9	84014.8	69015.4	62759.1	9.87	12.77	20.14	15.57	High	Peak Found	High	Peak Found	Peak Found	Peak Found	High	High	Peak Found
-3.3669e+18	FALSE	High	IsMasterProtein	Q9NUQ6	SPATS2-like protein OS=Homo sapiens OX=9606 GN=SPATS2L PE=1 SV=2	0	80.549	32	12	97	12	558	61.7	9.64	176.91	12	0	1.087	0.893	0.822	0.888	0.73	0.891272	0.99989	0.864384	0.301117	0.105909	1	1	1	0.793128	0.426246	832287	904994	743516	1.01914e+06	7.93	13.22	16.36	3.18	High	High	High	High	High	High	High	High	High
5.23406e+17	FALSE	High	IsMasterProtein	Q16222	UDP-N-acetylhexosamine pyrophosphorylase OS=Homo sapiens OX=9606 GN=UAP1 PE=1 SV=3	0	55.904	20	8	58	7	522	58.7	6.33	107.53	8	1	0.811	0.666	0.822	1.041	0.856	0.278282	0.0249916	0.364573	0.926135	0.681772	0.692839	0.159847	1	1	1	3.97215e+06	3.22025e+06	2.64662e+06	3.09321e+06	5.73	13.9	16.09	5.27	High	High	High	High	High	High	High	High	High
-4.57723e+18	FALSE	Medium	IsMasterProtein	Q96GM8	Target of EGR1 protein 1 OS=Homo sapiens OX=9606 GN=TOE1 PE=1 SV=1	0.011	3.164	4	1	2	1	510	56.5	7.18	0	1	0	0.477	0.392	0.822	1.303	1.071	0.624808	0.534127	0.998292	0.99042	0.999138	1	1	1	1	1	92876.2	44293.2	36410.5	34003.4	34.23	46.47	53.5	51.22	Peak Found	Peak Found	Peak Found	High	Peak Found	Peak Found	Peak Found	Peak Found	Peak Found
2.55866e+18	FALSE	High	IsMasterProtein	Q92747	Actin-related protein 2/3 complex subunit 1A OS=Homo sapiens OX=9606 GN=ARPC1A PE=2 SV=2	0	54.755	37	8	62	7	370	41.5	8.18	150.97	8	0	0.814	0.669	0.822	0.972	0.799	0.967068	0.197985	0.354752	0.98183	0.2221	1	0.575947	0.996019	1	0.634627	921853	750048	616584	772032	25.91	6.14	10.61	8.91	High	High	High	High	High	High	High	High	High
-4.10316e+18	FALSE	Medium	IsMasterProtein	Q5SVS4	Kidney mitochondrial carrier protein 1 OS=Homo sapiens OX=9606 GN=SLC25A30 PE=1 SV=1	0.019	2.55	4	1	1	1	291	32.5	9.44	0	1	0	1.058	0.87	0.822	0.892	0.734	0.872824	0.0777078	0.0270458	0.158024	0.0014128	1	0.326022	0.285543	0.564303	0.0383381	16770.5	17746.3	14593.3	19895.2	3.61	7.34	8.23	5.16	Peak Found	Peak Found	High	Peak Found	Peak Found	Peak Found	Peak Found	Peak Found	Peak Found
1.36754e+18	FALSE	High	IsMasterProtein	Q13724	Mannosyl-oligosaccharide glucosidase OS=Homo sapiens OX=9606 GN=MOGS PE=1 SV=5	0	59.387	18	10	63	10	837	91.9	8.9	147.44	10	0	1.176	0.967	0.822	1.043	0.858	0.12063	0.980358	0.202844	0.923721	0.438459	0.398595	1	0.794651	1	0.916587	1.15688e+06	1.36078e+06	1.11906e+06	1.30476e+06	18.38	8.53	10.35	7.96	High	High	High	High	High	High	High	High	High
8.11948e+18	FALSE	High	IsMasterProtein	O14786	Neuropilin-1 OS=Homo sapiens OX=9606 GN=NRP1 PE=1 SV=3	0	63.563	16	8	53	8	923	103.1	5.88	120.55	8	0	0.57	0.469	0.822	1.156	0.951	6.50767e-05	3.682e-06	0.0102899	0.0492181	0.670968	0.00295825	0.00131918	0.170808	0.288726	1	1.47878e+06	842632	693015	728797	7.92	8.28	6.14	4.13	High	High	High	High	High	High	High	High	High
5.55652e+18	FALSE	High	IsMasterProtein	Q9NQT8	Kinesin-like protein KIF13B OS=Homo sapiens OX=9606 GN=KIF13B PE=1 SV=2	0	11.176	3	4	7	3	1826	202.7	5.88	5.4	4	1	1.041	0.857	0.823	0.85	0.699	0.934652	0.861106	0.552925	0.403973	0.0648821	1	1	1	0.926929	0.321733	165194	172047	141528	202447	18.76	2.56	15.34	5.82	Peak Found	Peak Found	Peak Found	Peak Found	Peak Found	Peak Found	Peak Found	High	High
-1.14644e+18	FALSE	High	IsMasterProtein	Q16851	UTP--glucose-1-phosphate uridylyltransferase OS=Homo sapiens OX=9606 GN=UGP2 PE=1 SV=5	0	148.3	46	19	248	19	508	56.9	8.15	507.14	19	0	1.192	0.981	0.823	1.112	0.915	0.0010117	0.932758	0.000553295	0.0123742	0.101299	0.0177612	1	0.0502373	0.130722	0.413367	4.99309e+06	5.95137e+06	4.89576e+06	5.35038e+06	4.83	1	3.35	1.82	High	High	High	High	High	High	High	High	High
-8.65902e+18	FALSE	High	IsMasterProtein	P30479	HLA class I histocompatibility antigen, B-41 alpha chain OS=Homo sapiens OX=9606 GN=HLA-B PE=1 SV=1	0	104.264	56	14	197	4	362	40.5	6.54	381.11	14	7	1.954	1.608	0.823	1.05	0.865	7.44049e-07	5.98587e-06	0.0169741	0.837846	0.0535752	0.000316054	0.00152136	0.224132	1	0.285242	1.78716e+06	3.49214e+06	2.87409e+06	3.32445e+06	4.28	1.19	8.3	4.11	High	Peak Found	Peak Found	High	High	High	High	High	High
1.3338e+18	FALSE	Low	IsMasterProtein	P62877	E3 ubiquitin-protein ligase RBX1 OS=Homo sapiens OX=9606 GN=RBX1 PE=1 SV=1	0.075	1.777	13	1	1	1	108	12.3	6.96	2.12	1	0	1.085	0.893	0.823	0.931	0.766	0.851169	0.403779	0.14246	0.95016	0.0679424	1	0.856509	0.67404	1	0.331519	26508.1	28758.2	23673.2	30899.5	10.02	12.51	27.33	15.71	High	Peak Found	Peak Found	Peak Found	Peak Found	Peak Found	Peak Found	Peak Found	Peak Found
-2.01537e+17	FALSE	High	IsMasterProtein	P48163	NADP-dependent malic enzyme OS=Homo sapiens OX=9606 GN=ME1 PE=1 SV=1	0	11.389	8	4	8	4	572	64.1	6.13	7.44	4	0	1.098	0.905	0.824	0.789	0.65	0.776096	0.640435	0.212984	0.0589709	0.00342873	1	1	0.812054	0.317973	0.063438	348343	382380	315141	484605	6.84	13.07	15.17	2.15	High	Peak Found	Peak Found	High	Peak Found	Peak Found	Peak Found	Peak Found	High
3.61892e+18	FALSE	Medium	IsMasterProtein	Q9UJY1	Heat shock protein beta-8 OS=Homo sapiens OX=9606 GN=HSPB8 PE=1 SV=1	0.014	2.856	5	1	6	1	196	21.6	5.12	11.92	1	0	1.382	1.14	0.825	0.98	0.808	0.00163481	0.164266	0.031241	0.84643	0.0104521	0.0231154	0.518058	0.304212	1	0.12075	77197.8	106671	87969	108848	7.47	2.99	10.05	5.65	Peak Found	Peak Found	Peak Found	Peak Found	Peak Found	High	High	High	Peak Found
7.398e+18	FALSE	High	IsMasterProtein	Q14126	Desmoglein-2 OS=Homo sapiens OX=9606 GN=DSG2 PE=1 SV=2	0	63.177	16	10	51	10	1118	122.2	5.24	98.01	10	0	1.577	1.301	0.825	1.164	0.96	0.391573	0.829864	0.838202	0.990451	0.68502	0.839405	1	1	1	1	284972	449378	370662	385971	16.58	15.45	37	27.14	High	High	High	High	High	High	High	High	High
-2.21924e+18	FALSE	High	IsMasterProtein	P29558	RNA-binding motif, single-stranded-interacting protein 1 OS=Homo sapiens OX=9606 GN=RBMS1 PE=1 SV=3	0	11.286	10	3	8	2	406	44.5	8.79	14.73	3	0	0.88	0.726	0.825	1.83	1.51	0.677135	0.251349	0.806467	0.00292953	0.00881897	1	0.656325	1	0.0543005	0.109695	237759	209266	172671	114356	5.94	4.81	10.65	28.29	High	Peak Found	High	High	Peak Found	High	High	Peak Found	Peak Found
9.1624e+18	FALSE	High	IsMasterProtein	Q9Y223	Bifunctional UDP-N-acetylglucosamine 2-epimerase/N-acetylmannosamine kinase OS=Homo sapiens OX=9606 GN=GNE PE=1 SV=1	0	21.074	10	5	16	5	722	79.2	6.8	18.18	5	0	0.949	0.783	0.825	0.846	0.698	0.994897	0.722567	0.843429	0.835013	0.401877	1	1	1	1	0.878128	353912	335758	277116	396767	6.13	6.49	46.45	3.52	High	High	High	High	Peak Found	High	High	High	High
-5.92576e+18	FALSE	High	IsMasterProtein	Q12824	SWI/SNF-related matrix-associated actin-dependent regulator of chromatin subfamily B member 1 OS=Homo sapiens OX=9606 GN=SMARCB1 PE=1 SV=2	0	24.324	17	4	24	4	385	44.1	6.23	53.14	4	0	1.1	0.908	0.826	1.11	0.916	0.484669	0.6095	0.094407	0.159031	0.98099	0.950088	1	0.541416	0.564303	1	361874	398048	328621	358744	2.61	5.93	11.89	11.86	High	High	High	High	High	High	High	High	High
6.44908e+18	FALSE	High	IsMasterProtein	Q53FA7	Quinone oxidoreductase PIG3 OS=Homo sapiens OX=9606 GN=TP53I3 PE=1 SV=2	0	28.983	31	6	17	6	332	35.5	7.17	30.72	6	0	1.256	1.037	0.826	1.355	1.119	0.0244142	0.988033	0.0379105	0.00172706	0.145146	0.135999	1	0.336473	0.0416482	0.503889	881140	1.10628e+06	913331	816562	4.07	0.83	8	11.71	High	High	High	High	High	High	High	Peak Found	High
6.19263e+16	FALSE	High	IsMasterProtein	O60885	Bromodomain-containing protein 4 OS=Homo sapiens OX=9606 GN=BRD4 PE=1 SV=2	0	17.062	5	6	26	6	1362	152.1	9.19	46.28	6	0	1.003	0.829	0.826	1.138	0.94	0.987657	0.402016	0.56716	0.598361	0.99993	1	0.85371	1	1	1	524750	526521	434935	462833	2.87	15.65	13.1	25.1	High	High	High	High	High	High	High	High	High
8.79072e+18	FALSE	High	IsMasterProtein	Q9UPT8	Zinc finger CCCH domain-containing protein 4 OS=Homo sapiens OX=9606 GN=ZC3H4 PE=1 SV=3	0	9.503	3	2	5	2	1303	140.2	6.27	5.96	2	0	0.965	0.797	0.826	1.302	1.076	0.783966	0.852298	0.998898	0.378487	0.318689	1	1	1	0.894589	0.77552	39576.3	38174.6	31548.2	29318.5	1.79	14.44	23.5	11.5	Peak Found	High	High	Peak Found	Peak Found	High	Peak Found	Peak Found	Peak Found
6.46006e+18	FALSE	High	IsMasterProtein	Q14019	Coactosin-like protein OS=Homo sapiens OX=9606 GN=COTL1 PE=1 SV=3	0	101.267	76	14	355	14	142	15.9	5.67	695.07	14	0	1.16	0.959	0.827	1.176	0.972	0.0999958	0.761227	0.0251129	0.0467642	0.968309	0.357632	1	0.279052	0.280859	1	1.25873e+07	1.46002e+07	1.2071e+07	1.24156e+07	7.44	4.45	5.97	4.64	High	High	High	High	High	High	High	High	High
5.85982e+18	FALSE	High	IsMasterProtein	Q96RS6	NudC domain-containing protein 1 OS=Homo sapiens OX=9606 GN=NUDCD1 PE=1 SV=2	0	184.021	50	16	179	16	583	66.7	5.11	494.37	16	0	0.945	0.781	0.827	0.821	0.679	0.526813	0.00152034	0.00812467	0.018186	0.000132107	0.987411	0.0294111	0.156239	0.162175	0.0118138	3.8391e+06	3.62753e+06	2.99993e+06	4.42099e+06	6.89	3.38	5.8	5.58	High	High	High	High	High	High	High	High	High
5.29185e+18	FALSE	High	IsMasterProtein	O95182	NADH dehydrogenase [ubiquinone] 1 alpha subcomplex subunit 7 OS=Homo sapiens OX=9606 GN=NDUFA7 PE=1 SV=3	0	7.543	24	2	10	2	113	12.5	10.18	16.13	2	0	0.867	0.717	0.827	1.212	1.003	0.976044	0.0957914	0.16845	0.109627	0.988977	1	0.369947	0.731014	0.456608	1	109008	94540.4	78212.1	77997.8	9.12	14.25	11.47	6.73	High	Peak Found	High	High	High	High	High	Peak Found	High
-2.85798e+18	FALSE	High	IsMasterProtein	Q96N67	Dedicator of cytokinesis protein 7 OS=Homo sapiens OX=9606 GN=DOCK7 PE=1 SV=4	0	21.906	4	6	27	6	2140	242.4	6.8	53.95	6	0	1.193	0.987	0.828	0.938	0.776	0.684309	0.999114	0.610621	0.875858	0.262335	1	1	1	1	0.69682	338359	403510	334009	430328	13.38	18.21	12.66	4.71	Peak Found	High	High	High	High	High	High	High	High
-4.38736e+18	FALSE	High	IsMasterProtein	Q14318	Peptidyl-prolyl cis-trans isomerase FKBP8 OS=Homo sapiens OX=9606 GN=FKBP8 PE=1 SV=2	0	52.249	20	6	95	6	412	44.5	4.84	209.06	6	0	1.159	0.959	0.828	1.03	0.853	0.0251968	0.875651	0.00931802	0.994739	0.00686242	0.138963	1	0.164845	1	0.0923081	1.28678e+06	1.49122e+06	1.23459e+06	1.44789e+06	3.95	3.11	5.35	4.23	High	High	High	High	High	High	High	High	High
9.19394e+18	FALSE	Medium	IsMasterProtein	Q02818	Nucleobindin-1 OS=Homo sapiens OX=9606 GN=NUCB1 PE=1 SV=4	0.012	3.106	2	1	1	1	461	53.8	5.25	2.52	1	0	1000	1000	0.828	1.451	1.201			0.261386					0.877811				73864.7	61160.3	50906.2		8.89	11.03		Not Found	Not Found	Not Found	Peak Found	High	Peak Found	Not Found	Peak Found	Peak Found
2.82173e+18	FALSE	High	IsMasterProtein	Q9NX46	ADP-ribose glycohydrolase ARH3 OS=Homo sapiens OX=9606 GN=ADPRHL2 PE=1 SV=1	0	19.443	17	4	35	4	363	38.9	5.07	73.7	4	0	1.193	0.988	0.828	1.099	0.91	0.700303	0.675957	0.191949	0.978946	0.317955	1	1	0.779417	1	0.774674	233941	279066	231096	253812	2.33	9.42	27.49	1.5	High	High	High	High	High	High	High	High	High
-3.85156e+18	FALSE	High	IsMasterProtein	Q14145	Kelch-like ECH-associated protein 1 OS=Homo sapiens OX=9606 GN=KEAP1 PE=1 SV=2	0	8.175	5	3	14	3	624	69.6	6.44	13.35	3	0	1.04	0.862	0.828	1.581	1.309	0.99215	0.99795	0.999603	0.0463665	0.0534165	1	1	1	0.279404	0.284711	2.75571e+06	2.86611e+06	2.37424e+06	1.81317e+06	6.35	8.48	29.14	5.93	High	High	High	High	High	High	High	High	Peak Found
-8.20557e+18	FALSE	High	IsMasterProtein	Q9NSK0	Kinesin light chain 4 OS=Homo sapiens OX=9606 GN=KLC4 PE=1 SV=3	0	21.999	11	5	40	2	619	68.6	6.18	48.26	5	0	1.552	1.287	0.829	0.984	0.816	0.083653	0.231243	0.879911	0.705715	0.329462	0.317138	0.62349	1	1	0.787861	18009.8	27959.6	23176.9	28414.1	13	15.21	8.24	38.54	Peak Found	High	Peak Found	High	High	High	High	Peak Found	High
-6.22987e+18	FALSE	High	IsMasterProtein	Q96C23	Aldose 1-epimerase OS=Homo sapiens OX=9606 GN=GALM PE=1 SV=1	0	20.721	19	5	25	5	342	37.7	6.65	38.89	5	0	1.231	1.021	0.829	0.958	0.795	0.570357	0.996164	0.456096	0.975999	0.280721	1	1	1	1	0.719359	500274	615671	510613	642650	1.9	16	27.74	7.05	High	High	Peak Found	High	High	High	High	High	High
-7.61975e+18	FALSE	High	IsMasterProtein	P04062	Lysosomal acid glucosylceramidase OS=Homo sapiens OX=9606 GN=GBA PE=1 SV=3	0	25.827	19	6	26	6	536	59.7	7.61	57.05	6	0	1.257	1.043	0.83	1.345	1.116	0.137016	0.923046	0.312722	0.0278437	0.358635	0.436416	1	0.94775	0.206035	0.826264	504490	634041	525960	471500	16.24	7.21	5.97	9.42	High	Peak Found	High	High	High	High	High	High	High
7.07295e+18	FALSE	High	IsMasterProtein	P08648	Integrin alpha-5 OS=Homo sapiens OX=9606 GN=ITGA5 PE=1 SV=2	0	35.567	12	8	38	8	1049	114.5	5.77	69.53	8	0	1.562	1.296	0.83	0.539	0.447	0.0526646	0.37143	0.51174	0.00127077	0.00029954	0.233621	0.813071	1	0.0358218	0.0190326	275957	430915	357515	799681	13.22	18.05	15.81	2.11	High	High	High	High	High	High	High	High	High
-3.47243e+18	FALSE	Medium	IsMasterProtein	O75323	Protein NipSnap homolog 2 OS=Homo sapiens OX=9606 GN=NIPSNAP2 PE=1 SV=1	0.011	3.226	3	1	12	1	286	33.7	9.36	11.2	1	0	1.339	1.111	0.83	1.017	0.844	0.000140791	0.0644134	0.0029174	0.999994	0.0030012	0.00489789	0.289815	0.0923743	1	0.0584387	128148	171583	142364	168723	4.43	5.08	2.2	5.41	High	High	Peak Found	High	High	High	High	High	Peak Found
3.93481e+18	FALSE	High	IsMasterProtein	Q96FJ2	Dynein light chain 2, cytoplasmic OS=Homo sapiens OX=9606 GN=DYNLL2 PE=1 SV=1	0	44.476	52	4	139	2	89	10.3	7.37	242.62	4	0	1.398	1.16	0.83	0.903	0.75	0.0474771	0.861146	0.142403	0.666888	0.0280462	0.218475	1	0.67404	1	0.197957	142710	199509	165537	220832	10.18	7.7	20.69	2.91	High	High	High	High	High	High	High	High	High
2.4788e+17	FALSE	High	IsMasterProtein	O94992	Protein HEXIM1 OS=Homo sapiens OX=9606 GN=HEXIM1 PE=1 SV=1	0	25.635	29	5	38	5	359	40.6	4.89	71.03	5	0	1.255	1.042	0.83	1.422	1.18	0.181967	0.996275	0.242127	0.0355641	0.544232	0.528208	1	0.853592	0.240502	1	298584	374799	311003	263643	4.9	10.19	22.41	8	High	High	High	High	High	High	High	High	High
-1.08002e+18	FALSE	High	IsMasterProtein	P49721	Proteasome subunit beta type-2 OS=Homo sapiens OX=9606 GN=PSMB2 PE=1 SV=1	0	155.282	76	15	200	15	201	22.8	7.02	503.44	15	0	0.95	0.788	0.83	1.012	0.84	0.831114	0.0251022	0.0821356	0.781023	0.0218574	1	0.160342	0.499116	1	0.173601	8.20099e+06	7.78746e+06	6.46322e+06	7.6975e+06	6.36	8.17	3.78	8.32	High	High	High	High	High	High	High	High	High
-6.51682e+18	FALSE	High	IsMasterProtein	Q8WWZ8	Oncoprotein-induced transcript 3 protein OS=Homo sapiens OX=9606 GN=OIT3 PE=1 SV=2	0.005	3.763	2	1	1	1	545	60	5.58	2.64	1	0	1.201	0.997	0.83	1.269	1.054	0.808672	0.998584	0.728291	0.35802	0.890706	1	1	1	0.868992	1	128495	154293	128090	121581	5.04	7.55	28.82	12.54	Peak Found	Peak Found	High	Peak Found	Peak Found	Peak Found	Peak Found	Peak Found	Peak Found
5.01485e+18	FALSE	High	IsMasterProtein	Q96G23	Ceramide synthase 2 OS=Homo sapiens OX=9606 GN=CERS2 PE=1 SV=1	0	36.526	17	4	55	4	380	44.8	8.98	151.77	4	0	0.661	0.549	0.83	1.019	0.846	0.00379034	0.000393104	0.228308	0.986964	0.14635	0.0400787	0.013002	0.827424	1	0.505887	1.16052e+06	767018	636906	752862	12.55	2.5	9.28	14.54	High	High	High	High	High	High	High	High	High
-6.96224e+18	FALSE	Low	IsMasterProtein	O43731	ER lumen protein-retaining receptor 3 OS=Homo sapiens OX=9606 GN=KDELR3 PE=2 SV=1	0.076	1.761	4	1	3	1	214	25	8.94	0	1	0	0.704	0.585	0.83	1.523	1.265	0.538397	0.331031	0.931495	0.654727	0.963925	0.998386	0.767425	1	1	1	97033.4	68340.6	56749.7	44867.9	9.94	22.49	71.53	24.97	High	Peak Found	High	Peak Found	Peak Found	Peak Found	Not Found	Peak Found	High
-5.03209e+18	FALSE	Medium	IsMasterProtein	Q13303	Voltage-gated potassium channel subunit beta-2 OS=Homo sapiens OX=9606 GN=KCNAB2 PE=1 SV=2	0.031	2.253	5	1	1	1	367	41	9	2.6	1	0	0.904	0.751	0.83	0.824	0.684											81680.8	73834.9	61313	89637.9	15.8			13.24	High	Peak Found	Peak Found	Not Found	Not Found	Peak Found	Peak Found	Not Found	Not Found
-9.09913e+18	FALSE	High	IsMasterProtein	Q9Y6D5	Brefeldin A-inhibited guanine nucleotide-exchange protein 2 OS=Homo sapiens OX=9606 GN=ARFGEF2 PE=1 SV=3	0	15.35	3	4	15	4	1785	201.9	6.33	18.11	4	0	0.866	0.72	0.831	0.66	0.548	0.964995	0.905081	0.99657	0.501767	0.398601	1	1	1	1	0.877091	127589	110533	91814	167497	11.91	15.29	36.03	21.96	High	High	High	High	High	Peak Found	High	High	Peak Found
7.52462e+18	FALSE	High	IsMasterProtein	Q6DD88	Atlastin-3 OS=Homo sapiens OX=9606 GN=ATL3 PE=1 SV=1	0	191.675	56	19	196	17	541	60.5	5.66	460.08	19	2	0.843	0.7	0.831	1.183	0.983	0.493364	0.0255758	0.200183	0.328014	0.97986	0.958356	0.162081	0.789331	0.829232	1	6.80194e+06	5.73125e+06	4.76094e+06	4.84489e+06	3.91	9.43	10.57	16.79	High	High	High	High	High	High	High	High	High
-7.1002e+18	FALSE	Medium	IsMasterProtein	O00443	Phosphatidylinositol 4-phosphate 3-kinase C2 domain-containing subunit alpha OS=Homo sapiens OX=9606 GN=PIK3C2A PE=1 SV=2	0.017	2.679	1	1	4	1	1686	190.6	8.02	7.84	1	0	0.987	0.82	0.831	0.74	0.615	0.91371	0.765661	0.986601	0.322187	0.210068	1	1	1	0.821698	0.618727	29875.4	29501.9	24510.1	39869.2	17.42	26.1	17.27	16.51	High	Peak Found	High	Peak Found	Peak Found	Peak Found	Peak Found	Peak Found	High
4.04147e+18	FALSE	High	IsMasterProtein	P58335	Anthrax toxin receptor 2 OS=Homo sapiens OX=9606 GN=ANTXR2 PE=1 SV=5	0	13.184	5	2	15	2	489	53.6	7.46	30.98	2	0	1.371	1.139	0.831	1.538	1.278	0.714927	0.553605	0.990852	0.372852	0.259733	1	1	1	0.887432	0.69466	167125	229107	190345	148934	17.06	34.44	22.3	4.55	High	High	High	High	High	High	High	High	High
-4.08182e+18	FALSE	High	IsMasterProtein	Q13618	Cullin-3 OS=Homo sapiens OX=9606 GN=CUL3 PE=1 SV=2	0	16.319	7	5	22	5	768	88.9	8.48	25.68	5	0	0.881	0.732	0.831	0.844	0.702	0.703823	0.0365973	0.169292	0.335084	0.013743	1	0.204409	0.731014	0.839833	0.131938	286293	252194	209586	298643	7.6	9.47	13.59	9.65	High	High	High	High	High	High	High	High	High
4.87382e+17	FALSE	High	IsMasterProtein	Q9H8Y8	Golgi reassembly-stacking protein 2 OS=Homo sapiens OX=9606 GN=GORASP2 PE=1 SV=3	0	52.117	17	4	71	4	452	47.1	4.82	188.81	4	0	0.985	0.819	0.831	1.168	0.971	0.843507	0.683663	0.282068	0.136095	0.946026	1	1	0.91391	0.518096	1	1.28032e+06	1.26085e+06	1.04832e+06	1.07953e+06	15.74	5.35	7.06	12.01	High	High	High	High	High	High	High	High	High
1.7013e+18	FALSE	High	IsMasterProtein	Q9BU61	NADH dehydrogenase [ubiquinone] 1 alpha subcomplex assembly factor 3 OS=Homo sapiens OX=9606 GN=NDUFAF3 PE=1 SV=1	0	6.177	8	1	8	1	184	20.3	8.22	17.34	1	0	1.323	1.1	0.832	1.078	0.897	0.143773	0.997063	0.188394	0.780019	0.585273	0.449718	1	0.776684	1	1	55302.8	73185	60853.4	67868.5	9.64	6.01	14.03	14.07	High	High	High	High	Peak Found	High	Peak Found	High	Peak Found
6.85375e+18	FALSE	High	IsMasterProtein	P00846	ATP synthase subunit a OS=Homo sapiens OX=9606 GN=MT-ATP6 PE=1 SV=1	0.003	4.522	4	1	23	1	226	24.8	10.1	43.47	1	0	1.227	1.02	0.832	0.902	0.75	0.202685	0.856199	0.528388	0.570903	0.0961874	0.562063	1	1	1	0.403553	178981	219643	182634	243394	7.76	18.03	10.67	6.54	High	High	High	High	High	High	High	High	High
9.19293e+18	FALSE	High	IsMasterProtein	P25789	Proteasome subunit alpha type-4 OS=Homo sapiens OX=9606 GN=PSMA4 PE=1 SV=1	0	151.546	78	15	251	15	261	29.5	7.72	594.67	15	0	0.998	0.83	0.832	0.97	0.807	0.898206	0.244374	0.094783	0.888029	0.0346063	1	0.645014	0.541649	1	0.225453	9.99284e+06	9.97228e+06	8.29237e+06	1.02793e+07	10.7	5.47	3.34	2.63	High	High	High	High	High	High	High	High	High
-3.67828e+18	FALSE	High	IsMasterProtein	P62341	Thioredoxin reductase-like selenoprotein T OS=Homo sapiens OX=9606 GN=SELENOT PE=1 SV=2	0.007	3.501	7	1	2	1	195	22.3	8.6	4.73	1	0	0.77	0.641	0.832	1.052	0.875	0.10401	0.00860608	0.279711	0.980079	0.345027	0.364484	0.0828189	0.908502	1	0.810661	65063.9	50120.7	41680.1	47631.1	12.35	4.38	3.18	12.67	Peak Found	Not Found	Peak Found	Peak Found	Not Found	Peak Found	Peak Found	Peak Found	High
-1.62111e+18	FALSE	Medium	IsMasterProtein	P01008	Antithrombin-III OS=Homo sapiens OX=9606 GN=SERPINC1 PE=1 SV=1	0.022	2.485	2	1	1	1	464	52.6	6.71	0	1	0	0.911	0.758	0.832	1.461	1.215	0.772826	0.409615	0.902393	0.518202	0.874708	1	0.866038	1	1	1	79324	72267	60101.7	49454.5	9.44	21.33	17.67	22.22	Peak Found	High	Peak Found	Peak Found	Peak Found	Peak Found	Peak Found	Peak Found	Peak Found
-4.90509e+18	FALSE	High	IsMasterProtein	Q9Y4Y9	U6 snRNA-associated Sm-like protein LSm5 OS=Homo sapiens OX=9606 GN=LSM5 PE=1 SV=3	0	7.805	36	1	7	1	91	9.9	4.54	26.81	1	0	0.747	0.622	0.832	2.689	2.236	0.704265			0.0413949		1			0.261077		458952	343010	285275	127567	14.03	24.95		45.52	High	High	High	High	Peak Found	High	Not Found	High	Not Found
-8.77571e+18	FALSE	High	IsMasterProtein	Q14914	Prostaglandin reductase 1 OS=Homo sapiens OX=9606 GN=PTGR1 PE=1 SV=2	0	19.84	28	7	25	7	329	35.8	8.29	39.44	7	0	1.087	0.904	0.832	1.098	0.913	0.374454	0.680965	0.0819334	0.760904	0.313186	0.821906	1	0.499116	1	0.768388	710399	772150	642235	703153	9.66	6.72	7.55	7.48	High	High	High	High	High	High	High	High	High
4.19295e+18	FALSE	High	IsMasterProtein	P06756	Integrin alpha-V OS=Homo sapiens OX=9606 GN=ITGAV PE=1 SV=2	0	23.507	7	7	26	7	1048	116	5.68	39.26	7	0	1.828	1.52	0.832	0.863	0.718	8.98732e-05	0.00167561	0.0599575	0.092866	0.0017412	0.00355401	0.0305361	0.426795	0.41445	0.0431192	275823	504107	419327	584336	2.76	3.64	14.47	1.44	Peak Found	Peak Found	Peak Found	High	High	High	High	High	High
-8.8942e+18	FALSE	High	IsMasterProtein	O15530	3-phosphoinositide-dependent protein kinase 1 OS=Homo sapiens OX=9606 GN=PDPK1 PE=1 SV=1	0.002	4.705	3	1	1	1	556	63.1	7.36	1.7	1	0	1000	1000	0.832	1000	1000												22126.2	18406.5				55.56		Not Found	Not Found	Not Found	Not Found	Peak Found	Not Found	Peak Found	Peak Found	High
5.02123e+18	FALSE	High	IsMasterProtein	P31949	Protein S100-A11 OS=Homo sapiens OX=9606 GN=S100A11 PE=1 SV=2	0	81.546	87	8	177	8	105	11.7	7.12	361.44	8	0	1.099	0.914	0.832	1.399	1.164	0.788371	0.999591	0.734797	0.288678	0.807874	1	1	1	0.771419	1	2.76526e+07	3.03835e+07	2.52765e+07	2.17128e+07	4.17	10.53	11.77	29.02	High	High	High	High	High	High	High	High	High
6.21529e+18	FALSE	High	IsMasterProtein	Q53H12	Acylglycerol kinase, mitochondrial OS=Homo sapiens OX=9606 GN=AGK PE=1 SV=2	0	18.176	13	4	12	4	422	47.1	8.09	29.61	4	0	1.259	1.048	0.832	0.975	0.812	0.43541	0.842585	0.867256	0.863719	0.458973	0.897912	1	1	1	0.94193	280296	352974	293666	361873	14.45	17.52	13.49	5.98	High	Peak Found	Peak Found	High	High	High	Peak Found	High	Peak Found
1.73013e+18	FALSE	Medium	IsMasterProtein	Q8IVU3	Probable E3 ubiquitin-protein ligase HERC6 OS=Homo sapiens OX=9606 GN=HERC6 PE=1 SV=2	0.027	2.356	1	1	2	1	1022	115.1	7.96	0	1	0	1	0.832	0.832	1.398	1.163	0.825851	0.998702	0.749759	0.135129	0.48598	1	1	1	0.51644	0.969751	107741	107697	89601.7	77050.3	23.21	17.55	19.93	30.79	Peak Found	Peak Found	High	Peak Found	Peak Found	Peak Found	Peak Found	Peak Found	Peak Found
-5.55756e+18	FALSE	High	IsMasterProtein	Q9UN86	Ras GTPase-activating protein-binding protein 2 OS=Homo sapiens OX=9606 GN=G3BP2 PE=1 SV=2	0	129.029	29	9	128	9	482	54.1	5.55	356.34	9	0	0.761	0.634	0.832	0.856	0.712	0.203372	0.00768036	0.155544	0.239043	0.0089708	0.562773	0.0800474	0.703709	0.701992	0.110433	5.01967e+06	3.82158e+06	3.18087e+06	4.46592e+06	16.4	7.62	1.72	2.64	High	High	High	High	High	High	High	High	High
-2.58334e+18	FALSE	High	IsMasterProtein	P61812	Transforming growth factor beta-2 proprotein OS=Homo sapiens OX=9606 GN=TGFB2 PE=1 SV=1	0.001	5.346	4	1	5	1	414	47.7	8.53	10.77	1	0	2.773	2.308	0.832	1.9	1.581	0.00629401	0.0242027	0.77595	0.0390704	0.192976	0.0565879	0.156252	1	0.252299	0.59431	13704.9	38004.1	31633.1	20002.1	1.13	2.95	21.52	31.76	Peak Found	Not Found	Peak Found	High	Peak Found	High	High	High	Not Found
-5.57099e+18	FALSE	High	IsMasterProtein	P28676	Grancalcin OS=Homo sapiens OX=9606 GN=GCA PE=1 SV=2	0	13.078	18	4	17	4	217	24	5.21	13.06	4	0	1.541	1.283	0.833	0.883	0.735	0.187349	0.386118	0.93962	0.608407	0.328079	0.534971	0.83091	1	1	0.785471	363942	560902	467022	635433	33.65	11.96	10.3	2.35	High	High	Peak Found	High	High	High	High	High	High
1.30247e+18	FALSE	High	IsMasterProtein	P49748	Very long-chain specific acyl-CoA dehydrogenase, mitochondrial OS=Homo sapiens OX=9606 GN=ACADVL PE=1 SV=1	0	227.094	59	31	342	31	655	70.3	8.75	736.64	31	0	1.156	0.963	0.833	1.087	0.905	0.0187276	0.742955	0.00501874	0.31834	0.0593695	0.117537	1	0.117103	0.816649	0.307283	8.18692e+06	9.46335e+06	7.87992e+06	8.70367e+06	2.01	4.56	6.07	3.88	High	High	High	High	High	High	High	High	High
8.01711e+18	FALSE	Low	IsMasterProtein	Q9Y3C0	WASH complex subunit 3 OS=Homo sapiens OX=9606 GN=WASHC3 PE=1 SV=1	0.053	1.992	4	1	2	1	194	21.2	4.46	1.93	1	0	1.31	1.091	0.833	1.018	0.848	0.0584922	0.807819	0.203892	0.9763	0.116985	0.249686	1	0.797465	1	0.446929	341337	447054	372333	439136	3.26	10.04	9.54	9.88	Peak Found	High	Peak Found	Peak Found	Peak Found	Peak Found	Peak Found	Peak Found	High
-6.78115e+18	FALSE	High	IsMasterProtein	Q96N66	Lysophospholipid acyltransferase 7 OS=Homo sapiens OX=9606 GN=MBOAT7 PE=1 SV=2	0	52.159	22	9	109	9	472	52.7	8.97	243.96	9	0	0.516	0.43	0.833	0.946	0.788	0.000338378	6.64344e-05	0.304268	0.801396	0.088623	0.009092	0.00396064	0.935586	1	0.385875	3.62839e+06	1.87198e+06	1.55971e+06	1.97824e+06	12.2	3.23	6.86	16.52	High	High	High	High	High	High	High	High	High
1.89915e+18	FALSE	High	IsMasterProtein	Q9UNK0	Syntaxin-8 OS=Homo sapiens OX=9606 GN=STX8 PE=1 SV=2	0	10.266	11	2	11	2	236	26.9	4.98	9.63	2	0	0.831	0.693	0.834	0.577	0.481	0.997395	0.767442	0.859262	0.0970106	0.0321714	1	1	1	0.427461	0.213694	28172	23406.4	19509.3	40581.6	16.68	22.28	40.29	12.53	High	High	Peak Found	High	Peak Found	High	High	High	Peak Found
8.47377e+18	FALSE	High	IsMasterProtein	Q12907	Vesicular integral-membrane protein VIP36 OS=Homo sapiens OX=9606 GN=LMAN2 PE=1 SV=1	0	206.623	71	18	241	18	356	40.2	6.95	598.96	18	0	0.928	0.774	0.834	1.083	0.903	0.384216	0.0135339	0.142432	0.742093	0.51341	0.834142	0.109433	0.67404	1	0.996284	8.08538e+06	7.50462e+06	6.25847e+06	6.92846e+06	5.77	3.69	9.32	6.62	High	High	High	High	High	High	High	High	High
3.47079e+16	FALSE	High	IsMasterProtein	P51151	Ras-related protein Rab-9A OS=Homo sapiens OX=9606 GN=RAB9A PE=1 SV=1	0.002	4.602	6	1	8	1	201	22.8	5.47	16.29	1	0	1.091	0.91	0.834	0.882	0.736	0.992742	0.996944	0.999876	0.269754	0.294295	1	1	1	0.750104	0.740184	30854.7	33649.2	28067.2	38135.8	9.88	19.4	23.2	13.9	Peak Found	Peak Found	High	High	High	Peak Found	Peak Found	Peak Found	Peak Found
4.28068e+18	FALSE	High	IsMasterProtein	Q9Y3D5	28S ribosomal protein S18c, mitochondrial OS=Homo sapiens OX=9606 GN=MRPS18C PE=1 SV=1	0	8.423	13	1	8	1	142	15.8	9.55	23.6	1	0	1.023	0.854	0.834	0.665	0.555	0.99915	0.894806	0.839702	0.920882	0.503888	1	1	1	1	0.98673	128190	131182	109430	197129	65.13	60.09	11.36	18.44	High	High	High	Peak Found	High	Peak Found	High	High	High
3.40861e+18	FALSE	High	IsMasterProtein	Q9Y6K0	Choline/ethanolaminephosphotransferase 1 OS=Homo sapiens OX=9606 GN=CEPT1 PE=1 SV=1	0.005	3.891	3	1	2	1	416	46.5	8.21	0	1	0	1.08	0.901	0.834	1.384	1.154	0.938917	0.584502	0.310104	0.0357561	0.4456	1	1	0.943841	0.241131	0.925058	374501	404421	337406	292256	4.92	1.68	13.5	13.78	Peak Found	Peak Found	Peak Found	Peak Found	High	High	Peak Found	Peak Found	Peak Found
-7.84834e+18	FALSE	High	IsMasterProtein	P35270	Sepiapterin reductase OS=Homo sapiens OX=9606 GN=SPR PE=1 SV=1	0	67.55	49	10	78	10	261	28	8.05	151.25	10	0	1.262	1.053	0.835	1.965	1.64	0.956197	0.961956	0.999994	0.372837	0.384025	1	1	1	0.887432	0.857105	3.13031e+06	3.94948e+06	3.29716e+06	2.01031e+06	4.07	27.68	15.04	39.47	High	High	High	High	High	High	High	High	High
7.29981e+18	FALSE	High	IsMasterProtein	Q03135	Caveolin-1 OS=Homo sapiens OX=9606 GN=CAV1 PE=1 SV=4	0	36.551	34	7	81	7	178	20.5	6.02	161.93	7	0	1.477	1.234	0.835	1.183	0.988	0.0047567	0.0227072	0.640238	0.286051	0.88181	0.0471213	0.150004	1	0.770522	1	1.60649e+06	2.37344e+06	1.98177e+06	2.00676e+06	3.83	1.69	17.31	7.71	High	High	High	High	High	High	High	High	High
-6.38536e+18	FALSE	High	IsMasterProtein	Q13217	DnaJ homolog subfamily C member 3 OS=Homo sapiens OX=9606 GN=DNAJC3 PE=1 SV=1	0	48.736	31	10	50	10	504	57.5	6.15	86.89	10	0	1.49	1.244	0.835	1.078	0.9	0.0151006	0.165889	0.371675	0.368442	1	0.103742	0.520307	1	0.883746	1	778724	1.16023e+06	968769	1.07622e+06	7.66	11.55	5.37	15.71	High	High	High	High	High	High	High	High	High
8.25672e+18	FALSE	High	IsMasterProtein	P55196	Afadin OS=Homo sapiens OX=9606 GN=AFDN PE=1 SV=3	0	49.231	10	11	23	11	1824	206.7	6.47	45.96	11	0	1.013	0.846	0.835	0.776	0.648	0.973031	0.983915	0.999866	0.155872	0.171604	1	1	1	0.559966	0.555042	346788	351225	293385	452689	20.9	31.59	12.47	11.32	Peak Found	High	Peak Found	High	High	High	Peak Found	Peak Found	High
2.97458e+18	FALSE	High	IsMasterProtein	P45984	Mitogen-activated protein kinase 9 OS=Homo sapiens OX=9606 GN=MAPK9 PE=1 SV=2	0.002	4.629	4	2	8	1	424	48.1	5.63	11.12	2	0	1.2	1.003	0.835	0.742	0.62	0.498791	0.999761	0.455125	0.206623	0.023847	0.964617	1	1	0.651164	0.182211	92175.6	110610	92406.1	149024	15.02	12.65	18.78	13.15	Peak Found	High	Peak Found	Peak Found	Peak Found	Peak Found	Peak Found	Peak Found	Peak Found
-2.49218e+18	FALSE	High	IsMasterProtein	P00749	Urokinase-type plasminogen activator OS=Homo sapiens OX=9606 GN=PLAU PE=1 SV=2	0	19.028	12	4	35	4	431	48.5	8.41	39.96	4	0	1.144	0.956	0.835	1.018	0.851	0.129811	0.844917	0.379481	0.990807	0.523506	0.419536	1	1	1	1	278673	318783	266338	313026	12.46	6.09	7.11	5.99	High	Peak Found	High	High	High	High	High	High	High
2.80272e+17	FALSE	High	IsMasterProtein	Q9Y316	Protein MEMO1 OS=Homo sapiens OX=9606 GN=MEMO1 PE=1 SV=1	0	32.437	27	5	25	5	297	33.7	7.14	56.68	5	0	0.276	0.23	0.836	1	0.835	0.0431096	0.0166984	0.898065	0.999972	0.913211	0.204372	0.124766	1	1	1	615406	169621	141725	169667	52.12	1.37	2.4	4.57	High	High	High	High	High	High	High	High	High
-4.6746e+18	FALSE	High	IsMasterProtein	Q03518	Antigen peptide transporter 1 OS=Homo sapiens OX=9606 GN=TAP1 PE=1 SV=2	0	17.238	8	3	10	3	808	87.2	8.02	25.18	3	0	1.523	1.273	0.836	0.935	0.782	0.0775854	0.456275	0.563227	0.988267	0.401281	0.300219	0.920364	1	1	0.877224	121194	184553	154250	197324	27.53	13.22	7.31	8.39	Peak Found	Peak Found	High	High	High	High	High	High	Peak Found
9.05058e+18	FALSE	High	IsMasterProtein	P60604	Ubiquitin-conjugating enzyme E2 G2 OS=Homo sapiens OX=9606 GN=UBE2G2 PE=1 SV=1	0	24.567	42	4	26	4	165	18.6	4.7	47.33	4	0	0.771	0.645	0.836	1.035	0.865	0.151969	0.0202295	0.509194	1	0.507188	0.465769	0.138959	1	1	0.988013	366434	282662	236308	273218	2.67	16	16.83	15.71	High	Peak Found	High	High	High	High	High	High	High
3.11402e+18	FALSE	High	IsMasterProtein	Q96IF1	LIM domain-containing protein ajuba OS=Homo sapiens OX=9606 GN=AJUBA PE=1 SV=1	0	7.738	9	3	10	3	538	56.9	7.14	11.42	3	0	1.466	1.226	0.836	1.264	1.057	0.000233298	0.0127217	0.0274393	0.0160271	0.977565	0.00683592	0.10647	0.287816	0.149494	1	106555	156202	130596	123576	10.89	2.56	4.34	4.31	High	Peak Found	Peak Found	High	High	High	High	Peak Found	Peak Found
4.32797e+18	FALSE	High	IsMasterProtein	Q6I9Y2	THO complex subunit 7 homolog OS=Homo sapiens OX=9606 GN=THOC7 PE=1 SV=3	0	8.819	8	1	13	1	204	23.7	5.67	20.02	1	0	1.329	1.112	0.837	1.204	1.007	0.212787	0.932761	0.547775	0.47294	0.999998	0.580481	1	1	0.996155	1	22594.8	30018.6	25114.3	24928.2	3.42	34.25	22.59	2.58	High	Peak Found	High	Peak Found	High	High	High	Peak Found	High
4.48138e+18	FALSE	High	IsMasterProtein	P15121	Aldo-keto reductase family 1 member B1 OS=Homo sapiens OX=9606 GN=AKR1B1 PE=1 SV=3	0	112.316	71	17	270	16	316	35.8	6.98	486.01	17	2	1.093	0.915	0.837	1.498	1.253	0.311836	0.266788	0.02008	0.000206823	0.0144193	0.740972	0.676637	0.247213	0.0130782	0.136566	8.26648e+06	9.03672e+06	7.56036e+06	6.03171e+06	3.33	5.43	5.07	6.76	High	High	High	High	High	High	High	High	High
5.59827e+18	FALSE	High	IsMasterProtein	Q8N1Q1	Carbonic anhydrase 13 OS=Homo sapiens OX=9606 GN=CA13 PE=1 SV=1	0	6.961	12	3	9	3	262	29.4	6.96	13.62	3	0	1.151	0.963	0.837	0.886	0.741	0.8944	0.999999	0.889834	0.503491	0.876882	1	1	1	1	1	117255	134968	112922	152386	9.18	60.37	4.19	11.79	Peak Found	Peak Found	High	High	High	High	High	Peak Found	High
-9.38208e+17	FALSE	High	IsMasterProtein	Q00534	Cyclin-dependent kinase 6 OS=Homo sapiens OX=9606 GN=CDK6 PE=1 SV=1	0	46.47	37	9	63	8	326	36.9	6.46	129.82	9	0	1.493	1.25	0.837	1.139	0.953	0.0194406	0.170969	0.449941	0.40564	0.999701	0.120458	0.529577	1	0.927259	1	474185	708086	592585	621745	10.31	2.51	16.91	11.95	High	High	High	High	High	High	High	High	High
2.85959e+18	FALSE	High	IsMasterProtein	P08237	ATP-dependent 6-phosphofructokinase, muscle type OS=Homo sapiens OX=9606 GN=PFKM PE=1 SV=2	0	108.481	28	15	166	12	780	85.1	7.99	360.41	15	0	0.95	0.795	0.837	0.791	0.662	0.607852	0.0466693	0.268351	0.0977812	0.00658274	1	0.237227	0.892538	0.428592	0.091345	1.36172e+06	1.29363e+06	1.08268e+06	1.63454e+06	8.96	5.87	8.29	10.84	High	High	High	High	High	High	High	High	High
6.60217e+17	FALSE	High	IsMasterProtein	P22695	Cytochrome b-c1 complex subunit 2, mitochondrial OS=Homo sapiens OX=9606 GN=UQCRC2 PE=1 SV=3	0	128.186	52	19	212	19	453	48.4	8.63	493.83	19	0	0.826	0.691	0.837	1.122	0.939	0.082913	0.00185533	0.072766	0.497124	0.496047	0.315316	0.0328377	0.473957	1	0.978517	4.6136e+06	3.81075e+06	3.18963e+06	3.39605e+06	6.79	4.9	6.03	13.58	High	High	High	High	High	High	High	High	High
-2.29872e+18	FALSE	High	IsMasterProtein	O43674	NADH dehydrogenase [ubiquinone] 1 beta subcomplex subunit 5, mitochondrial OS=Homo sapiens OX=9606 GN=NDUFB5 PE=1 SV=1	0	7.619	15	2	8	2	189	21.7	9.63	18.47	2	0	0.997	0.835	0.837	1.268	1.062	0.999927	0.459085	0.430776	0.193288	0.917026	1	0.921919	1	0.626458	1	361999	360924	302126	284575	15.19	12.83	11.14	12.13	High	Peak Found	Peak Found	High	High	Peak Found	High	High	Peak Found
-7.30202e+18	FALSE	High	IsMasterProtein	O75940	Survival of motor neuron-related-splicing factor 30 OS=Homo sapiens OX=9606 GN=SMNDC1 PE=1 SV=1	0	7.319	11	1	10	1	238	26.7	7.24	28.36	1	0	0.769	0.644	0.837	1.012	0.847	0.735738	0.166636	0.699763	0.997303	0.513332	1	0.521168	1	1	0.996284	62522.6	48089.5	40263.6	47524.5	10.13	13.96	37.63	14.69	Peak Found	High	High	Peak Found	Not Found	High	High	High	Peak Found
5.13338e+17	FALSE	High	IsMasterProtein	P11717	Cation-independent mannose-6-phosphate receptor OS=Homo sapiens OX=9606 GN=IGF2R PE=1 SV=3	0	171.373	21	34	176	34	2491	274.2	5.94	361.54	34	0	1.251	1.047	0.837	0.905	0.758	0.0846252	0.994667	0.118817	0.387897	0.011527	0.319331	1	0.610987	0.903237	0.125618	2.08394e+06	2.60602e+06	2.18208e+06	2.87967e+06	5.26	11.75	11.87	4.59	High	High	High	High	High	High	High	High	High
-4.90559e+18	FALSE	High	IsMasterProtein	P50995	Annexin A11 OS=Homo sapiens OX=9606 GN=ANXA11 PE=1 SV=1	0	141.867	43	22	326	22	505	54.4	7.65	652.62	22	0	1.193	0.999	0.838	1.101	0.923	0.00218825	0.993907	0.00292908	0.061351	0.171162	0.0278629	1	0.0923743	0.323199	0.554272	9.62346e+06	1.14793e+07	9.61673e+06	1.04233e+07	0.98	4.44	3.83	3.68	High	High	High	High	High	High	High	High	High
-7.95269e+18	FALSE	High	IsMasterProtein	Q15067	Peroxisomal acyl-coenzyme A oxidase 1 OS=Homo sapiens OX=9606 GN=ACOX1 PE=1 SV=3	0	31.47	16	8	18	8	660	74.4	8.16	30.66	8	0	1.317	1.103	0.838	1.333	1.117	0.247204	0.870854	0.591829	0.602307	0.999997	0.64128	1	1	1	1	383180	504490	422680	378532	19.15	24.54	25.61	40.03	High	High	Peak Found	High	High	High	High	Peak Found	High
-8.84342e+18	FALSE	High	IsMasterProtein	Q7Z2W9	39S ribosomal protein L21, mitochondrial OS=Homo sapiens OX=9606 GN=MRPL21 PE=1 SV=2	0	7.959	20	3	9	3	205	22.8	9.89	13.08	3	0	0.99	0.829	0.838	0.957	0.801	0.910827	0.189922	0.0762076	0.982083	0.0454937	1	0.561848	0.487168	1	0.261846	290691	287651	241010	300733	13.11	3.7	7.66	8.65	Peak Found	High	High	High	High	High	Peak Found	Peak Found	High
-1.75974e+18	FALSE	Medium	IsMasterProtein	O14561	Acyl carrier protein, mitochondrial OS=Homo sapiens OX=9606 GN=NDUFAB1 PE=1 SV=3	0.044	2.095	12	1	2	1	156	17.4	4.93	5.33	1	0	0.892	0.748	0.838	0.769	0.645	0.993832	0.293764	0.211079	0.902287	0.0823473	1	0.720095	0.80797	1	0.373385	140643	125509	105174	163129	8.13	25.01	20.63	18.97	Peak Found	Peak Found	Peak Found	Peak Found	Peak Found	Peak Found	Peak Found	Peak Found	Peak Found
1.11203e+18	FALSE	High	IsMasterProtein	Q99653	Calcineurin B homologous protein 1 OS=Homo sapiens OX=9606 GN=CHP1 PE=1 SV=3	0	26.779	37	6	23	6	195	22.4	5.1	63.97	6	0	1.022	0.856	0.838	1.106	0.927	0.985643	0.23093	0.145845	0.760063	0.504614	1	0.623342	0.682206	1	0.98735	384635	392927	329275	355187	9.71	9.04	17.29	5.81	High	High	High	High	High	High	Peak Found	High	High
5.63059e+17	FALSE	High	IsMasterProtein	P80723	Brain acid soluble protein 1 OS=Homo sapiens OX=9606 GN=BASP1 PE=1 SV=2	0	31.323	63	7	47	7	227	22.7	4.63	92.57	7	0	1.307	1.095	0.838	1.108	0.928	0.419662	0.998431	0.347728	0.977784	0.54028	0.875315	1	0.988975	1	1	533571	697246	584461	629556	12.73	14.39	31.37	5.2	High	High	High	High	High	High	High	High	High
4.67658e+18	FALSE	Medium	IsMasterProtein	P63098	Calcineurin subunit B type 1 OS=Homo sapiens OX=9606 GN=PPP3R1 PE=1 SV=2	0.02	2.531	7	1	2	1	170	19.3	4.81	2.71	1	0	1.418	1.189	0.839	0.846	0.709	0.553297			0.804724		1			1		11500.3	16307.2	13676.9	19285	20.68	34.79		26.79	High	Peak Found	Peak Found	Peak Found	Not Found	Peak Found	Not Found	Peak Found	Not Found
5.21528e+18	FALSE	High	IsMasterProtein	Q9BTD8	RNA-binding protein 42 OS=Homo sapiens OX=9606 GN=RBM42 PE=1 SV=1	0	12.414	6	2	24	2	480	50.4	9.63	51.15	2	0	0.996	0.835	0.839	1.074	0.901	0.919026	0.970668	0.997098	0.981985	0.998094	1	1	1	1	1	441219	439333	368503	409117	9.79	17.36	22.88	8.59	High	High	High	High	High	High	High	High	High
7.10053e+18	FALSE	High	IsMasterProtein	P55795	Heterogeneous nuclear ribonucleoprotein H2 OS=Homo sapiens OX=9606 GN=HNRNPH2 PE=1 SV=1	0	135.716	39	12	301	6	449	49.2	6.3	639.55	12	0	1.253	1.051	0.839	1.135	0.952	0.0118503	0.985121	0.0076121	0.0740239	0.39435	0.0874655	1	0.150498	0.363749	0.87314	1.40636e+06	1.7626e+06	1.47845e+06	1.55265e+06	5.95	3.33	8.3	5.4	High	High	High	High	High	High	High	High	High
6.56061e+18	FALSE	High	IsMasterProtein	Q9Y6K5	2'-5'-oligoadenylate synthase 3 OS=Homo sapiens OX=9606 GN=OAS3 PE=1 SV=3	0	23.425	7	6	23	6	1087	121.1	8.4	40.7	6	0	2.587	2.171	0.839	1.254	1.052	4.36328e-05	0.000227418	0.26233	0.276377	0.999974	0.00230685	0.00864724	0.880369	0.757703	1	242864	628337	527191	501218	18.02	5.44	5.67	10.09	Peak Found	Peak Found	Peak Found	High	High	High	High	High	High
-2.56514e+17	FALSE	High	IsMasterProtein	Q13546	Receptor-interacting serine/threonine-protein kinase 1 OS=Homo sapiens OX=9606 GN=RIPK1 PE=1 SV=3	0	7.353	4	2	5	2	671	75.9	6.33	8.41	2	0	1.027	0.862	0.839	1.007	0.845	0.999999	0.315476	0.320229	0.582807	0.0533145	1	0.748513	0.963207	1	0.284711	176105	180932	151811	179619	6.71	4.14	2.78	19.37	Peak Found	High	Peak Found	Peak Found	Peak Found	High	Peak Found	Peak Found	Peak Found
-8.70531e+18	FALSE	High	IsMasterProtein	A6NFN3	RNA binding protein fox-1 homolog 3 OS=Homo sapiens OX=9606 GN=RBFOX3 PE=2 SV=4	0.002	4.651	7	2	3	2	312	33.9	7.27	6.29	2	0	0.971	0.816	0.84	0.925	0.777	0.943539	0.281345	0.53337	0.614791	0.108889	1	0.700793	1	1	0.431008	114813	111516	93684.8	120499	14.04	20.14	16.99	20.69	Peak Found	Peak Found	High	Peak Found	Peak Found	Peak Found	Peak Found	Peak Found	Peak Found
9.86758e+17	FALSE	High	IsMasterProtein	P19012	Keratin, type I cytoskeletal 15 OS=Homo sapiens OX=9606 GN=KRT15 PE=1 SV=3	0	16.723	7	5	78	1	456	49.2	4.77	89.75	5	0	2.361	1.983	0.84	1.112	0.935	1.05634e-05	5.47676e-05	0.164119	0.551671	0.759046	0.0010932	0.00362291	0.724336	1	1	230553	544301	457269	489296	10.23	1.73	12.79	5.31	Peak Found	High	High	High	High	High	High	High	High
-8.81424e+18	FALSE	High	IsMasterProtein	Q15642	Cdc42-interacting protein 4 OS=Homo sapiens OX=9606 GN=TRIP10 PE=1 SV=3	0	20.969	14	5	16	5	601	68.3	5.73	29.83	5	0	1.031	0.867	0.84	1.065	0.895	0.996768	0.401172	0.31388	0.616497	0.924265	1	0.853041	0.949476	1	1	1.25961e+06	1.29889e+06	1.09167e+06	1.21949e+06	8.48	13.89	9.89	8.12	High	Peak Found	High	Peak Found	High	High	Peak Found	High	High
-1.35424e+18	FALSE	High	IsMasterProtein	Q5T6V5	Queuosine salvage protein OS=Homo sapiens OX=9606 GN=C9orf64 PE=1 SV=1	0	29.226	17	4	26	4	341	39	5.88	60.38	4	0	1.357	1.141	0.841	0.825	0.693	0.00334197	0.193508	0.0632613	0.371603	0.00621041	0.0372829	0.567322	0.437949	0.886494	0.0892561	466573	633227	532323	767954	6.31	14.14	3.6	6.66	High	Peak Found	High	High	High	High	High	High	High
5.5131e+18	FALSE	High	IsMasterProtein	P13797	Plastin-3 OS=Homo sapiens OX=9606 GN=PLS3 PE=1 SV=4	0	300.808	63	35	562	28	630	70.8	5.6	1277.69	35	8	0.956	0.804	0.841	0.863	0.726	0.983987	0.463119	0.654104	0.482569	0.105004	1	0.925663	1	1	0.424698	1.43105e+07	1.36805e+07	1.15047e+07	1.58449e+07	23.65	6.71	11.79	13.89	High	High	High	High	High	High	High	High	High
4.36071e+18	FALSE	High	IsMasterProtein	Q969X5	Endoplasmic reticulum-Golgi intermediate compartment protein 1 OS=Homo sapiens OX=9606 GN=ERGIC1 PE=1 SV=1	0	35.019	29	7	45	7	290	32.6	7.06	68.61	7	0	1.272	1.07	0.841	1.223	1.028	0.00967767	0.775484	0.0351883	0.0227019	0.988063	0.07539	1	0.319743	0.18392	1	705826	897701	754932	734253	2.29	4.96	11.19	5.28	High	High	High	High	High	High	High	High	High
6.60513e+17	FALSE	High	IsMasterProtein	Q99805	Transmembrane 9 superfamily member 2 OS=Homo sapiens OX=9606 GN=TM9SF2 PE=1 SV=1	0	36.808	16	7	38	7	663	75.7	7.44	97.76	7	0	0.813	0.684	0.841	0.882	0.741	0.99558	0.143518	0.195655	0.967313	0.104652	1	0.472755	0.782532	1	0.42432	663162	539315	453562	611757	10.09	29.82	18.34	18.61	High	High	High	High	High	High	High	High	High
6.68757e+17	FALSE	Medium	IsMasterProtein	Q8TB61	Adenosine 3'-phospho 5'-phosphosulfate transporter 1 OS=Homo sapiens OX=9606 GN=SLC35B2 PE=1 SV=1	0.013	3.037	3	1	10	1	432	47.5	9.16	7.33	1	0	1.324	1.113	0.841	0.866	0.728	0.608449	0.996744	0.497302	0.97795	0.31534	1	1	1	1	0.770245	36522.7	48341.8	40663.2	55824.5	26.14	18.62	4.38	21.28	High	Peak Found	High	High	Peak Found	Peak Found	Peak Found	High	Peak Found
-3.48069e+18	FALSE	Low	IsMasterProtein	Q8NHG8	E3 ubiquitin-protein ligase ZNRF2 OS=Homo sapiens OX=9606 GN=ZNRF2 PE=1 SV=1	0.057	1.952	11	1	1	1	242	24.1	7.09	1.88	1	0	0.974	0.82	0.842	0.881	0.742	0.87891	0.999699	0.838808	0.94154	0.992432	1	1	1	1	1	121929	118798	99969.3	134791	20.72	8.32	17.15	30.7	Peak Found	Peak Found	Peak Found	High	Peak Found	Peak Found	Peak Found	Peak Found	Peak Found
-5.02376e+18	FALSE	High	IsMasterProtein	Q7Z434	Mitochondrial antiviral-signaling protein OS=Homo sapiens OX=9606 GN=MAVS PE=1 SV=2	0	22.254	19	4	27	4	540	56.5	5.52	66.13	4	0	1.039	0.874	0.842	1.364	1.148	0.759845	0.915043	0.414666	0.11248	0.756121	1	1	1	0.459738	1	258272	268324	225811	196771	17.76	2.04	12.95	15.88	High	High	High	High	High	High	High	High	High
6.54724e+17	FALSE	High	IsMasterProtein	Q9BXB5	Oxysterol-binding protein-related protein 10 OS=Homo sapiens OX=9606 GN=OSBPL10 PE=1 SV=2	0.001	5.915	3	2	4	2	764	83.9	8.31	1.76	2	0	1.032	0.868	0.842	0.918	0.772	0.99999	0.356613	0.344282	0.627732	0.0649029	1	0.796884	0.988968	1	0.321733	142904	147436	124096	160650	17.37	13.33	10.22	13.21	Peak Found	High	Peak Found	Peak Found	Peak Found	Peak Found	Peak Found	Peak Found	High
-9.03743e+18	FALSE	High	IsMasterProtein	Q9BYG5	Partitioning defective 6 homolog beta OS=Homo sapiens OX=9606 GN=PARD6B PE=1 SV=1	0.003	4.487	3	1	1	1	372	41.2	5.58	0	1	0	1.817	1.529	0.842	1.156	0.973	0.00186082	0.0103606	0.523033	0.316521	0.969949	0.0253531	0.0931693	1	0.814206	1	31988.8	58124.2	48923	50280.2	12.86	12.32	9.66	16.98	Peak Found	Peak Found	Peak Found	Peak Found	Peak Found	High	Peak Found	Peak Found	Peak Found
5.96454e+18	FALSE	High	IsMasterProtein	P47756	F-actin-capping protein subunit beta OS=Homo sapiens OX=9606 GN=CAPZB PE=1 SV=4	0	168.485	74	19	299	19	277	31.3	5.59	742.29	19	0	1.058	0.891	0.842	1.115	0.939	0.95145	0.956611	0.74174	0.794252	0.999606	1	1	1	1	1	8.95337e+06	9.47474e+06	7.97693e+06	8.4964e+06	5.7	7.33	15.14	5.13	High	High	High	High	High	High	High	High	High
-7.68773e+18	FALSE	High	IsMasterProtein	P18031	Tyrosine-protein phosphatase non-receptor type 1 OS=Homo sapiens OX=9606 GN=PTPN1 PE=1 SV=1	0	80.932	34	11	100	11	435	49.9	6.27	238.27	11	0	1.203	1.013	0.842	1.575	1.326	0.0796786	0.998473	0.0637326	0.000846768	0.0340644	0.305403	1	0.439768	0.0296613	0.223805	1.65754e+06	1.99469e+06	1.67949e+06	1.26644e+06	10.82	4.94	8.16	7.19	High	High	High	High	High	High	High	High	High
5.8392e+18	FALSE	High	IsMasterProtein	P09110	3-ketoacyl-CoA thiolase, peroxisomal OS=Homo sapiens OX=9606 GN=ACAA1 PE=1 SV=2	0	76.109	38	10	88	10	424	44.3	8.44	180.02	10	0	1.132	0.953	0.842	1.329	1.119	0.582669	0.518543	0.0965825	0.01115	0.446014	1	0.994177	0.550634	0.121725	0.925058	684059	774244	652217	582736	14.76	2.4	7.2	7.04	High	High	High	High	High	High	High	High	High
3.30154e+18	FALSE	High	IsMasterProtein	Q9Y281	Cofilin-2 OS=Homo sapiens OX=9606 GN=CFL2 PE=1 SV=1	0	107.469	71	12	443	8	166	18.7	7.88	1029.04	12	0	1.458	1.229	0.842	1.104	0.93	0.000156961	0.00441939	0.0470923	0.0738728	0.987903	0.00508973	0.0561611	0.374113	0.363749	1	2.90021e+06	4.22993e+06	3.56355e+06	3.83206e+06	4.29	4.39	6.16	6.82	High	High	High	High	High	High	High	High	High
-5.35765e+18	FALSE	High	IsMasterProtein	Q8IUD2	ELKS/Rab6-interacting/CAST family member 1 OS=Homo sapiens OX=9606 GN=ERC1 PE=1 SV=1	0	19.064	6	4	25	4	1116	128	5.97	40.53	4	0	1.418	1.195	0.843	1.714	1.444	0.0678295	0.246142	0.789218	0.0312573	0.115856	0.272782	0.647043	1	0.221659	0.445438	166308	235778	198666	137588	17.23	10.05	33.8	6.7	High	High	High	High	High	High	High	High	High
-8.82664e+18	FALSE	High	IsMasterProtein	P13473	Lysosome-associated membrane glycoprotein 2 OS=Homo sapiens OX=9606 GN=LAMP2 PE=1 SV=2	0	15.755	14	5	53	5	410	44.9	5.63	44.79	5	0	1.173	0.988	0.843	0.915	0.771	0.592645	0.998945	0.516379	0.471502	0.071643	1	1	1	0.995541	0.344243	1.85234e+06	2.17198e+06	1.83013e+06	2.37467e+06	8.67	8.1	14.41	7.44	High	High	High	High	High	High	High	High	High
-5.19996e+18	FALSE	High	IsMasterProtein	P18859	ATP synthase-coupling factor 6, mitochondrial OS=Homo sapiens OX=9606 GN=ATP5PF PE=1 SV=1	0	26.624	49	5	16	5	108	12.6	9.52	35.74	5	0	1.454	1.227	0.844	1.218	1.028	0.0561643	0.385913	0.518841	0.389938	0.99345	0.242184	0.83091	1	0.906257	1	192834	280287	236539	230060	11.43	24.8	20.36	15.85	High	High	Peak Found	High	High	High	High	High	Peak Found
8.63379e+18	FALSE	High	IsMasterProtein	P49354	Protein farnesyltransferase/geranylgeranyltransferase type-1 subunit alpha OS=Homo sapiens OX=9606 GN=FNTA PE=1 SV=1	0.001	5.968	5	2	10	2	379	44.4	5.08	9.24	2	0	1.063	0.897	0.844	0.979	0.826	0.704229	0.353589	0.0812513	0.978031	0.0466777	1	0.793145	0.499116	1	0.266489	188670	200561	169309	204951	5.85	13.87	7.57	6.84	High	Peak Found	High	Peak Found	High	Peak Found	High	High	Peak Found
-6.07591e+18	FALSE	Medium	IsMasterProtein	Q9NTG7	NAD-dependent protein deacetylase sirtuin-3, mitochondrial OS=Homo sapiens OX=9606 GN=SIRT3 PE=1 SV=2	0.016	2.705	3	1	1	1	399	43.5	8.7	0	1	0	1000	1000	0.844	2.362	1.994			0.594138	0.00250489	0.00646422			1	0.0500081	0.091008		41664.3	35176	17641.7		7.72	15.57	24.49	Not Found	Not Found	Not Found	Peak Found	Peak Found	Peak Found	Peak Found	Peak Found	High
-2.37511e+18	FALSE	High	IsMasterProtein	Q13547	Histone deacetylase 1 OS=Homo sapiens OX=9606 GN=HDAC1 PE=1 SV=1	0	83.102	34	12	166	7	482	55.1	5.48	314.92	12	4	0.92	0.777	0.844	1.18	0.996	0.569473	0.0798545	0.460837	0.291093	0.979075	1	0.330924	1	0.776195	1	3.62273e+06	3.33325e+06	2.81432e+06	2.82592e+06	11.65	10.82	5.75	7.95	High	High	High	High	High	High	High	High	High
5.35308e+18	FALSE	High	IsMasterProtein	P23229	Integrin alpha-6 OS=Homo sapiens OX=9606 GN=ITGA6 PE=1 SV=5	0	76.047	22	16	126	16	1130	126.5	6.61	226.02	16	0	1.413	1.194	0.845	1.24	1.047	0.0126663	0.250194	0.212695	0.153422	0.99473	0.0913229	0.654226	0.812023	0.553492	1	2.43027e+06	3.43469e+06	2.90072e+06	2.76973e+06	14.09	5.17	10.53	6.36	High	High	High	High	High	High	High	High	High
-2.00354e+18	FALSE	Low	IsMasterProtein	P20929	Nebulin OS=Homo sapiens OX=9606 GN=NEB PE=1 SV=5	0.069	1.856	0	1	1	1	6669	772.4	9.07	2.91	1	0	1.052	0.888	0.845	1.692	1.429	0.669088	0.209464	0.0417744	0.000440476	0.0210245	1	0.594225	0.355156	0.019761	0.170695	528480	555829	469496	328493	3.61	4.14	10.34	13.89	Peak Found	Peak Found	Peak Found	Peak Found	Peak Found	High	Peak Found	Peak Found	Peak Found
-2.17398e+18	FALSE	Low	IsMasterProtein	Q9Y4I1	Unconventional myosin-Va OS=Homo sapiens OX=9606 GN=MYO5A PE=1 SV=2	0.069	1.856	0	1	2	1	1855	215.3	8.48	0	1	0	0.934	0.789	0.845	1.452	1.227	0.869779	0.616744	0.93707	0.556907	0.91372	1	1	1	1	1	22378.6	20895.9	17658.5	14392.1	14.69	16.2	54.1	12.05	Peak Found	High	Peak Found	Peak Found	Peak Found	Peak Found	Not Found	Peak Found	High
-2.30957e+18	FALSE	High	IsMasterProtein	Q02750	Dual specificity mitogen-activated protein kinase kinase 1 OS=Homo sapiens OX=9606 GN=MAP2K1 PE=1 SV=2	0	121.245	44	14	221	9	393	43.4	6.62	469.96	14	5	1.354	1.145	0.845	1.184	1.001	0.538356	0.999666	0.590574	0.500136	0.998216	0.998386	1	1	1	1	4.4701e+06	6.0543e+06	5.11842e+06	5.11402e+06	24.11	10.31	15.31	25.38	High	High	High	High	High	High	High	High	High
2.95876e+17	FALSE	High	IsMasterProtein	P12235	ADP/ATP translocase 1 OS=Homo sapiens OX=9606 GN=SLC25A4 PE=1 SV=4	0	143.149	51	17	413	2	298	33	9.76	868.09	17	0	0.922	0.78	0.846	0.962	0.813	0.507834	0.0616183	0.426407	0.801916	0.131776	0.9744	0.280712	1	1	0.475595	786937	725721	613623	754561	3.48	17.35	15.89	8.63	High	High	High	Peak Found	High	Peak Found	High	High	High
2.27235e+18	FALSE	High	IsMasterProtein	O00743	Serine/threonine-protein phosphatase 6 catalytic subunit OS=Homo sapiens OX=9606 GN=PPP6C PE=1 SV=1	0	40.581	32	7	55	7	305	35.1	5.69	108.21	7	0	1.045	0.884	0.846	0.962	0.814	0.744771	0.999959	0.769676	0.999955	0.79467	1	1	1	1	1	812954	849571	718743	882673	13.5	3.97	16.02	13.14	High	High	High	High	High	High	High	High	High
-2.7358e+17	FALSE	High	IsMasterProtein	P26885	Peptidyl-prolyl cis-trans isomerase FKBP2 OS=Homo sapiens OX=9606 GN=FKBP2 PE=1 SV=2	0	51.082	34	6	77	6	142	15.6	9.13	129.7	6	0	1.008	0.853	0.846	1.056	0.893	0.998949	0.00688916	0.00822173	0.487296	0.0617195	1	0.0747589	0.15686	1	0.312743	1.98128e+06	1.9976e+06	1.69035e+06	1.89203e+06	5.09	2.26	4.26	4.6	High	High	High	High	High	High	High	High	High
4.62269e+18	FALSE	High	IsMasterProtein	Q9UII2	ATPase inhibitor, mitochondrial OS=Homo sapiens OX=9606 GN=ATP5IF1 PE=1 SV=1	0.003	4.536	15	2	21	2	106	12.2	9.35	21.75	2	0	1.811	1.532	0.846	1.159	0.981	0.000149515	0.00236717	0.0917095	0.0984241	0.999951	0.0050034	0.0384884	0.533523	0.4298	1	140163	253818	214784	219009	12.87	3.37	5.04	6.85	High	High	High	High	High	High	High	High	Peak Found
6.67283e+18	FALSE	High	IsMasterProtein	P02749	Beta-2-glycoprotein 1 OS=Homo sapiens OX=9606 GN=APOH PE=1 SV=3	0.009	3.318	3	1	1	1	345	38.3	7.97	0	1	0	0.961	0.813	0.846	1.626	1.376	0.998644	0.710929	0.791668	0.0199508	0.0725347	1	1	1	0.172541	0.346116	48536.8	46623.9	39459.2	28673.7	27.23	6.35	7.33	15.77	Peak Found	High	Peak Found	Peak Found	Peak Found	Peak Found	Peak Found	Peak Found	Peak Found
-4.91006e+18	FALSE	High	IsMasterProtein	Q14653	Interferon regulatory factor 3 OS=Homo sapiens OX=9606 GN=IRF3 PE=1 SV=1	0	13.028	12	4	11	4	427	47.2	5.34	16.89	4	0	1.253	1.061	0.847	0.989	0.837	0.0654409	0.994193	0.0929224	1	0.0919696	0.26681	1	0.538639	1	0.394013	304721	381832	323232	385954	10.11	10.91	3.07	10.45	Peak Found	High	High	High	Peak Found	High	Peak Found	Peak Found	High
-6.57937e+18	FALSE	High	IsMasterProtein	Q8IX04	Ubiquitin-conjugating enzyme E2 variant 3 OS=Homo sapiens OX=9606 GN=UEVLD PE=1 SV=2	0	12.344	8	3	19	3	471	52.2	7.09	35.27	3	0	1.11	0.94	0.847	0.838	0.71	0.994867	0.294036	0.393115	0.76644	0.108362	1	0.720396	1	1	0.430594	151527	168192	142410	200591	22.92	3.62	11.82	13.65	High	High	High	High	Peak Found	High	High	High	High
1.84564e+18	FALSE	High	IsMasterProtein	P49674	Casein kinase I isoform epsilon OS=Homo sapiens OX=9606 GN=CSNK1E PE=1 SV=1	0.002	4.587	6	2	5	2	416	47.3	9.66	5.79	2	0	0.874	0.74	0.847	1.272	1.078	0.984667	0.999044	0.961065	0.936187	0.99966	1	1	1	1	1	66754.6	58339	49406.1	45847.6	39.98	43.47	28.29	10.78	Peak Found	Peak Found	High	High	Peak Found	Peak Found	High	Peak Found	High
3.56572e+18	FALSE	High	IsMasterProtein	Q08378	Golgin subfamily A member 3 OS=Homo sapiens OX=9606 GN=GOLGA3 PE=1 SV=2	0	34.901	9	10	32	10	1498	167.3	5.44	57	10	0	1.058	0.896	0.847	1.468	1.244	0.80631	0.188886	0.0537696	0.000134662	0.00318992	1	0.561392	0.403981	0.00973536	0.0608858	515284	545092	461667	371216	8.31	2.79	5.11	4.23	High	High	High	High	High	High	Peak Found	High	High
-8.74539e+18	FALSE	High	IsMasterProtein	P24539	ATP synthase F(0) complex subunit B1, mitochondrial OS=Homo sapiens OX=9606 GN=ATP5PB PE=1 SV=2	0	46.792	36	10	99	10	256	28.9	9.36	199.68	10	0	1.188	1.006	0.847	1.04	0.881	0.4081	0.98738	0.274604	0.982873	0.425354	0.860051	1	0.900688	1	0.899929	1.61027e+06	1.91333e+06	1.62069e+06	1.83923e+06	9.9	8.54	4.74	4.07	High	High	High	High	High	High	High	High	High
9.13994e+18	FALSE	High	IsMasterProtein	P30084	Enoyl-CoA hydratase, mitochondrial OS=Homo sapiens OX=9606 GN=ECHS1 PE=1 SV=4	0	144.782	63	15	205	15	290	31.4	8.07	521.55	15	0	1.107	0.938	0.847	1.212	1.027	0.43996	0.515179	0.0653477	0.0229319	0.873775	0.90294	0.990366	0.442284	0.18486	1	8.03202e+06	8.88818e+06	7.53058e+06	7.33399e+06	5.34	0.8	10.64	9.98	High	High	High	High	High	High	High	High	High
-7.74581e+18	FALSE	High	IsMasterProtein	O95292	Vesicle-associated membrane protein-associated protein B/C OS=Homo sapiens OX=9606 GN=VAPB PE=1 SV=3	0	42.803	44	8	64	8	243	27.2	7.3	128.82	8	0	1.067	0.905	0.848	1.064	0.902	0.470729	0.320894	0.0398338	0.41437	0.36878	0.939527	0.754428	0.345839	0.934261	0.839325	1.57827e+06	1.68452e+06	1.42804e+06	1.58315e+06	3.68	9.03	4.85	5.4	High	High	High	High	High	High	High	High	High
1.53695e+18	FALSE	Medium	IsMasterProtein	O60927	E3 ubiquitin-protein ligase PPP1R11 OS=Homo sapiens OX=9606 GN=PPP1R11 PE=1 SV=1	0.023	2.447	7	1	4	1	126	13.9	7.01	1.71	1	0	1.408	1.194	0.848	2.42	2.052	0.660701	0.995217	0.531836	0.0170124	0.119856	1	1	1	0.15541	0.452528	18159.1	25575.2	21688.7	10569.6	10.24	15.7	36.39	23.49	Peak Found	High	Peak Found	Peak Found	High	High	Peak Found	High	Peak Found
6.27191e+18	FALSE	High	IsMasterProtein	Q92552	28S ribosomal protein S27, mitochondrial OS=Homo sapiens OX=9606 GN=MRPS27 PE=1 SV=3	0	7.626	9	3	7	3	414	47.6	6.18	8.29	3	0	0.947	0.803	0.848	1.009	0.856	0.998121	0.944689	0.887712	0.972568	0.676226	1	1	1	1	1	186846	176912	150055	175319	23.25	5.06	19.04	11.11	High	Peak Found	Peak Found	Peak Found	Peak Found	Peak Found	High	High	High
6.18037e+18	FALSE	High	IsMasterProtein	P00505	Aspartate aminotransferase, mitochondrial OS=Homo sapiens OX=9606 GN=GOT2 PE=1 SV=3	0	257.573	66	26	523	26	430	47.5	9.01	1360.9	26	0	1.197	1.015	0.848	1.072	0.909	0.0563261	0.945333	0.121437	0.443814	0.753258	0.242666	1	0.616859	0.964183	1	1.49149e+07	1.78487e+07	1.51418e+07	1.66502e+07	2.59	2.91	10.7	5.14	High	High	High	High	High	High	High	High	High
8.30454e+18	FALSE	High	IsMasterProtein	Q9NVD7	Alpha-parvin OS=Homo sapiens OX=9606 GN=PARVA PE=1 SV=1	0	10.828	6	2	25	2	372	42.2	5.95	49.32	2	0	1.072	0.909	0.848	0.977	0.829	0.786758	0.725272	0.267495	0.999964	0.283407	1	1	0.891128	1	0.724113	184747	197969	167946	202535	5.08	7.49	17.61	8.36	High	High	High	High	High	High	High	High	High
-2.09811e+17	FALSE	High	IsMasterProtein	Q8NBJ4	Golgi membrane protein 1 OS=Homo sapiens OX=9606 GN=GOLM1 PE=1 SV=1	0.001	5.429	3	1	9	1	401	45.3	4.97	21.44	1	0	1.006	0.854	0.849	1.787	1.517	0.895537	0.192835	0.459351	0.00175457	0.0113462	1	0.567003	1	0.0416731	0.125523	69667.1	70080.4	59497.3	39217.6	3.34	16.22	10.82	7.87	Peak Found	Peak Found	Peak Found	High	High	High	High	High	High
6.71349e+18	FALSE	High	IsMasterProtein	P50454	Serpin H1 OS=Homo sapiens OX=9606 GN=SERPINH1 PE=1 SV=2	0	329.784	66	23	490	23	418	46.4	8.69	1294.46	23	0	1.081	0.918	0.849	0.993	0.843	0.0780754	0.262926	0.00529295	0.920394	0.011757	0.301635	0.670275	0.120989	1	0.125618	2.16258e+07	2.33845e+07	1.98562e+07	2.35485e+07	0.7	4	5.33	3.23	High	High	High	High	High	High	High	High	High
-4019147286309900	FALSE	High	IsMasterProtein	Q9NRR3	CDC42 small effector protein 2 OS=Homo sapiens OX=9606 GN=CDC42SE2 PE=1 SV=1	0.007	3.464	23	1	1	1	84	9.2	8.35	0	1	0	0.818	0.695	0.849	0.724	0.614	0.150521	0.0698367	0.944762	0.0170631	0.00832739	0.46279	0.304369	1	0.155581	0.105824	43129.4	35279.4	29960.7	48761.4	10.07	16.66	12.13	9.21	Peak Found	Peak Found	Peak Found	Peak Found	Peak Found	Peak Found	Peak Found	Peak Found	High
1.46679e+18	FALSE	High	IsMasterProtein	Q12933	TNF receptor-associated factor 2 OS=Homo sapiens OX=9606 GN=TRAF2 PE=1 SV=2	0.002	4.995	4	2	2	2	501	55.8	7.53	3.92	2	0	1.837	1.56	0.849	0.698	0.593	0.852369	0.887589	0.999773	0.638069	0.591407	1	1	1	1	1	57937.2	106450	90404.4	152427	27.57	38.71	33.93	33.08	Peak Found	Peak Found	Peak Found	Peak Found	Peak Found	Peak Found	Peak Found	High	Peak Found
3.46005e+18	FALSE	High	IsMasterProtein	Q96CX2	BTB/POZ domain-containing protein KCTD12 OS=Homo sapiens OX=9606 GN=KCTD12 PE=1 SV=1	0	13.793	13	4	19	4	325	35.7	5.64	22.84	4	0	0.874	0.743	0.849	1.033	0.877	0.989584	0.823845	0.66304	0.833011	0.987539	1	1	1	1	1	431404	377255	320410	365300	29.4	5.81	29.78	19.27	High	High	High	High	High	High	Peak Found	High	High
1.23531e+18	FALSE	High	IsMasterProtein	O14949	Cytochrome b-c1 complex subunit 8 OS=Homo sapiens OX=9606 GN=UQCRQ PE=1 SV=4	0	13.298	38	3	21	3	82	9.9	10.08	26.16	3	0	0.975	0.828	0.849	1.151	0.977	0.509467	0.0299612	0.224048	0.414995	0.958165	0.974467	0.179954	0.821081	0.934602	1	599836	584686	496626	508143	6.64	9.57	9.99	9.08	High	High	High	High	High	High	High	High	Peak Found
-2.77938e+18	FALSE	High	IsMasterProtein	P17655	Calpain-2 catalytic subunit OS=Homo sapiens OX=9606 GN=CAPN2 PE=1 SV=6	0	362.768	56	33	574	33	700	79.9	4.98	1324.22	33	0	0.928	0.788	0.85	1.048	0.89	0.244219	0.00321242	0.0471783	0.90724	0.120477	0.636593	0.0463068	0.374184	1	0.453104	1.88253e+07	1.74607e+07	1.48359e+07	1.66665e+07	2.44	3.61	3.29	10.8	High	High	High	High	High	High	High	High	High
-9.12079e+18	FALSE	High	IsMasterProtein	A0A0B4J2D5	Glutamine amidotransferase-like class 1 domain-containing protein 3B, mitochondrial OS=Homo sapiens OX=9606 GN=GATD3B PE=1 SV=1	0	14.039	22	3	14	3	268	28.1	8.27	23.38	3	0	1.429	1.214	0.85	1.343	1.141	0.595682	0.739745	0.993395	0.69958	0.834175	1	1	1	1	1	127979	182894	155411	136169	12.38	36.24	13.23	23.33	Peak Found	High	Peak Found	High	High	High	High	High	High
8.65844e+18	FALSE	High	IsMasterProtein	P12109	Collagen alpha-1(VI) chain OS=Homo sapiens OX=9606 GN=COL6A1 PE=1 SV=3	0	7.022	3	2	3	2	1028	108.5	5.43	3.83	2	0	1.515	1.287	0.85	1.257	1.068	0.00431527	0.099073	0.167863	0.140741	0.99919	0.0441884	0.379079	0.731014	0.529454	1	52191	79061.3	67184.1	62878.1	15.72	6.82	11.2	13.35	Peak Found	Peak Found	Peak Found	High	Peak Found	Peak Found	Peak Found	High	Peak Found
-6.43884e+18	FALSE	High	IsMasterProtein	P11498	Pyruvate carboxylase, mitochondrial OS=Homo sapiens OX=9606 GN=PC PE=1 SV=2	0	128.673	32	24	168	24	1178	129.6	6.84	375.22	24	0	1.355	1.152	0.85	1.486	1.264	0.0276362	0.80175	0.0987181	0.00174496	0.0565535	0.148697	1	0.556913	0.0416482	0.298601	2.25755e+06	3.05851e+06	2.60062e+06	2.05769e+06	6.45	10.41	9.78	10.53	High	High	High	High	High	High	High	High	High
3.94478e+18	FALSE	High	IsMasterProtein	P60660	Myosin light polypeptide 6 OS=Homo sapiens OX=9606 GN=MYL6 PE=1 SV=2	0	142.28	76	9	434	9	151	16.9	4.65	1071.91	9	0	1.078	0.917	0.85	0.829	0.705	0.241394	0.961834	0.125892	0.821423	0.0371557	0.631184	1	0.631547	1	0.235407	1.96021e+07	2.11405e+07	1.79784e+07	2.54974e+07	4.61	12.08	6.07	12.01	High	High	High	High	High	High	High	High	High
-1.08653e+18	FALSE	High	IsMasterProtein	Q9Y5P4	Collagen type IV alpha-3-binding protein OS=Homo sapiens OX=9606 GN=COL4A3BP PE=1 SV=1	0	6.825	5	2	5	2	624	70.8	5.48	12.82	2	0	0.951	0.809	0.85	0.562	0.478	0.995627					1					16667.1	15852.8	13482.6	28192	32.55	4.01			Not Found	High	Peak Found	High	High	High	High	Not Found	Peak Found
2.6083e+18	FALSE	High	IsMasterProtein	Q96QR8	Transcriptional activator protein Pur-beta OS=Homo sapiens OX=9606 GN=PURB PE=1 SV=3	0	21.343	31	5	24	5	312	33.2	5.43	50.66	5	0	1.367	1.163	0.85	1.465	1.246	0.623268	0.990215	0.785417	0.408416	0.892194	1	1	1	0.92829	1	294021	401948	341855	274275	27.29	11.05	21.71	22.89	High	High	High	High	High	High	High	High	Peak Found
3.4537e+18	FALSE	High	IsMasterProtein	O43707	Alpha-actinin-4 OS=Homo sapiens OX=9606 GN=ACTN4 PE=1 SV=2	0	903.944	77	71	2366	51	911	104.8	5.44	5866.91	71	20	0.972	0.827	0.851	1.078	0.917	0.981853	0.363846	0.546025	0.948079	0.833868	1	0.805461	1	1	1	1.00837e+08	9.80097e+07	8.33654e+07	9.09091e+07	3.15	8.8	11.98	10.47	High	High	High	High	High	High	High	High	High
3.42574e+18	FALSE	High	IsMasterProtein	O60568	Multifunctional procollagen lysine hydroxylase and glycosyltransferase LH3 OS=Homo sapiens OX=9606 GN=PLOD3 PE=1 SV=1	0	71.428	23	12	93	12	738	84.7	6.05	177.25	12	0	1.119	0.952	0.851	0.98	0.834	0.345649	0.553931	0.0540513	0.85677	0.0181077	0.785624	1	0.404383	1	0.155315	2.02355e+06	2.26504e+06	1.92663e+06	2.31082e+06	8.85	6.11	1.35	2.76	High	High	High	High	High	High	High	High	High
-3.22828e+18	FALSE	High	IsMasterProtein	Q9BZM5	UL16-binding protein 2 OS=Homo sapiens OX=9606 GN=ULBP2 PE=1 SV=1	0	7.442	12	2	6	2	246	27.4	7.3	10.71	2	0	1.098	0.934	0.851	0.854	0.726	0.997281	0.557981	0.456698	0.98314	0.298504	1	1	1	1	0.746436	79243.3	87025.6	74029.2	101899	25.16	18.21	61.65	7.41	Peak Found	Peak Found	High	Peak Found	Peak Found	Peak Found	Peak Found	Peak Found	Peak Found
9.18994e+18	FALSE	High	IsMasterProtein	Q9Y3D6	Mitochondrial fission 1 protein OS=Homo sapiens OX=9606 GN=FIS1 PE=1 SV=2	0	13.03	35	3	17	3	152	16.9	8.79	29.79	3	0	0.948	0.806	0.851	1.159	0.986	0.866055	0.0176038	0.0509248	0.0493406	0.999996	1	0.128801	0.39071	0.288776	1	460616	436522	371468	376780	2.89	12.17	2.53	5.85	High	High	Peak Found	High	High	High	High	High	High
-3.54597e+18	FALSE	High	IsMasterProtein	P36543	V-type proton ATPase subunit E 1 OS=Homo sapiens OX=9606 GN=ATP6V1E1 PE=1 SV=1	0	47.283	34	6	54	6	226	26.1	8	141.42	6	0	1.445	1.23	0.851	0.943	0.803	0.0318949	0.498706	0.244279	0.752026	0.0608345	0.163804	0.967143	0.858034	1	0.311195	1.79297e+06	2.59028e+06	2.20523e+06	2.74704e+06	15.05	4.49	9.06	6.68	High	High	High	High	High	High	High	High	High
-3.19496e+18	FALSE	High	IsMasterProtein	Q9UPT5	Exocyst complex component 7 OS=Homo sapiens OX=9606 GN=EXOC7 PE=1 SV=3	0	23.161	14	8	29	8	735	83.3	6.79	45.28	8	0	0.901	0.767	0.851	1.273	1.084	0.901951	0.0967276	0.245785	0.101382	0.913929	1	0.372783	0.859983	0.43701	1	2.97618e+06	2.6818e+06	2.28336e+06	2.10646e+06	14.29	7.46	7.88	7.39	High	High	High	High	High	High	High	High	High
-9.2166e+18	FALSE	High	IsMasterProtein	Q96GX9	Methylthioribulose-1-phosphate dehydratase OS=Homo sapiens OX=9606 GN=APIP PE=1 SV=1	0	12.322	14	3	13	3	242	27.1	7.12	26.94	3	0	1.355	1.153	0.851	1.064	0.906	0.00653286	0.235246	0.111741	0.811736	0.363064	0.0583043	0.631112	0.591503	1	0.831706	299390	405545	345312	381132	6.23	3.36	5.36	12.11	Peak Found	High	Peak Found	Peak Found	High	High	High	High	High
1.6697e+18	FALSE	High	IsMasterProtein	Q96FW1	Ubiquitin thioesterase OTUB1 OS=Homo sapiens OX=9606 GN=OTUB1 PE=1 SV=2	0	91.809	53	11	165	11	271	31.3	4.94	324.44	11	0	1.163	0.99	0.852	0.99	0.843	0.707355	0.755138	0.999733	0.99998	0.999949	1	1	1	1	1	2.89596e+06	3.36668e+06	2.86708e+06	3.40118e+06	4.54	7.23	25.78	9.67	High	High	High	High	High	High	High	High	High
-6.60724e+18	FALSE	High	IsMasterProtein	Q13017	Rho GTPase-activating protein 5 OS=Homo sapiens OX=9606 GN=ARHGAP5 PE=1 SV=2	0	14.865	4	4	12	4	1502	172.4	6.62	23.88	4	0	0.915	0.779	0.852	0.792	0.675	0.997715	0.996197	0.980509	0.802006	0.652988	1	1	1	1	1	174371	159519	135877	201334	49.87	9.02	44.1	2.23	High	High	High	Peak Found	High	Peak Found	High	Peak Found	Not Found
-4.95201e+18	FALSE	High	IsMasterProtein	Q9Y4L1	Hypoxia up-regulated protein 1 OS=Homo sapiens OX=9606 GN=HYOU1 PE=1 SV=1	0	520.511	55	49	847	49	999	111.3	5.22	2069.5	49	0	1.214	1.034	0.852	1.442	1.228	0.00613295	0.999232	0.0071801	4.60923e-05	0.00385603	0.0557834	1	0.148695	0.0060063	0.0686341	2.51635e+07	3.0554e+07	2.60294e+07	2.11908e+07	4.43	2.96	5.21	5.61	High	High	High	High	High	High	High	High	High
-3.03773e+18	FALSE	High	IsMasterProtein	P09234	U1 small nuclear ribonucleoprotein C OS=Homo sapiens OX=9606 GN=SNRPC PE=1 SV=1	0	39.35	31	5	86	5	159	17.4	9.67	206.13	5	0	1.036	0.883	0.852	1.104	0.942	0.981466	0.144077	0.0857468	0.500553	0.554876	1	0.473843	0.513633	1	1	1.68813e+06	1.74951e+06	1.49144e+06	1.58399e+06	4.81	7.44	9.94	3.94	High	High	High	High	High	High	High	High	High
5.41795e+18	FALSE	High	IsMasterProtein	Q49A26	Putative oxidoreductase GLYR1 OS=Homo sapiens OX=9606 GN=GLYR1 PE=1 SV=4	0	6.069	3	1	6	1	553	60.5	9.17	14.21	1	0	1.156	0.986	0.853	0.81	0.691	0.695608	0.893285	0.335754	0.144491	0.011836	1	1	0.979389	0.534889	0.125618	62900.6	72704.1	61991	89716.9	6.7	9.26	18.98	4.88	Peak Found	High	High	High	Peak Found	Peak Found	High	Peak Found	Peak Found
-3.9016e+18	FALSE	Medium	IsMasterProtein	P14621	Acylphosphatase-2 OS=Homo sapiens OX=9606 GN=ACYP2 PE=1 SV=2	0.043	2.101	18	1	3	1	99	11.1	9.5	1.84	1	0	1.154	0.984	0.853	1000	1000			0.666261					1			14130	16311.5	13908.9			2.37	23.28		High	Not Found	Not Found	Not Found	High	Peak Found	High	Peak Found	Not Found
5.11447e+18	FALSE	High	IsMasterProtein	P02788	Lactotransferrin OS=Homo sapiens OX=9606 GN=LTF PE=1 SV=6	0	8.875	3	2	37	1	710	78.1	8.12	61.15	2	1	0.836	0.713	0.853	1.352	1.153	0.529344	0.0600234	0.398538	0.16206	0.894787	0.988235	0.275526	1	0.564303	1	2.73336e+06	2.28465e+06	1.94854e+06	1.68999e+06	11.38	4.7	7.92	16.78	Peak Found	Peak Found	Peak Found	Peak Found	Peak Found	Peak Found	High	High	High
4.01473e+18	FALSE	High	IsMasterProtein	Q53EL6	Programmed cell death protein 4 OS=Homo sapiens OX=9606 GN=PDCD4 PE=1 SV=2	0	118.94	39	14	146	14	469	51.7	5.21	325.16	14	0	1.494	1.275	0.853	0.908	0.774	0.0106562	0.0223732	0.942258	0.742148	0.440709	0.0806096	0.148575	1	1	0.918827	1.98048e+06	2.95982e+06	2.5244e+06	3.26143e+06	4.2	7.2	20.2	6.07	High	High	High	High	High	High	High	High	High
-5.70695e+18	FALSE	High	IsMasterProtein	Q99436	Proteasome subunit beta type-7 OS=Homo sapiens OX=9606 GN=PSMB7 PE=1 SV=1	0	117.214	43	7	143	7	277	29.9	7.68	406.29	7	0	1.044	0.891	0.853	1.045	0.892	0.998755	0.327594	0.271966	0.589922	0.901448	1	0.763047	0.899129	1	1	3.22554e+06	3.36724e+06	2.87347e+06	3.22202e+06	7.44	3.89	10.7	6.55	High	High	High	High	High	High	High	High	High
-2.19005e+18	FALSE	High	IsMasterProtein	Q9NRX5	Serine incorporator 1 OS=Homo sapiens OX=9606 GN=SERINC1 PE=1 SV=1	0	14.83	7	2	18	2	453	50.5	5.85	33.61	2	0	0.887	0.758	0.854	1.043	0.891	0.166231	0.0557004	0.861719	0.99556	0.750632	0.495433	0.26355	1	1	1	149301	132415	113106	126904	10.13	6.52	14	7.19	High	High	High	High	High	High	High	High	High
3.14531e+18	FALSE	High	IsMasterProtein	O43292	Glycosylphosphatidylinositol anchor attachment 1 protein OS=Homo sapiens OX=9606 GN=GPAA1 PE=1 SV=3	0.005	4.264	2	1	2	1	621	67.6	8.06	4.04	1	0	1.414	1.208	0.854	1000	1000	0.00550901	0.0650252	0.193692			0.0518295	0.290769	0.782532			80332.8	113610	97053.3		11.67	7.05	3.76		Peak Found	Peak Found	Peak Found	High	Peak Found	High	Peak Found	Peak Found	Not Found
7.54615e+18	FALSE	High	IsMasterProtein	O00186	Syntaxin-binding protein 3 OS=Homo sapiens OX=9606 GN=STXBP3 PE=1 SV=2	0	18.534	10	5	26	5	592	67.7	7.8	27.73	5	0	1.044	0.892	0.855	1.145	0.978	0.911164	0.459058	0.811826	0.99974	0.852794	1	0.921919	1	1	1	302779	316165	270181	276243	14	10.09	21.78	16.4	High	High	High	High	High	High	High	High	Peak Found
-4.42622e+18	FALSE	High	IsMasterProtein	Q9H9F9	Actin-related protein 5 OS=Homo sapiens OX=9606 GN=ACTR5 PE=1 SV=2	0	7.449	5	2	6	2	607	68.3	5.27	9.12	2	0	1.195	1.022	0.855	0.89	0.761	0.130839	0.970236	0.237277	0.451609	0.0272459	0.422015	1	0.84906	0.971238	0.195913	77736.3	92921.2	79410.3	104378	6.43	6.88	15.34	2.63	Peak Found	High	Peak Found	Peak Found	Peak Found	High	Peak Found	Peak Found	High
4.83993e+18	FALSE	High	IsMasterProtein	Q86SF2	N-acetylgalactosaminyltransferase 7 OS=Homo sapiens OX=9606 GN=GALNT7 PE=1 SV=1	0	26.393	12	6	48	6	657	75.3	7.11	70.94	6	0	1.078	0.921	0.855	0.75	0.641	0.688607	0.804367	0.256763	0.00116465	0.000164775	1	1	0.873188	0.0339562	0.0134864	504901	544201	465211	725544	1.73	9.45	7.41	1.56	High	High	High	High	High	High	High	High	High
7.87492e+18	FALSE	High	IsMasterProtein	P20962	Parathymosin OS=Homo sapiens OX=9606 GN=PTMS PE=1 SV=2	0	8.258	23	2	23	2	102	11.5	4.16	37.32	2	0	1.112	0.95	0.855	1.214	1.038	0.925772	0.460747	0.217196	0.0423248	0.659137	1	0.923725	0.814619	0.263054	1	2.25863e+06	2.51064e+06	2.14623e+06	2.06792e+06	15.58	3.56	4.28	8.23	High	High	High	High	High	High	High	High	High
7.22823e+18	FALSE	High	IsMasterProtein	O15084	Serine/threonine-protein phosphatase 6 regulatory ankyrin repeat subunit A OS=Homo sapiens OX=9606 GN=ANKRD28 PE=1 SV=5	0.001	5.616	2	2	6	2	1053	112.9	6.25	7.37	2	0	1.018	0.87	0.855	1.12	0.957	0.99904	0.610977	0.686662	0.443447	0.967896	1	1	1	0.964183	1	60171.4	61266	52375.9	54717.2	4.05	10.44	9.31	8.93	High	High	High	Peak Found	Peak Found	Peak Found	Peak Found	Peak Found	High
-8.57419e+18	FALSE	High	IsMasterProtein	P46926	Glucosamine-6-phosphate isomerase 1 OS=Homo sapiens OX=9606 GN=GNPDA1 PE=1 SV=1	0	32.849	37	7	56	7	289	32.6	6.92	96.29	7	0	0.913	0.781	0.855	1.13	0.966	0.809262	0.716007	0.997835	0.949254	0.983894	1	1	1	1	1	1.14181e+06	1.04301e+06	891761	923055	2.04	14.86	25.76	8.11	High	High	High	High	High	High	High	High	High
3.19111e+18	FALSE	High	IsMasterProtein	Q9GZP9	Derlin-2 OS=Homo sapiens OX=9606 GN=DERL2 PE=1 SV=1	0	18.079	17	2	23	2	239	27.5	7.28	43.85	2	0	0.967	0.827	0.855	1.245	1.064	0.978002	0.528808	0.746102	0.0925729	0.360285	1	1	1	0.413521	0.828361	2.89107e+06	2.79563e+06	2.39035e+06	2.24611e+06	13.32	2.66	17.36	7.29	High	High	High	High	High	High	Peak Found	High	High
7.75132e+18	FALSE	High	IsMasterProtein	P33121	Long-chain-fatty-acid--CoA ligase 1 OS=Homo sapiens OX=9606 GN=ACSL1 PE=1 SV=1	0	12.229	6	4	12	3	698	77.9	7.15	11.07	4	0	0.989	0.846	0.855	0.832	0.712	0.99464	0.413045	0.536349	0.0622656	0.0093311	1	0.870242	1	0.325291	0.112089	208575	206317	176449	247884	2.39	6.46	13.77	5.79	High	Peak Found	Peak Found	Peak Found	Peak Found	High	High	High	Peak Found
-7.18643e+18	FALSE	High	IsMasterProtein	Q04837	Single-stranded DNA-binding protein, mitochondrial OS=Homo sapiens OX=9606 GN=SSBP1 PE=1 SV=1	0	69.947	58	9	95	9	148	17.2	9.6	187.09	9	0	1.132	0.969	0.855	1.147	0.981	0.121546	0.673259	0.0243678	0.0651324	0.892595	0.400203	1	0.274852	0.334525	1	3.03903e+06	3.44162e+06	2.94388e+06	3.00061e+06	3.47	8.99	5.42	3.74	High	High	High	High	High	High	High	High	High
6.00874e+18	FALSE	Medium	IsMasterProtein	O75157	TSC22 domain family protein 2 OS=Homo sapiens OX=9606 GN=TSC22D2 PE=1 SV=3	0.047	2.062	2	1	2	1	780	79.2	5.02	1.62	1	0	1.205	1.031	0.855	0.967	0.828	0.0440665	0.692094	0.208575	0.935046	0.093349	0.207693	1	0.804781	1	0.398922	26330.4	31724.3	27139.5	32795.1	9.15	8.97	6.89	10.19	Peak Found	Peak Found	Peak Found	Peak Found	Peak Found	Peak Found	Peak Found	Peak Found	High
5.46453e+18	FALSE	High	IsMasterProtein	Q5R3I4	Tetratricopeptide repeat protein 38 OS=Homo sapiens OX=9606 GN=TTC38 PE=1 SV=1	0	55.161	34	12	106	12	469	52.8	5.99	152.77	12	0	1.027	0.879	0.855	1.09	0.933	0.654324	0.300665	0.0594742	0.644243	0.307537	1	0.730424	0.425923	1	0.760808	1.86532e+06	1.91608e+06	1.63917e+06	1.75758e+06	6.97	2.38	4.11	11.26	High	High	High	High	High	High	High	High	High
-6.70645e+18	FALSE	High	IsMasterProtein	Q9H9Q2	COP9 signalosome complex subunit 7b OS=Homo sapiens OX=9606 GN=COPS7B PE=1 SV=1	0	24.422	20	5	23	5	264	29.6	6.15	25.34	5	0	1.193	1.021	0.856	0.992	0.848	0.0983139	0.992625	0.067215	0.999747	0.0594778	0.353175	1	0.453024	1	0.30731	392210	467944	400337	471909	8.35	3.26	11.57	7.47	High	High	High	High	High	High	Peak Found	High	High
6.77527e+17	FALSE	High	IsMasterProtein	Q99733	Nucleosome assembly protein 1-like 4 OS=Homo sapiens OX=9606 GN=NAP1L4 PE=1 SV=1	0	89.763	42	13	232	11	375	42.8	4.69	535.17	13	0	1.876	1.606	0.856	1.469	1.257	0.00015169	0.00108368	0.247614	0.00326963	0.0474703	0.00501919	0.0248014	0.862289	0.0570603	0.26937	2.32848e+06	4.36888e+06	3.73866e+06	2.97472e+06	6.4	7.79	14.13	7.07	High	High	High	High	High	High	High	High	High
4.12842e+18	FALSE	High	IsMasterProtein	P11177	Pyruvate dehydrogenase E1 component subunit beta, mitochondrial OS=Homo sapiens OX=9606 GN=PDHB PE=1 SV=3	0	113.824	49	13	246	13	359	39.2	6.65	539.59	13	0	1.223	1.046	0.856	1.226	1.049	0.00850583	0.336528	0.100902	0.0088815	0.350636	0.0694167	0.774266	0.564632	0.105473	0.817191	4.80855e+06	5.87978e+06	5.03202e+06	4.79482e+06	4.26	2.02	9.2	2.78	High	High	High	High	High	High	High	High	High
-4.00439e+18	FALSE	Medium	IsMasterProtein	P25942	Tumor necrosis factor receptor superfamily member 5 OS=Homo sapiens OX=9606 GN=CD40 PE=1 SV=1	0.013	3.004	3	1	11	1	277	30.6	5.76	1.6	1	0	1.453	1.244	0.856	0.812	0.695	0.00151161	0.0386907	0.120285	0.0118146	0.000603605	0.0218174	0.211958	0.616177	0.126987	0.0257701	67584.2	98172.4	84059.3	120957	5.61	10.8	2.95	3.71	High	Peak Found	High	High	High	Peak Found	High	High	High
-4.62151e+18	FALSE	High	IsMasterProtein	O75376	Nuclear receptor corepressor 1 OS=Homo sapiens OX=9606 GN=NCOR1 PE=1 SV=2	0	6.603	1	2	2	2	2440	270	7.11	1.8	2	0	1.172	1.003	0.856	0.833	0.713	0.999831	0.999288	0.99996	0.394799	0.373683	1	1	1	0.914498	0.845206	52580.5	61601.9	52759.9	73970.9	32.55	28.69	29.84	5.92	Peak Found	Peak Found	Peak Found	Peak Found	Peak Found	Peak Found	Peak Found	Peak Found	High
-8.10252e+18	FALSE	High	IsMasterProtein	Q2M2I8	AP2-associated protein kinase 1 OS=Homo sapiens OX=9606 GN=AAK1 PE=1 SV=3	0	12.008	7	3	10	3	961	103.8	6.6	18.62	3	0	1.422	1.218	0.856	2.016	1.726	0.377352	0.573814	0.978876	0.00566839	0.00925225	0.825016	1	1	0.081655	0.111698	47605.2	67714.6	57995.5	33593.1	11.9	19.36	19.47	5.04	Peak Found	High	High	High	High	High	Peak Found	High	Peak Found
4.30562e+18	FALSE	High	IsMasterProtein	Q9H4A3	Serine/threonine-protein kinase WNK1 OS=Homo sapiens OX=9606 GN=WNK1 PE=1 SV=2	0	15.843	2	5	16	5	2382	250.6	6.34	34.33	5	0	1.081	0.927	0.857	1.102	0.945	0.733355	0.991854	0.578419	0.932824	0.88308	1	1	1	1	1	254844	275564	236137	250011	14.65	3.07	13.33	17.57	High	High	High	High	High	High	Peak Found	High	High
2.6664e+18	FALSE	High	IsMasterProtein	P38117	Electron transfer flavoprotein subunit beta OS=Homo sapiens OX=9606 GN=ETFB PE=1 SV=3	0	87.959	52	14	239	14	255	27.8	8.1	479.76	14	0	1.218	1.044	0.857	1.043	0.894	0.132439	0.898556	0.0502074	0.941408	0.11048	0.426048	1	0.388666	1	0.432689	3.97688e+06	4.84352e+06	4.15067e+06	4.64282e+06	7.25	2.39	10.87	4.31	High	High	High	High	High	High	High	High	High
-2.30365e+18	FALSE	High	IsMasterProtein	Q6KB66	Keratin, type II cytoskeletal 80 OS=Homo sapiens OX=9606 GN=KRT80 PE=1 SV=2	0	19.306	5	3	43	1	452	50.5	5.67	91.29	3	0	1.677	1.438	0.857	0.944	0.809	0.0333691			0.970695		0.1696			1		10383.9	17415.6	14927.9	18443.9	11.16	15.98		25.36	Peak Found	Peak Found	Peak Found	Peak Found	Peak Found	Peak Found	Not Found	Peak Found	Not Found
5.39002e+18	FALSE	High	IsMasterProtein	O75368	SH3 domain-binding glutamic acid-rich-like protein OS=Homo sapiens OX=9606 GN=SH3BGRL PE=1 SV=1	0	37.669	71	8	54	8	114	12.8	5.25	96.91	8	0	1.481	1.27	0.857	1.074	0.921	0.00657714	0.308254	0.083761	0.479991	0.567432	0.0583781	0.73821	0.505487	1	1	1.02103e+06	1.51253e+06	1.29647e+06	1.4081e+06	8.06	7.53	11.93	8.5	High	High	High	High	High	High	High	Peak Found	High
-2.13229e+18	FALSE	Medium	IsMasterProtein	Q9BV68	E3 ubiquitin-protein ligase RNF126 OS=Homo sapiens OX=9606 GN=RNF126 PE=1 SV=2	0.047	2.064	4	1	1	1	311	33.8	5.47	1.84	1	0	0.791	0.678	0.857	1.314	1.126	0.306228	0.113081	0.764575	0.391855	0.947333	0.733087	0.412751	1	0.908977	1	22983.4	18174	15581.7	13834.2	17.5	6.77	22.9	14.45	Peak Found	Peak Found	Peak Found	Peak Found	High	Peak Found	Peak Found	Peak Found	Not Found
-7.87932e+18	FALSE	Medium	IsMasterProtein	Q14517	Protocadherin Fat 1 OS=Homo sapiens OX=9606 GN=FAT1 PE=1 SV=2	0.015	2.788	0	1	1	1	4588	506	5	1.62	1	0	0.999	0.856	0.857	1.078	0.924	0.943102	0.584439	0.873057	0.956259	0.994037	1	1	1	1	1	27599.1	27562.4	23632.1	25578.1	12.14	6.62	24.12	1.32	Peak Found	Peak Found	Peak Found	Peak Found	Peak Found	Peak Found	Peak Found	Peak Found	Peak Found
2.42287e+18	FALSE	High	IsMasterProtein	Q9P0J0	NADH dehydrogenase [ubiquinone] 1 alpha subcomplex subunit 13 OS=Homo sapiens OX=9606 GN=NDUFA13 PE=1 SV=3	0	20.316	32	4	26	4	144	16.7	8.43	42.36	4	0	1.309	1.123	0.858	1.204	1.033	0.599824	0.946073	0.880008	0.612354	0.951943	1	1	1	1	1	996688	1.30496e+06	1.11937e+06	1.08412e+06	27.05	13.06	29.28	38.73	High	High	High	High	High	High	High	High	High
-5.51863e+18	FALSE	High	IsMasterProtein	Q3V6T2	Girdin OS=Homo sapiens OX=9606 GN=CCDC88A PE=1 SV=2	0	13.684	3	4	9	4	1871	215.9	6.21	14.43	4	0	1.18	1.012	0.858	0.879	0.754	0.878885	0.990283	0.735162	0.846641	0.320132	1	1	1	1	0.775563	77329.3	91269.8	78293.7	103837	17.15	11.29	28.39	7.27	High	Peak Found	Peak Found	High	High	High	Peak Found	High	Peak Found
-1.76036e+18	FALSE	High	IsMasterProtein	Q14011	Cold-inducible RNA-binding protein OS=Homo sapiens OX=9606 GN=CIRBP PE=1 SV=1	0	60.333	44	6	81	6	172	18.6	9.51	175.44	6	0	1.193	1.024	0.858	1.103	0.946	0.0183495	0.396513	0.187664	0.660915	0.705957	0.116213	0.847239	0.775955	1	1	2.3165e+06	2.76403e+06	2.37189e+06	2.50633e+06	9.25	1.57	8.85	6.21	High	High	High	High	High	High	High	High	High
7.4601e+18	FALSE	High	IsMasterProtein	P09960	Leukotriene A-4 hydrolase OS=Homo sapiens OX=9606 GN=LTA4H PE=1 SV=2	0	327.983	60	35	564	35	611	69.2	6.18	1156.99	35	0	0.96	0.824	0.858	0.952	0.817	0.238144	5.04983e-05	0.000290445	0.0839802	2.88801e-05	0.625112	0.00353645	0.0377894	0.391292	0.00608146	1.32299e+07	1.2698e+07	1.08967e+07	1.33378e+07	1.47	1.07	3.34	3.33	High	High	High	High	High	High	High	High	High
-4.41557e+18	FALSE	High	IsMasterProtein	Q08257	Quinone oxidoreductase OS=Homo sapiens OX=9606 GN=CRYZ PE=1 SV=1	0	101.625	52	13	189	13	329	35.2	8.44	367.27	13	0	1.248	1.071	0.859	0.948	0.814	0.0336461	0.999663	0.0384225	0.764289	0.010214	0.170399	1	0.336813	1	0.119344	3.10718e+06	3.8768e+06	3.32832e+06	4.08735e+06	2.71	3.44	13.33	1.41	High	High	High	High	High	High	High	High	High
6.65337e+18	FALSE	High	IsMasterProtein	Q9NRX2	39S ribosomal protein L17, mitochondrial OS=Homo sapiens OX=9606 GN=MRPL17 PE=1 SV=1	0	18.722	14	3	29	3	175	20	10.11	58.61	3	0	1.285	1.103	0.859	1.341	1.151	0.474124	0.991492	0.627557	0.292383	0.897439	0.943085	1	1	0.778156	1	231467	297427	255373	221872	17.66	11.57	31.02	11.32	High	High	High	High	Peak Found	High	High	High	High
7.96939e+18	FALSE	High	IsMasterProtein	Q9NUJ1	Mycophenolic acid acyl-glucuronide esterase, mitochondrial OS=Homo sapiens OX=9606 GN=ABHD10 PE=1 SV=1	0	68.993	55	13	118	13	306	33.9	8.57	279.89	13	0	1.173	1.007	0.859	1.103	0.947	0.254731	0.780973	0.710771	0.988056	0.869342	0.655268	1	1	1	1	3.05099e+06	3.57757e+06	3.0719e+06	3.24468e+06	1.08	4.64	11.33	14.68	High	High	High	High	High	High	High	High	High
4.77455e+18	FALSE	Medium	IsMasterProtein	Q8IZA0	Dyslexia-associated protein KIAA0319-like protein OS=Homo sapiens OX=9606 GN=KIAA0319L PE=1 SV=2	0.035	2.209	1	1	3	1	1049	115.6	6.05	3.96	1	0	1.602	1.376	0.859	0.704	0.604	0.190496	0.425523	0.917055	0.708125	0.373413	0.541221	0.881532	1	1	0.845206	19137.2	30655.3	26328.9	43570.4	26.18	17.93	28.54	30.39	Peak Found	Peak Found	Peak Found	Peak Found	Peak Found	High	Peak Found	Peak Found	Peak Found
3.80147e+17	FALSE	High	IsMasterProtein	Q9NRR5	Ubiquilin-4 OS=Homo sapiens OX=9606 GN=UBQLN4 PE=1 SV=2	0	20.894	6	4	46	1	601	63.8	5.22	99.39	4	0	1.599	1.374	0.859	0.866	0.744	0.00137128	0.019648	0.209284	0.242741	0.0120931	0.021118	0.137707	0.805724	0.706934	0.126129	21517.1	34407.6	29557.8	39734.9	16.07	3.05	5.97	7.92	Peak Found	Peak Found	Peak Found	Peak Found	High	Peak Found	Peak Found	Peak Found	Peak Found
-5.30946e+18	FALSE	High	IsMasterProtein	O00178	GTP-binding protein 1 OS=Homo sapiens OX=9606 GN=GTPBP1 PE=1 SV=3	0	28.104	18	7	28	7	669	72.4	8.34	51.25	7	0	1.03	0.885	0.859	0.822	0.706	0.891095	0.387344	0.763224	0.0486366	0.012693	1	0.832807	1	0.28635	0.129586	487862	502580	431814	611400	6.97	13.35	7.07	12.11	High	High	High	High	High	High	High	High	High
-5.03618e+18	FALSE	High	IsMasterProtein	Q5EBL8	PDZ domain-containing protein 11 OS=Homo sapiens OX=9606 GN=PDZD11 PE=1 SV=2	0.004	4.272	7	1	14	1	140	16.1	7.21	19.18	1	0	1.053	0.905	0.859	0.927	0.797	0.894382	0.683986	0.328374	0.986708	0.214696	1	1	0.970526	1	0.623997	111727	117596	101062	126825	9.62	6.95	15.24	21.18	High	High	High	High	High	High	High	High	High
4.91574e+18	FALSE	High	IsMasterProtein	Q96TA1	Niban-like protein 1 OS=Homo sapiens OX=9606 GN=FAM129B PE=1 SV=3	0	118.523	34	16	185	16	746	84.1	6.19	400.24	16	0	1.251	1.075	0.859	1.129	0.97	0.000150184	0.0665362	0.00310142	0.0158174	0.590517	0.0050034	0.295587	0.0945252	0.14885	1	2.52581e+06	3.16064e+06	2.71639e+06	2.79938e+06	3.63	1.32	5.65	0.52	High	High	High	High	High	High	High	High	High
6.24018e+18	FALSE	High	IsMasterProtein	O00391	Sulfhydryl oxidase 1 OS=Homo sapiens OX=9606 GN=QSOX1 PE=1 SV=3	0	15.106	5	3	7	3	747	82.5	8.92	9.21	3	0	0.85	0.731	0.859	0.817	0.703	0.172433	0.0123058	0.296903	0.163804	0.0117152	0.507695	0.105177	0.931859	0.56928	0.125618	297824	253221	217637	309803	7.11	12.43	5.28	9.55	High	High	High	Peak Found	Peak Found	High	Peak Found	Peak Found	Peak Found
-4.41093e+18	FALSE	High	IsMasterProtein	P14927	Cytochrome b-c1 complex subunit 7 OS=Homo sapiens OX=9606 GN=UQCRB PE=1 SV=2	0	43.598	47	5	66	5	111	13.5	8.78	170.27	5	0	0.989	0.85	0.86	1.202	1.034	0.992631	0.135067	0.195471	0.0378738	0.658632	1	0.456429	0.782532	0.247936	1	1.28844e+06	1.27451e+06	1.09546e+06	1.05991e+06	7.61	5.89	8.33	5.75	High	High	High	High	High	High	High	High	High
-5.0957e+18	FALSE	High	IsMasterProtein	P09972	Fructose-bisphosphate aldolase C OS=Homo sapiens OX=9606 GN=ALDOC PE=1 SV=2	0	248.772	80	26	531	20	364	39.4	6.87	1289.09	26	0	1.42	1.22	0.86	1.243	1.069	1.44176e-05	0.000471127	0.0104234	0.000964357	0.254756	0.00125936	0.0148697	0.171809	0.0315131	0.686505	1.24392e+07	1.76604e+07	1.51794e+07	1.42054e+07	7.47	1.79	2.04	1.29	High	High	High	High	High	High	High	High	High
-3.06708e+18	FALSE	High	IsMasterProtein	Q9Y639	Neuroplastin OS=Homo sapiens OX=9606 GN=NPTN PE=1 SV=2	0	44.504	16	6	70	6	398	44.4	7.99	129.4	6	0	1.273	1.094	0.86	0.921	0.792	0.0919736	0.990379	0.139073	0.459709	0.016314	0.336709	1	0.665958	0.984744	0.147659	836613	1.0648e+06	915381	1.15635e+06	11.75	4.33	9.07	9.32	High	High	High	High	High	High	High	High	High
-8.13394e+18	FALSE	High	IsMasterProtein	P28074	Proteasome subunit beta type-5 OS=Homo sapiens OX=9606 GN=PSMB5 PE=1 SV=3	0	110.392	66	16	207	16	263	28.5	6.92	434.05	16	0	1.037	0.891	0.86	1.024	0.88	0.996238	0.259901	0.195672	0.988973	0.127895	1	0.667275	0.782532	1	0.467077	5.90634e+06	6.12391e+06	5.26475e+06	5.98309e+06	2.18	10.04	5.53	2.05	High	High	High	High	High	High	High	High	High
1.74915e+18	FALSE	High	IsMasterProtein	P27361	Mitogen-activated protein kinase 3 OS=Homo sapiens OX=9606 GN=MAPK3 PE=1 SV=4	0	54.829	35	11	54	7	379	43.1	6.74	95.02	11	0	1.332	1.145	0.86	2.248	1.933	0.0158165	0.126155	0.483661	5.50727e-05	0.000189116	0.106998	0.436704	1	0.00623602	0.0147297	717308	955513	821480	425010	8.47	10.62	15.91	4.99	High	High	High	High	High	High	High	High	High
-9.06597e+18	FALSE	Low	IsMasterProtein	F8WBI6	Golgin subfamily A member 8N OS=Homo sapiens OX=9606 GN=GOLGA8N PE=3 SV=1	0.057	1.959	2	1	7	1	632	71.5	6.33	3.32	1	0	1.113	0.957	0.86	1.524	1.311	0.347245	0.998378	0.284017	0.00113958	0.0114632	0.785946	1	0.91391	0.0334254	0.125523	377005	419498	360754	275207	11.55	4.83	6.7	9.05	High	Peak Found	High	Peak Found	Peak Found	Peak Found	Peak Found	High	High
4.32132e+18	FALSE	High	IsMasterProtein	Q9UDW1	Cytochrome b-c1 complex subunit 9 OS=Homo sapiens OX=9606 GN=UQCR10 PE=1 SV=3	0	9.589	38	2	27	2	63	7.3	9.47	39.47	2	0	0.784	0.675	0.86	0.839	0.721	0.092606	0.0413179	0.937547	0.160958	0.0721611	0.337911	0.220225	1	0.564303	0.3457	308645	242100	208207	288616	2.44	10.3	11.1	18.45	High	High	High	High	High	High	High	High	High
-5.35971e+18	FALSE	High	IsMasterProtein	P31150	Rab GDP dissociation inhibitor alpha OS=Homo sapiens OX=9606 GN=GDI1 PE=1 SV=2	0	318.253	77	33	519	21	447	50.6	5.14	1335.23	33	0	0.901	0.775	0.86	1.016	0.874	0.0435936	5.36695e-05	0.00105636	0.799434	0.00292168	0.206383	0.00362291	0.0595248	1	0.0574958	6.05539e+06	5.45658e+06	4.69361e+06	5.36841e+06	0.97	3.41	5.02	1.9	High	High	High	High	High	High	High	High	High
6.17901e+18	FALSE	High	IsMasterProtein	Q9NWS0	PIH1 domain-containing protein 1 OS=Homo sapiens OX=9606 GN=PIH1D1 PE=1 SV=1	0	24.329	22	4	21	4	290	32.3	5.14	48.66	4	0	0.96	0.826	0.86	1.187	1.021	0.998865	0.89663	0.943741	0.522883	0.821136	1	1	1	1	1	410838	394375	339314	332327	15.53	11.06	22.89	9.77	High	High	High	High	High	High	High	High	High
-2.00739e+18	FALSE	High	IsMasterProtein	P00568	Adenylate kinase isoenzyme 1 OS=Homo sapiens OX=9606 GN=AK1 PE=1 SV=3	0	91.514	59	12	141	12	194	21.6	8.63	287.68	12	0	1.351	1.163	0.86	1.51	1.299	0.0849348	0.640768	0.419403	0.0581925	0.494168	0.319951	1	1	0.31657	0.976806	3.8877e+06	5.25396e+06	4.52089e+06	3.47909e+06	20.19	8.62	11.84	7.53	High	High	High	High	High	High	High	High	High
-2.93531e+18	FALSE	High	IsMasterProtein	Q9BYD6	39S ribosomal protein L1, mitochondrial OS=Homo sapiens OX=9606 GN=MRPL1 PE=1 SV=2	0	23.752	27	7	13	7	325	36.9	8.78	18.83	7	0	1.423	1.225	0.861	1.281	1.102	0.0844774	0.754902	0.326277	0.086452	0.763562	0.31902	1	0.967695	0.395615	1	353450	502968	432986	392780	15.86	10.82	10.37	10.56	Peak Found	High	High	High	High	High	High	High	Peak Found
7.39279e+16	FALSE	High	IsMasterProtein	P09093	Chymotrypsin-like elastase family member 3A OS=Homo sapiens OX=9606 GN=CELA3A PE=1 SV=3	0.008	3.415	6	1	6	1	270	29.5	6.9	13.25	1	0	0.849	0.731	0.861	1.34	1.154	0.950546	0.86731	0.99467	0.350542	0.463166	1	1	1	0.857995	0.946521	946918	803786	692167	599970	18.25	11.54	27.28	32.48	Peak Found	High	High	High	Peak Found	Peak Found	High	Peak Found	High
-7.95866e+18	FALSE	High	IsMasterProtein	P14406	Cytochrome c oxidase subunit 7A2, mitochondrial OS=Homo sapiens OX=9606 GN=COX7A2 PE=1 SV=1	0	12.719	28	2	29	2	83	9.4	9.76	65.28	2	0	1.14	0.982	0.861	1.138	0.98	0.513942	0.615976	0.997524	0.528641	0.631359	0.977277	1	1	1	1	1.0063e+06	1.14699e+06	987794	1.00779e+06	12.43	1.94	22.56	5.13	High	High	High	High	High	High	High	High	High
5.06459e+18	FALSE	Low	IsMasterProtein	O00635	E3 ubiquitin-protein ligase TRIM38 OS=Homo sapiens OX=9606 GN=TRIM38 PE=1 SV=1	0.076	1.751	2	1	1	1	465	53.4	7.02	0	1	0	1.022	0.881	0.861	1.187	1.022	0.989148	0.999795	0.978807	0.689271	0.863362	1	1	1	1	1	26904.9	27508.8	23696.4	23177.8	9.02	10.84	31.54	8.73	Peak Found	High	Peak Found	Peak Found	Peak Found	Peak Found	Peak Found	Peak Found	Peak Found
-3.608e+18	FALSE	High	IsMasterProtein	Q9UBQ7	Glyoxylate reductase/hydroxypyruvate reductase OS=Homo sapiens OX=9606 GN=GRHPR PE=1 SV=1	0	86.522	50	9	114	9	328	35.6	7.39	275.93	9	0	1.249	1.076	0.861	1.051	0.905	0.0493784	0.650108	0.256365	0.916355	0.541813	0.224071	1	0.873188	1	1	1.60401e+06	2.00386e+06	1.72622e+06	1.90718e+06	9.49	1.18	3.2	16.92	High	High	High	High	High	High	High	High	High
8.0833e+18	FALSE	Low	IsMasterProtein	O94761	ATP-dependent DNA helicase Q4 OS=Homo sapiens OX=9606 GN=RECQL4 PE=1 SV=2	0.075	1.774	1	1	1	1	1208	133	8.09	0	1	0	1.542	1.328	0.862	0.991	0.853	0.123479	0.111459	0.999847	0.999348	0.999963	0.404718	0.408541	1	1	1	71025.4	109504	94342.9	110546	15.72	15.6	27.68	12.92	Peak Found	Peak Found	Peak Found	High	Peak Found	Peak Found	Peak Found	Peak Found	Peak Found
-4.98541e+18	FALSE	High	IsMasterProtein	Q8TE02	Elongator complex protein 5 OS=Homo sapiens OX=9606 GN=ELP5 PE=1 SV=2	0.005	4.146	4	1	3	1	316	34.8	4.97	6.71	1	0	1.237	1.066	0.862	0.882	0.76	0.0567326	0.195996	0.8116	0.668891	0.249926	0.244192	0.572229	1	1	0.67803	37621.2	46554.6	40109.5	52786.5	8.54	9.67	12.68	7.64	Peak Found	Peak Found	Peak Found	Peak Found	High	High	Peak Found	Peak Found	Peak Found
-1.16544e+17	FALSE	High	IsMasterProtein	P20338	Ras-related protein Rab-4A OS=Homo sapiens OX=9606 GN=RAB4A PE=1 SV=3	0	8.63	11	2	14	1	218	24.4	6.07	17.32	2	0	1.029	0.887	0.862	0.938	0.808	0.874577	0.6641	0.295264	0.674978	0.0613987	1	1	0.928808	1	0.312428	46797.1	48141.2	41487	51320.8	10.2	10.55	3.77	3.73	Peak Found	Peak Found	Peak Found	High	High	Peak Found	Peak Found	Peak Found	Peak Found
3.94668e+18	FALSE	High	IsMasterProtein	Q00688	Peptidyl-prolyl cis-trans isomerase FKBP3 OS=Homo sapiens OX=9606 GN=FKBP3 PE=1 SV=1	0	116.867	58	13	273	13	224	25.2	9.28	584.47	13	0	1.489	1.284	0.862	1.154	0.995	0.00429571	0.0446038	0.349309	0.170206	0.943412	0.0441741	0.230612	0.989914	0.581566	1	4.63256e+06	6.89634e+06	5.9462e+06	5.97834e+06	9.48	3.21	15.56	6.22	High	High	High	High	High	High	High	High	High
7.2117e+17	FALSE	High	IsMasterProtein	Q8IX12	Cell division cycle and apoptosis regulator protein 1 OS=Homo sapiens OX=9606 GN=CCAR1 PE=1 SV=2	0	40.057	12	9	50	9	1150	132.7	5.76	82.14	9	0	0.942	0.812	0.863	0.912	0.787	0.761049	0.155182	0.527554	0.568235	0.0953253	1	0.497594	1	1	0.40133	702922	661872	570940	725410	5.22	2.79	13.24	4.81	High	High	High	High	High	High	High	High	High
-1.97467e+18	FALSE	Medium	IsMasterProtein	Q5RI15	Cytochrome c oxidase assembly protein COX20, mitochondrial OS=Homo sapiens OX=9606 GN=COX20 PE=1 SV=2	0.017	2.649	10	1	4	1	118	13.3	8.76	1.71	1	0	1.044	0.901	0.863	1.063	0.917	0.960354	0.915065	0.68403	0.824967	0.992737	1	1	1	1	1	17047.9	17794.7	15353.3	16745.1	6.56	12.57	27.29	24.72	High	High	High	Peak Found	Peak Found	Peak Found	High	Peak Found	Peak Found
3.85446e+18	FALSE	High	IsMasterProtein	Q969X6	U3 small nucleolar RNA-associated protein 4 homolog OS=Homo sapiens OX=9606 GN=UTP4 PE=1 SV=1	0.007	3.422	2	1	1	1	686	76.8	8.85	2.12	1	0	0.791	0.683	0.863	0.653	0.564	0.778091	0.431501	0.959971	0.815004	0.471683	1	0.888201	1	1	0.956237	76289.3	60336.2	52093.7	92439.6	51.84	19.75	12.32	35.88	Peak Found	Peak Found	Peak Found	Peak Found	Peak Found	Not Found	Peak Found	Peak Found	Peak Found
6.66995e+18	FALSE	High	IsMasterProtein	O00154	Cytosolic acyl coenzyme A thioester hydrolase OS=Homo sapiens OX=9606 GN=ACOT7 PE=1 SV=3	0	101.399	36	11	158	11	380	41.8	8.54	381.42	11	0	1.063	0.918	0.863	1.087	0.938	0.939296	0.545289	0.283862	0.736032	0.800163	1	1	0.91391	1	1	4.6125e+06	4.90307e+06	4.23327e+06	4.51152e+06	2.42	8.09	3.28	6.61	High	High	High	High	High	High	High	High	High
9.90937e+17	FALSE	High	IsMasterProtein	Q16706	Alpha-mannosidase 2 OS=Homo sapiens OX=9606 GN=MAN2A1 PE=1 SV=2	0	18.983	10	6	11	6	1144	131.1	7.58	18.84	6	0	0.499	0.431	0.864	1.858	1.604	0.195511	0.0735126	0.893473	0.609887	0.941686	0.550008	0.314709	1	1	1	581663	290282	250676	156249	15.84	29.65	10.17	72	High	High	High	High	High	High	Peak Found	Peak Found	High
2.76334e+17	FALSE	Medium	IsMasterProtein	O95870	Phosphatidylserine lipase ABHD16A OS=Homo sapiens OX=9606 GN=ABHD16A PE=1 SV=3	0.025	2.423	1	1	7	1	558	63.2	8.13	7.43	1	0	0.84	0.725	0.864	0.745	0.643	0.987263	0.226689	0.343213	0.89506	0.136393	1	0.616768	0.988254	1	0.487429	164416	138032	119201	185309	4.37	12.28	56.78	15.84	High	High	Peak Found	High	High	Peak Found	Peak Found	Peak Found	Peak Found
5.1272e+18	FALSE	High	IsMasterProtein	Q8N3V7	Synaptopodin OS=Homo sapiens OX=9606 GN=SYNPO PE=1 SV=2	0	10.078	5	3	9	3	929	99.4	8.72	14.32	3	0	1.268	1.095	0.864	1.148	0.992	0.0933076	0.878522	0.257069	0.369906	0.990734	0.339707	1	0.873601	0.885047	1	63624.3	80679	69678.2	70251.2	2.23	13.3	15.13	5.07	Peak Found	High	Peak Found	High	High	Peak Found	High	High	High
-6.86503e+18	FALSE	High	IsMasterProtein	O15427	Monocarboxylate transporter 4 OS=Homo sapiens OX=9606 GN=SLC16A3 PE=1 SV=1	0	23.336	12	5	40	5	465	49.4	7.96	37.73	5	0	1.269	1.096	0.864	1.042	0.9	0.0319256	0.406928	0.309542	0.991355	0.214082	0.163804	0.861112	0.943841	1	0.623997	855927	1.08579e+06	937761	1.04164e+06	5.96	4.21	7.36	15.6	High	High	High	High	High	High	High	High	High
4.99409e+18	FALSE	High	IsMasterProtein	P02794	Ferritin heavy chain OS=Homo sapiens OX=9606 GN=FTH1 PE=1 SV=2	0.005	3.863	6	1	3	1	183	21.2	5.55	0	1	0	0.81	0.7	0.864	1.221	1.055	0.355471	0.0691134	0.637884	0.263408	0.85636	0.796413	0.302583	1	0.740921	1	168979	136891	118246	112075	6.55	7.52	22.75	14.13	Peak Found	Peak Found	High	Peak Found	High	Peak Found	Peak Found	Peak Found	Peak Found
3.23146e+18	FALSE	High	IsMasterProtein	Q15833	Syntaxin-binding protein 2 OS=Homo sapiens OX=9606 GN=STXBP2 PE=1 SV=2	0	46.559	23	8	41	8	593	66.4	6.55	78.13	8	0	1.468	1.268	0.864	1.102	0.952	0.597651	0.240373	0.85712	0.996396	0.753279	1	0.638131	1	1	1	358730	526575	454884	477747	7.02	4.15	73.41	10.75	High	High	High	High	High	High	High	High	High
1.75658e+18	FALSE	High	IsMasterProtein	Q96NE9	FERM domain-containing protein 6 OS=Homo sapiens OX=9606 GN=FRMD6 PE=1 SV=1	0.005	3.928	2	1	7	1	622	72	7.46	3.81	1	0	1.342	1.16	0.864	1.13	0.976	0.109108	0.660523	0.490787	0.908227	0.845047	0.3772	1	1	1	1	38657.3	51894.5	44829.5	45909.3	5.62	12.61	17.49	3.23	High	High	Peak Found	High	Peak Found	High	High	Peak Found	Peak Found
-1.83241e+18	FALSE	High	IsMasterProtein	P11047	Laminin subunit gamma-1 OS=Homo sapiens OX=9606 GN=LAMC1 PE=1 SV=3	0	42.288	8	9	54	9	1609	177.5	5.12	88.51	9	0	1.6	1.382	0.864	0.911	0.787	0.000812603	0.00728029	0.295547	0.995632	0.220528	0.0159055	0.0777799	0.928808	1	0.632587	235821	377246	325967	414076	16.07	8.99	11.76	5.33	High	High	High	High	High	High	High	High	High
-6.71973e+18	FALSE	High	IsMasterProtein	P16989	Y-box-binding protein 3 OS=Homo sapiens OX=9606 GN=YBX3 PE=1 SV=4	0	107.496	37	10	238	5	372	40.1	9.77	492.7	10	0	0.881	0.762	0.864	0.882	0.763	0.626889	0.186346	0.736297	0.925488	0.408661	1	0.557538	1	1	0.884976	588146	518329	448008	587485	5.82	2.29	15.44	13.27	High	High	High	High	High	High	High	High	High
-4.01785e+17	FALSE	High	IsMasterProtein	O94808	Glutamine--fructose-6-phosphate aminotransferase [isomerizing] 2 OS=Homo sapiens OX=9606 GN=GFPT2 PE=1 SV=3	0	102.923	30	17	156	12	682	76.9	7.37	327.36	17	0	0.918	0.793	0.864	1.252	1.082	0.495246	0.00503153	0.0348453	0.00406124	0.407537	0.960477	0.0619828	0.319508	0.0654774	0.884407	1.07769e+06	989114	855086	790014	5.71	10.14	0.54	1.52	High	High	High	High	High	High	High	High	High
7.63854e+18	FALSE	High	IsMasterProtein	Q00765	Receptor expression-enhancing protein 5 OS=Homo sapiens OX=9606 GN=REEP5 PE=1 SV=3	0	36.972	25	7	82	7	189	21.5	8.1	192.69	7	0	0.923	0.798	0.865	0.896	0.774	0.19707	0.0144948	0.306587	0.241341	0.0177677	0.552363	0.114185	0.938549	0.704913	0.1541	1.8584e+06	1.71513e+06	1.48288e+06	1.91463e+06	5.95	9.64	0.55	7.29	High	High	High	High	High	High	High	High	High
-9.04035e+18	FALSE	High	IsMasterProtein	P30154	Serine/threonine-protein phosphatase 2A 65 kDa regulatory subunit A beta isoform OS=Homo sapiens OX=9606 GN=PPP2R1B PE=1 SV=3	0	79.222	20	10	125	3	601	66.2	4.94	294.09	10	0	1.165	1.008	0.865	0.957	0.828	0.518514	0.800563	0.952631	0.972818	0.784867	0.982489	1	1	1	1	176618	205792	177957	215022	8.94	24.77	12.58	8.22	High	High	High	High	High	High	High	High	High
-2.88757e+18	FALSE	High	IsMasterProtein	Q9HCE1	Helicase MOV-10 OS=Homo sapiens OX=9606 GN=MOV10 PE=1 SV=2	0	12.409	3	2	13	2	1003	113.6	8.82	19.36	2	0	1.323	1.144	0.865	1.223	1.058	0.0464429	0.457656	0.378139	0.581009	0.977084	0.215596	0.92161	1	1	1	101581	134397	116258	109857	7.27	7.87	7.25	17.13	High	High	High	High	High	High	High	Peak Found	High
-1.9749e+18	FALSE	Medium	IsMasterProtein	O75084	Frizzled-7 OS=Homo sapiens OX=9606 GN=FZD7 PE=1 SV=2	0.044	2.09	1	1	3	1	574	63.6	7.81	0	1	0	1.235	1.069	0.865	0.938	0.812	0.0631398	0.97263	0.114906	0.999999	0.116861	0.260706	1	0.597692	1	0.44681	81663.9	100888	87275.5	107502	1.46	11.03	7.2	11.78	Peak Found	Peak Found	High	High	Peak Found	Peak Found	Peak Found	High	Peak Found
6.82741e+18	FALSE	Medium	IsMasterProtein	Q9UM22	Mammalian ependymin-related protein 1 OS=Homo sapiens OX=9606 GN=EPDR1 PE=1 SV=2	0.02	2.537	4	1	1	1	224	25.4	6.6	1.78	1	0	1.361	1.178	0.865	0.882	0.763	0.447643	0.980782	0.285602	0.995703	0.213095	0.912164	1	0.914756	1	0.622069	24537.2	33394.7	28893.6	37870.9	8.97	10.35	33.61	18.59	Peak Found	Peak Found	Peak Found	High	Peak Found	Peak Found	Peak Found	Peak Found	Peak Found
3.94567e+18	FALSE	High	IsMasterProtein	Q9P2E9	Ribosome-binding protein 1 OS=Homo sapiens OX=9606 GN=RRBP1 PE=1 SV=5	0	356.775	41	48	647	48	1410	152.4	8.6	1310.56	48	0	1.362	1.179	0.865	1.078	0.933	0.000192969	0.0105509	0.0249676	0.296923	0.342494	0.00601667	0.094352	0.279052	0.785653	0.809151	7.06287e+06	9.62191e+06	8.32656e+06	8.92502e+06	3.61	7.53	3.81	2.05	High	High	High	High	High	High	High	High	High
-2.29711e+18	FALSE	High	IsMasterProtein	P30044	Peroxiredoxin-5, mitochondrial OS=Homo sapiens OX=9606 GN=PRDX5 PE=1 SV=4	0	119.997	57	12	308	12	214	22.1	8.7	806.01	12	0	1.342	1.161	0.866	1.369	1.185	0.00737999	0.132667	0.227294	0.00999828	0.183874	0.0629759	0.450599	0.825255	0.113477	0.576951	7.90731e+06	1.06096e+07	9.18414e+06	7.75202e+06	5.18	5.05	11.33	5.84	High	High	High	High	High	High	High	High	High
3.67821e+18	FALSE	High	IsMasterProtein	Q96RQ3	Methylcrotonoyl-CoA carboxylase subunit alpha, mitochondrial OS=Homo sapiens OX=9606 GN=MCCC1 PE=1 SV=3	0	15.548	7	4	19	4	725	80.4	7.78	29.26	4	0	1.592	1.378	0.866	1.457	1.261	0.00731896	0.0209642	0.852206	0.108951	0.319702	0.0629759	0.141986	1	0.455054	0.77552	210196	334692	289726	229725	15.72	6.53	13.35	15.85	High	High	High	High	High	High	High	High	High
5.08361e+17	FALSE	High	IsMasterProtein	O00193	Small acidic protein OS=Homo sapiens OX=9606 GN=SMAP PE=1 SV=1	0	24.512	25	2	42	2	183	20.3	4.72	109.13	2	0	1.022	0.885	0.866	1.214	1.051	0.924402	1	0.923587	0.392839	0.720987	1	1	1	0.910393	1	203146	207651	179770	171040	4.05	17.01	25.13	11.74	High	High	High	High	High	High	High	High	High
4.67827e+18	FALSE	Medium	IsMasterProtein	Q06033	Inter-alpha-trypsin inhibitor heavy chain H3 OS=Homo sapiens OX=9606 GN=ITIH3 PE=1 SV=2	0.014	2.85	1	1	3	1	890	99.8	5.74	1.68	1	0	0.895	0.775	0.866	0.976	0.845	0.473754	0.220313	0.920913	0.993832	0.981157	0.942856	0.610028	1	1	1	99822.9	89391.2	77392.3	91626.8	35.08	9.22	9.56	10.62	Peak Found	Peak Found	Peak Found	High	Peak Found	Peak Found	Peak Found	Peak Found	Peak Found
4.4256e+17	FALSE	High	IsMasterProtein	Q9H6R3	Acyl-CoA synthetase short-chain family member 3, mitochondrial OS=Homo sapiens OX=9606 GN=ACSS3 PE=1 SV=1	0	10.262	5	3	12	3	686	74.7	8.63	14.4	3	0	1.511	1.308	0.866	1.054	0.913	0.00431244	0.156929	0.106066	0.84189	0.321154	0.0441884	0.501197	0.575472	1	0.77659	65701.6	99276.3	85953.2	94166.3	6.68	2.06	17.52	6.93	Peak Found	Peak Found	Peak Found	High	High	High	High	Peak Found	Peak Found
4.241e+18	FALSE	High	IsMasterProtein	Q08379	Golgin subfamily A member 2 OS=Homo sapiens OX=9606 GN=GOLGA2 PE=1 SV=3	0	26.517	9	7	18	7	1002	113	5.02	30.88	7	0	1.145	0.991	0.866	0.997	0.863	0.124396	0.985952	0.0775088	0.977793	0.134916	0.407174	1	0.49035	1	0.484392	213320	244150	211414	245001	5.41	4.75	10.79	7.71	High	High	High	High	Peak Found	High	Peak Found	High	High
3.15053e+18	FALSE	Low	IsMasterProtein	O75554	WW domain-binding protein 4 OS=Homo sapiens OX=9606 GN=WBP4 PE=1 SV=1	0.064	1.893	3	1	1	1	376	42.5	5.57	0	1	0	1.179	1.021	0.866	0.87	0.754	0.655613	0.989874	0.81602	0.844939	0.385103	1	1	1	1	0.858569	38015.4	44810.1	38814.9	51493	42.24	8.81	14.5	3.06	Peak Found	Peak Found	Peak Found	Peak Found	Peak Found	Peak Found	Peak Found	Peak Found	Peak Found
-3.5752e+18	FALSE	High	IsMasterProtein	Q9BXV9	EKC/KEOPS complex subunit GON7 OS=Homo sapiens OX=9606 GN=GON7 PE=1 SV=2	0.002	4.822	18	1	2	1	100	10.9	4.27	5.19	1	0	1.359	1.178	0.866	1.001	0.867	0.649687	0.999812	0.693449	0.977461	0.476303	1	1	1	1	0.962042	81868.6	111290	96417.5	111194	7.77	10.16	47.4	18.38	Peak Found	Peak Found	Peak Found	Peak Found	Peak Found	Peak Found	High	Peak Found	Peak Found
-1.69666e+18	FALSE	High	IsMasterProtein	Q9BS40	Latexin OS=Homo sapiens OX=9606 GN=LXN PE=1 SV=2	0	15.855	13	2	30	2	222	25.7	5.78	60.15	2	0	0.845	0.732	0.866	1.233	1.068	0.634924	0.0382232	0.208752	0.722303	0.688392	1	0.209988	0.804781	1	1	149178	125986	109158	102215	9.1	4.94	16.56	16.56	High	High	High	High	High	High	High	High	High
6.39184e+18	FALSE	High	IsMasterProtein	P07203	Glutathione peroxidase 1 OS=Homo sapiens OX=9606 GN=GPX1 PE=1 SV=4	0	18.101	29	5	31	5	203	22.1	6.55	33.17	5	0	1.274	1.104	0.867	1.26	1.092	0.000358762	0.174058	0.00430537	0.000320729	0.14784	0.00925465	0.535027	0.108031	0.0171608	0.508489	392138	499584	432956	396544	5.12	3.95	1.17	4.44	Peak Found	High	High	High	High	High	High	High	High
-6.4695e+18	FALSE	High	IsMasterProtein	Q95604	HLA class I histocompatibility antigen, Cw-17 alpha chain OS=Homo sapiens OX=9606 GN=HLA-C PE=1 SV=1	0	80.161	44	11	175	6	372	41.2	6.8	387.47	11	2	1.387	1.202	0.867	0.904	0.783	0.0132375	0.135225	0.39363	0.259843	0.025393	0.0945481	0.456538	1	0.734286	0.189818	962989	1.33553e+06	1.15749e+06	1.478e+06	7.97	8.66	11.18	1.66	High	High	High	High	High	High	High	High	High
6.32641e+18	FALSE	High	IsMasterProtein	P53602	Diphosphomevalonate decarboxylase OS=Homo sapiens OX=9606 GN=MVD PE=1 SV=1	0	30.32	20	4	39	4	400	43.4	7.23	100.12	4	0	1.263	1.094	0.867	1.178	1.021	0.0678454	0.895604	0.179666	0.236125	0.996755	0.272782	1	0.755129	0.69603	1	521644	658600	570870	559017	10.85	10.09	8.07	7.47	High	High	High	High	High	High	High	High	High
-5.23061e+18	FALSE	High	IsMasterProtein	Q99829	Copine-1 OS=Homo sapiens OX=9606 GN=CPNE1 PE=1 SV=1	0	69.856	19	10	185	10	537	59	5.83	320.41	10	0	1.036	0.899	0.867	0.931	0.807	0.989366	0.694048	0.524761	0.668055	0.121653	1	1	1	1	0.454403	3.41164e+06	3.53613e+06	3.06616e+06	3.7988e+06	7.57	3.43	12.73	3.95	High	High	High	High	High	High	High	High	High
6.74479e+18	FALSE	High	IsMasterProtein	O15173	Membrane-associated progesterone receptor component 2 OS=Homo sapiens OX=9606 GN=PGRMC2 PE=1 SV=1	0	26.361	26	6	35	5	223	23.8	4.88	55.77	6	0	1.213	1.052	0.867	1.148	0.995	0.10636	0.419604	0.729139	0.827457	0.997309	0.370782	0.877191	1	1	1	890285	1.08009e+06	936594	941110	13.2	8.46	4.27	12.27	High	High	High	High	High	High	High	High	High
-3.75481e+18	FALSE	High	IsMasterProtein	Q6ZSR9	Uncharacterized protein FLJ45252 OS=Homo sapiens OX=9606 PE=2 SV=2	0	16.058	18	4	17	4	355	38	5.26	27.2	4	0	1.182	1.025	0.867	1.441	1.25	0.198482	0.992819	0.281932	0.00302998	0.0376742	0.553558	1	0.91391	0.0550484	0.236391	202796	239645	207816	166288	12.72	5.42	7.18	6.39	Peak Found	High	High	High	High	High	High	High	Peak Found
1.09557e+18	FALSE	High	IsMasterProtein	Q16762	Thiosulfate sulfurtransferase OS=Homo sapiens OX=9606 GN=TST PE=1 SV=4	0	47.944	30	7	70	7	297	33.4	7.25	148.38	7	0	1.127	0.978	0.867	1.51	1.31	0.309381	0.957797	0.160605	0.00011843	0.00112089	0.736938	1	0.718288	0.00964807	0.0352376	1.43359e+06	1.61632e+06	1.4017e+06	1.07012e+06	6.44	4.56	5.7	4.47	High	High	High	High	High	High	High	High	High
3.7938e+18	FALSE	High	IsMasterProtein	Q96S59	Ran-binding protein 9 OS=Homo sapiens OX=9606 GN=RANBP9 PE=1 SV=1	0	13.342	8	4	11	3	729	77.8	6.79	10.68	4	1	0.988	0.856	0.867	0.996	0.864	0.980305	0.576529	0.78414	0.975778	0.560821	1	1	1	1	1	240411	237418	205895	238294	12.17	26.58	39.59	11.64	High	Peak Found	High	Peak Found	High	Peak Found	Peak Found	Peak Found	High
7.48868e+17	FALSE	High	IsMasterProtein	Q9H6S3	Epidermal growth factor receptor kinase substrate 8-like protein 2 OS=Homo sapiens OX=9606 GN=EPS8L2 PE=1 SV=2	0	109.409	39	18	151	18	715	80.6	6.84	281.9	18	0	1.345	1.166	0.867	0.99	0.858	5.96403e-05	0.00196406	0.0240089	0.775411	0.00679744	0.00284652	0.0337525	0.272476	1	0.0916895	2.14109e+06	2.87911e+06	2.49714e+06	2.90873e+06	3.19	5.36	2.14	3.53	High	High	High	High	High	High	High	High	High
7.17455e+18	FALSE	High	IsMasterProtein	Q5XKP0	MICOS complex subunit MIC13 OS=Homo sapiens OX=9606 GN=MICOS13 PE=1 SV=1	0	7.191	28	2	6	2	118	13.1	9.42	10.37	2	0	1.088	0.944	0.867	1.115	0.967	0.970357	0.895313	0.680504	0.783626	0.99732	1	1	1	1	1	75887.6	82579.9	71633	74085.6	4.29	11.1	19.98	13.15	Peak Found	Peak Found	High	High	Peak Found	High	Peak Found	Peak Found	Peak Found
[truncated: 3,461 more rows]
[truncated: 5 more columns]

## Sheet: Simple_Data_simple_p
Accession	Description	Abundance Ratio: (siControl) / (KO_AB)	Abundance Ratio P-Value: (siControl) / (KO_AB)
[truncated: 3,305 more rows]

[truncated: 3 more sheets: Work up, KO volc data, Figure Legend]
