# Supplementary material for: Lipid transfer proteins and PI4KIIα generate a phosphoinositide-linked proteome
Source: J Biol Chem. 2026 May 5;302(6):113089. doi: 10.1016/j.jbc.2026.113089 (PMC13266111; doi:10.1016/j.jbc.2026.113089)
Supplement: Table S3 [file mmc3.xlsx]

## Sheet: Fig. 5c Venn
PIPYlome	Gavgani et al. nuclear PI3,4,5P3 interactome
P53396	Q8NFW8	common
P35580	P08238	common
P0DMV9	P35241	common
P08238	P42166	common
Q9UHD8	P26599	common
Q14315	Q8WX93	common
Q16531	P49916	common
P68133	P68104	common
Q05639	P62136	common
P62826	Q14315	common
O43707	O14979	common
P60709	Q00839	common
Q8NE71	O14776	common
Q16630	P51610	common
P78347	P33992	common
Q08J23	Q86XP3	common
Q14103		common
P26038		common
P38646		common
Q00839		common
O75534		common
Q86XP3		common
P62136		common
Q7L014		common
P50570		common
Q12996		common
Q16181		common
P43243		common
P35579		common
P33991		common
P33992		common
Q1KMD3		common
P07900		common
Q92499		common
Q13435		common
Q00610		common
Q9BR76		common
P51114		common
P78527		common
P33993		common
P13639		common
O00148		common
O94979		common
P46060		common
P55072		common
P05198		common
P26641		common
Q9UMS4		common
P12956		common
P25205		common
Q15717		common
O00571		common
P12814		common
Q09028		common
Q13200		common
P51659		common
Q13263		common
Q00341		common
Q14240		common
Q9Y3I0		common
P49736		common
P60842		common
Q13838		common
Q9BRX2		common
P13010		common
Q12905		common
P35241		common
Q9NSD9		common
P11586		common
Q7KZF4		common
Q9Y262		common
P41091		common
P46940		common
Q05048		common
Q14152		common
Q15393		common
B5ME19		common
P09874		common
P26358		common
P54886		common
P68104		common
O43670		common
O00487	Q05639	unique
P13667	Q9BRX2	unique
Q9NQT4	P29372	unique
P07237	P07900	unique
P52292	Q9UPQ0	unique
Q13257	Q58FF8	unique
P40227	P35580	unique
Q99536	P35579	unique
P10809	O94979	unique
Q9BV86	P35749	unique
P55786	P51116	unique
P30626	O00148	unique
Q32P28	P15311	unique
P04183	P67809	unique
P09972	Q7Z406	unique
Q96C36	Q92945	unique
P27694	Q13200	unique
O75643	P16989	unique
P48643	P54886	unique
Q15029	Q13838	unique
Q9UHB9	Q32P51	unique
P21399	P51114	unique
P23526	Q13112	unique
P78371	O75150	unique
P30837	P53396	unique
Q13011	P46060	unique
Q9UNH7	Q08J23	unique
P17812	Q96AE4	unique
O00159	Q96I24	unique
O43242	P11586	unique
Q16204	P46940	unique
P32322	P13010	unique
P21980	Q05193	unique
P49327	P50570	unique
P49593	Q9UQ16	unique
Q16555	O00571	unique
O94760	O15523	unique
Q14974	Q15019	unique
Q99832	P60842	unique
Q6NZI2	Q99729	unique
P48637	Q13283	unique
O15067	O43719	unique
P46459	P12814	unique
Q99733	Q7KZF4	unique
P38919	Q00341	unique
O95810	P62140	unique
Q15149	P26038	unique
O43491	P20042	unique
P62244	P09874	unique
P35244	Q2VIR3	unique
P62829	Q69YN4	unique
P05023	Q92466	unique
O00483	Q14240	unique
P78330	Q8NE71	unique
P47756	Q9NSD9	unique
Q92890	Q52LJ0	unique
O94874	O75475	unique
Q8WVK2	Q13263	unique
Q92839	Q8N684	unique
P61224	P52272	unique
O43172	P41091	unique
P49770	O43707	unique
Q9NUJ1	P0DMV9	unique
O75477	Q14103	unique
P51149	P23284	unique
Q53GQ0	Q9P258	unique
Q9NQR4	Q09028	unique
P26368	P09651	unique
Q8WWM7	P46063	unique
Q13177	P48741	unique
Q99426	P33991	unique
O95881	P05198	unique
Q9UJY5	Q6S8J3	unique
Q6P2Q9	A5A3E0	unique
Q9BQA1	P60709	unique
P32119	P63261	unique
62	P78347	unique
O60610	Q14157	unique
P31943	P12956	unique
P60891	P78527	unique
Q14566	P62826	unique
P22695	O43684	unique
P24752	Q05048	unique
P41250	Q15393	unique
P61158	P54652	unique
P54577	Q16531	unique
P82663	Q15428	unique
Q9UI30	Q9BYX7	unique
P62195	P26358	unique
P42224	P29692	unique
P62854	Q8N163	unique
P61204	Q8NBJ5	unique
P24941	Q1KMD3	unique
P19525	O43670	unique
Q9UH65	Q01780	unique
P55036	Q5VTE0	unique
Q9NTJ3	P68032	unique
Q9Y3F4	P68133	unique
P43304	P62736	unique
Q6IBS0	P63267	unique
Q96TA1	P11142	unique
P04083	Q9UN86	unique
P42765	Q9BR76	unique
P49589	Q9Y3I0	unique
P26196	P50552	unique
P61289	Q16181	unique
P04406	Q14444	unique
P14618	Q9NVA2	unique
P06576	Q15007	unique
P54578	P14866	unique
P55769	Q12874	unique
P19387	Q12996	unique
Q15392	Q15459	unique
Q12931	P42285	unique
P05161	Q92499	unique
Q9BRA2	Q14676	unique
P30101	Q01844	unique
P52565	Q00610	unique
Q96IJ6	P11021	unique
Q9NPA0	O00303	unique
P60660	P38646	unique
Q12765	Q14683	unique
P27695	Q9UMS4	unique
P68400	Q15717	unique
O60884	P25205	unique
Q9UK76	P43243	unique
Q14151	Q9Y285	unique
P07099	O15294	unique
Q9BRJ2	P22626	unique
P61326	Q10567	unique
Q9Y295	Q86YP4	unique
O14579	O75534	unique
O14653	Q05682	unique
P23396	P46821	unique
P50395	P49736	unique
P00492	P55072	unique
P63000	Q02809	unique
O00330	Q7L014	unique
Q14677	P06748	unique
Q14008	Q16630	unique
P68036	P13639	unique
O14908	Q9UHD8	unique
P30825	P60228	unique
Q5VTU8	Q13347	unique
P00403	P02545	unique
Q8WZ42	O60934	unique
Q9NVJ2	Q92841	unique
Q92542	Q9Y262	unique
Q9BY44	P26641	unique
O00410	Q86V81	unique
Q13423	Q12905	unique
P68363	Q14152	unique
P14868	P61978	unique
Q6DD88	Q99613	unique
Q96IU4	B5ME19	unique
Q99460	Q96KR1	unique
Q92621	P33993	unique
Q9NPQ8	P35637	unique
Q13162	O60506	unique
P62753	P51659	unique
Q13509	Q92804	unique
Q13155	O96019	unique
P04062	Q13435	unique
Q7Z4W1		unique
Q9H3U1		unique
O60518		unique
Q16629		unique
Q13148		unique
Q92688		unique
P48729		unique
Q7Z4V5		unique
Q9H0D6		unique
O60684		unique
P62495		unique
O14497		unique
Q9UNE7		unique
Q03701		unique
O60488		unique
P00505		unique
Q8N1F7		unique
P47813		unique
P01892		unique
Q9HD45		unique
Q8WV24		unique
P49411		unique
P23528		unique
P37837		unique
Q02750		unique
Q9BXP5		unique
O00299		unique
P00568		unique
P00533		unique
Q14651		unique
Q9UGI8		unique
P68371		unique
Q96HC4		unique
Q16836		unique
Q32MK0		unique
P31942		unique
Q04446		unique
P13796		unique
P22314		unique
Q9Y2Q9		unique
Q96QR8		unique
P17612		unique
Q9BS26		unique
O00541		unique
P09960		unique
O95433		unique
O95273		unique
P22102		unique
Q13868		unique
P55084		unique
Q9UBB5		unique
P04844		unique
Q96T88		unique
P62913		unique
P30048		unique
Q8WUM0		unique
O00170		unique
P49588		unique
P06703		unique
Q99661		unique
Q92990		unique
Q3MIT2		unique
P40939		unique
P50991		unique
Q9UNS2		unique
Q06203		unique
P16070		unique
Q8WYA6		unique
Q9BW60		unique
Q92905		unique
Q13501		unique
Q99735		unique
P62280		unique
Q9Y3B8		unique
Q9UBB4		unique
Q16576		unique
P39687		unique
P34932		unique
Q9H3K6		unique
Q5JWF2		unique
P49257		unique
P23921		unique
Q99497		unique
Q96BW5		unique
Q9UNM6		unique
Q96QK1		unique
O43681		unique
O15498		unique
P63279		unique
Q9NUQ9		unique
P61009		unique
P09382		unique
Q15427		unique
Q9BSJ8		unique
Q03154		unique
Q9H6Z4		unique
P36871		unique
Q92896		unique
Q9Y371		unique
P40121		unique
Q9NVI7		unique
O00273		unique
Q9H0A0		unique
P40938		unique
O15372		unique
Q99829		unique
O75340		unique
Q5RKV6		unique
P04075		unique
Q2TAL8		unique
P45985		unique
Q9NRX1		unique
P53611		unique
Q9UBM7		unique
Q8N7Z5		unique
P08621		unique
Q13620		unique
P62333		unique
P13693		unique
O75369		unique
O60841		unique
P40937		unique
P30153		unique
Q9Y277		unique
P50995		unique
Q9UQ35		unique
Q9UHY1		unique
P35080		unique
P18669		unique
5		unique
Q15366		unique
P29401		unique
O94900		unique
Q9NVP1		unique
Q9Y314		unique
O75436		unique
P51991		unique
P12081		unique
P55265		unique
Q02978		unique
P12004		unique
P12270		unique
P35232		unique
Q8TC12		unique
P42677		unique
P54687		unique
398364523		unique
Q15181		unique
Q969V3		unique
P31350		unique
O00233		unique
Q9NR30		unique
P08240		unique
Q14108		unique
Q9H2U2		unique
O15427		unique
P35269		unique
Q8TAX9		unique
Q9GZT3		unique
P27635		unique
P46379		unique
Q9Y617		unique
Q13190		unique
P04843		unique
Q14204		unique
P27797		unique
Q15436		unique
Q92598		unique
Q08211		unique
Q8TDN6		unique
P40925		unique
P53618		unique
P22061		unique
Q15773		unique
P42574		unique
P08195		unique
Q9UL25		unique
P02788		unique
P17844		unique
Q6NUK1		unique
Q14166		unique
Q96J01		unique
P49406		unique
Q9Y2Z0		unique
P36551		unique
Q5JPE7		unique
Q9UPN9		unique
Q9H3P7		unique
Q13630		unique
Q8NBQ5		unique
P62241		unique
O43776		unique
P10620		unique
Q9Y2W1		unique
P31939		unique
Q13409		unique
P10515		unique
Q9UHX1		unique
Q00796		unique
Q9NXS2		unique
Q12906		unique
Q8NCA5		unique
Q9UKV3		unique
Q9UBU9		unique
P61619		unique
Q9NWB6		unique
Q14980		unique
Q15397		unique
O60313		unique
O94776		unique
Q15382		unique
Q9UBT2		unique
Q6P1J9		unique
P78417		unique
P53992		unique
Q7KZ85		unique
Q9Y265		unique
P63010		unique
P11413		unique
P57740		unique
Q13451		unique
Q9BY42		unique
Q9NP77		unique
Q5JTH9		unique
O75533		unique
Q8N6T3		unique
P38117		unique
P43034		unique
P62070		unique
P12268		unique
Q9Y383		unique
Q02543		unique
P14621		unique
Q7L0Y3		unique
P68402		unique
P02751		unique
Q01650		unique
Q9Y4L1		unique
P30566		unique
P28074		unique
Q9BQG0		unique
P62191		unique
O76021		unique
P08133		unique
P21333		unique
P63244		unique
Q13243		unique
P46976		unique
Q07866		unique
Q9Y6C9		unique
Q96HE7		unique
Q92973		unique
P39023		unique
Q96FW1		unique
Q12904		unique
P04181		unique
Q14232		unique
P31937		unique
Q9ULV4		unique
Q9BY50		unique
Q99798		unique
Q9NY33		unique
Q03252		unique
P61106		unique
Q8WUM4		unique
O43865		unique
O76003		unique
Q9NS86		unique
P45974		unique
Q9NP79		unique
Q9NR28		unique
P49915		unique
P55060		unique
Q13296		unique
O95782		unique
P15121		unique
Q14697		unique
P54136		unique
Q9NQZ2		unique
P48444		unique
P17987		unique
Q9BSR8		unique
Q6RFH5		unique
P48507		unique
P36955		unique
P53041		unique
P53621		unique
P25789		unique
P09417		unique
Q9NP72		unique
Q15369		unique
O43660		unique
P48723		unique
P09543		unique
P02787		unique
Q08209		unique
O15357		unique
Q15631		unique
O15127		unique
Q9NTK5		unique
P13861		unique
P00338		unique
O75947		unique
Q9Y2D5		unique
Q04637		unique
O43396		unique
P01111		unique
P30050		unique
P36776		unique
P13674		unique
Q9Y282		unique
P35998		unique
O15355		unique
O43663		unique
Q6PJT7		unique
P18754		unique
P24666		unique
P51153		unique
P61163		unique
P47897		unique
Q9H9J2		unique
P35606		unique
Q12846		unique
P61604		unique
Q6IV72		unique
O95478		unique
P08237		unique
Q13247		unique
Q9Y678		unique
Q9Y696		unique
P35613		unique
O14896		unique
Q9Y490		unique
Q92616		unique
Q8N766		unique
P43686		unique
Q13885		unique
P11532		unique
P33316		unique
O43818		unique
Q86VM9		unique
P52789		unique
O95470		unique
P25705		unique
Q06210		unique
P19823		unique
P42704		unique
O15144		unique
P34897		unique
P29317		unique
O14744		unique
Q5T8D3		unique
Q14320		unique
Q8WVM8		unique
P51148		unique
P54105		unique
Q8NFH5		unique
Q9P2J5		unique
P16615		unique
P18827		unique
Q9BXJ9		unique
Q06033		unique
P06737		unique
O95573		unique
Q8NFB2		unique
O94906		unique
P13798		unique
Q9H0B6		unique
Q15654		unique
Q96A33		unique
O15143		unique
O15371		unique
O95373		unique
Q02790		unique
P07195		unique
Q9NZM1		unique
Q8IWX8		unique
P01024		unique
P30049		unique
P41252		unique
Q9NW64		unique
P39656		unique
Q9BV38		unique
Q9BW27		unique
P01023		unique
P30046		unique
P0C6C1		unique
Q01085		unique
P20700		unique
Q96I99		unique
O43143		unique
O95071		unique
P04004		unique
P31483		unique
P26640		unique
O75955		unique
P61313		unique
P26639		unique
P28066		unique
P11387		unique
O95394		unique
P07355		unique
O14980		unique
P25788		unique
P28072		unique
Q53FA7		unique
O14530		unique
Q9UQ80		unique
P15880		unique
P84090		unique
Q06830		unique
Q15046		unique
Q6N022		unique
Q01081		unique
O43150		unique
Q01813		unique
P14625		unique
P16083		unique
O75131		unique
Q8TEX9		unique
Q15185		unique
Q7L5N1		unique
P08243		unique
4557888		unique
P40616		unique
P50613		unique
Q9UBQ0		unique
Q9H0U3		unique
Q99873		unique
P31689		unique
P17655		unique
Q9Y5B9		unique
Q08170		unique
P02786		unique
P09622		unique
P43246		unique
P27708		unique
Q9BQ39		unique
Q9UHQ9		unique
Q9BUL8		unique
Q9UG63		unique
P05388		unique
Q5SNV9		unique
Q9Y320		unique
P61221		unique
P22234		unique
P52597		unique
P20020		unique
Q14258		unique
67		unique
P49711		unique
Q8NEW0		unique
Q9HB07		unique
Q86VP6		unique
P0C7P4		unique
P31040		unique
P60983		unique
Q06124		unique
Q16658		unique
Q9Y230		unique
P04899		unique
Q9BXS5		unique
O95359		unique
P46926		unique
P15170		unique
Q08945		unique
Q9HA64		unique
P60900		unique
Q9H223		unique
Q9Y296		unique
Q9NYF8		unique
Q16881		unique
O43395		unique
P40429		unique
P04114		unique
P19367		unique
Q14978		unique
Q9BZE4		unique
P61970		unique
P50402		unique
Q15126		unique
P04424		unique
Q9Y255		unique
P05141		unique
P36507		unique
P07814		unique
Q16851		unique
P35250		unique
P0C0L4		unique
Q13428		unique
A2NJV5		unique

## Sheet: Fig. 5d Venn
PIPYlome	Sztacho et al. nuclear PI4,5P2 interactome
P08238	A5YKK6	common
P62826	O00410	common
O43707	O00411	common
P60709	O00469	common
P78347	O14745	common
Q00839	O15042	common
Q86XP3	O15269	common
Q12996	O43395	common
P35579	O43670	common
P07900	O43852	common
Q92499	O43900	common
Q9BR76	O60762	common
P46060	O75376	common
P26641	O75489	common
Q9UMS4	O75600	common
Q13263	O95197	common
P13010	P00414	common
Q9NSD9	P01130	common
Q15393	P05388	common
P54886	P07384	common
P68104	P07437	common
O43670	P07711	common
P13667	P07900	common
P52292	P08238	common
P40227	P08621	common
Q99536	P09132	common
P27694	P11498	common
O75643	P12004	common
Q9UNH7	P16403	common
P32322	P18669	common
Q14974	P23284	common
Q99832	P23528	common
P46459	P26373	common
Q99733	P26447	common
P62829	P30990	common
P47756	P35249	common
P51149	P40227	common
O95881	P42330	common
P60891	P43897	common
Q9UI30	P48556	common
P61289	P52907	common
P19387	P56556	common
Q12931	P60059	common
P52565	P60891	common
P60660	P61020	common
P07099	P62072	common
O14579	P62633	common
O00410	P82664	common
P68363	P82932	common
Q6DD88	P84103	common
Q13148	Q07020	common
P00505	Q13148	common
P49411	Q13433	common
P23528	Q13523	common
O00299	Q13795	common
P68371	Q14432	common
Q9BS26	Q15286	common
Q8WUM0	Q53EP0	common
P40939	Q658P3	common
P50991	Q6DD88	common
Q9BW60	Q6PGN9	common
O15498	Q8IYB8	common
Q9BSJ8	Q8NFF5	common
P04075	Q92665	common
P08621	Q969Y2	common
P40937	Q96D46	common
Q9UQ35	Q96EY7	common
P18669	Q96HE7	common
Q15366	Q96N11	common
P29401	Q96P16	common
P12004	Q99567	common
P08240	Q9BPW8	common
P04843	Q9BTC0	common
Q9UL25	Q9BZ29	common
Q9UPN9	Q9H2P0	common
Q9Y2W1	Q9H7D7	common
Q9UHX1	Q9HCC0	common
Q14980	Q9NRY5	common
O94776	Q9NU22	common
Q7KZ85	Q9NXE8	common
P57740	Q9P2I0	common
P38117	Q9UHD2	common
Q9Y383	Q9UI30	common
P62191	Q9ULW0	common
O76021	Q9UMS0	common
P08133	Q9UMS4	common
P46976	Q9UQ80	common
Q96HE7	Q9Y2H6	common
Q9ULV4	Q9Y3Y2	common
Q99798	Q9Y5K5	common
P61106	Q9Y5Y2	common
Q8WUM4	Q9Y696	common
P55060	Q6PKH6	common
P54136	P21108	common
P48444	Q9UQ88	common
P17987	P10412	common
Q9BSR8	P16402	common
P53621	Q6VUC0	common
Q9NP72		common
P13861		common
P36776		common
P13674		common
P35998		common
P61604		common
Q13247		common
Q9Y696		common
Q92616		common
P43686		common
P25705		common
P42704		common
Q14320		common
Q8WVM8		common
P51148		common
O95373		common
P41252		common
Q9BW27		common
P11387		common
P07355		common
O14980		common
Q9UQ80		common
Q01081		common
Q01813		common
P02786		common
P43246		common
P05388		common
Q14258		common
P60900		common
O43395		common
Q14978		common
Q13428		common
P53396	A0A0U1RRL7	unique
P35580	A0FGR8	unique
P0DMV9	A3KMH1	unique
Q9UHD8	B0I1T2	unique
Q14315	O00217	unique
Q16531	O00220	unique
P68133	O00232	unique
Q05639	O00299	unique
Q8NE71	O14579	unique
Q16630	O14639	unique
Q08J23	O14867	unique
Q14103	O14980	unique
P26038	O15027	unique
P38646	O15031	unique
O75534	O15119	unique
P62136	O15498	unique
Q7L014	O43148	unique
P50570	O43175	unique
Q16181	O43474	unique
P43243	O43493	unique
P33991	O43707	unique
P33992	O43739	unique
Q1KMD3	O43837	unique
Q13435	O60341	unique
Q00610	O60427	unique
P51114	O75083	unique
P78527	O75127	unique
P33993	O75150	unique
P13639	O75152	unique
O00148	O75208	unique
O94979	O75323	unique
P55072	O75400	unique
P05198	O75410	unique
P12956	O75643	unique
P25205	O75694	unique
Q15717	O75787	unique
O00571	O75943	unique
P12814	O76021	unique
Q09028	O76070	unique
Q13200	O94776	unique
P51659	O95139	unique
Q00341	O95218	unique
Q14240	O95373	unique
Q9Y3I0	O95425	unique
P49736	O95453	unique
P60842	O95881	unique
Q13838	O95900	unique
Q9BRX2	O95983	unique
Q12905	P00441	unique
P35241	P00505	unique
P11586	P02462	unique
Q7KZF4	P02786	unique
Q9Y262	P04040	unique
P41091	P04075	unique
P46940	P04792	unique
Q05048	P04843	unique
Q14152	P05067	unique
B5ME19	P05549	unique
P09874	P07099	unique
P26358	P07355	unique
O00487	P07737	unique
Q9NQT4	P08047	unique
P07237	P08133	unique
Q13257	P08240	unique
P10809	P09493	unique
Q9BV86	Q71UI9	unique
P55786	P0DI83	unique
P30626	P0DN76	unique
Q32P28	P10244	unique
P04183	P11047	unique
P09972	P11177	unique
Q96C36	P11387	unique
P48643	P12074	unique
Q15029	P13010	unique
Q9UHB9	P13667	unique
P21399	P13674	unique
P23526	P13861	unique
P78371	P14324	unique
P30837	P15151	unique
Q13011	P16219	unique
P17812	P16949	unique
O00159	P17858	unique
O43242	P17931	unique
Q16204	P17987	unique
P21980	P19387	unique
P49327	P20339	unique
P49593	P20340	unique
Q16555	P21127	unique
O94760	P21281	unique
Q6NZI2	P25705	unique
P48637	P25786	unique
O15067	P25815	unique
P38919	P26641	unique
O95810	P27348	unique
Q15149	P27694	unique
O43491	P29401	unique
P62244	P29590	unique
P35244	P30260	unique
P05023	P31947	unique
O00483	P32322	unique
P78330	P33981	unique
Q92890	P35579	unique
O94874	P35637	unique
Q8WVK2	P35658	unique
Q92839	P35998	unique
P61224	P36404	unique
O43172	P36776	unique
P49770	P38117	unique
Q9NUJ1	P38398	unique
O75477	P39019	unique
Q53GQ0	P40763	unique
Q9NQR4	P40937	unique
P26368	P40939	unique
Q8WWM7	P41223	unique
Q13177	P41252	unique
Q99426	P42166	unique
Q9UJY5	P42345	unique
Q6P2Q9	P42704	unique
Q9BQA1	P43121	unique
P32119	P43246	unique
62	P43487	unique
O60610	P43490	unique
P31943	P43686	unique
Q14566	P46013	unique
P22695	P46060	unique
P24752	P46459	unique
P41250	P46783	unique
P61158	P46976	unique
P54577	P47756	unique
P82663	P48444	unique
P62195	P49005	unique
P42224	P49411	unique
P62854	P49721	unique
P61204	P49792	unique
P24941	P50991	unique
P19525	P51116	unique
Q9UH65	P51148	unique
P55036	P51149	unique
Q9NTJ3	P51151	unique
Q9Y3F4	P51398	unique
P43304	P51532	unique
Q6IBS0	P51648	unique
Q96TA1	P51858	unique
P04083	P51970	unique
P42765	P52272	unique
P49589	P52292	unique
P26196	P52565	unique
P04406	P53621	unique
P14618	P54136	unique
P06576	P54886	unique
P54578	P55060	unique
P55769	P56192	unique
Q15392	P57740	unique
P05161	P60174	unique
Q9BRA2	P60660	unique
P30101	P60709	unique
Q96IJ6	P60900	unique
Q9NPA0	P61011	unique
Q12765	P61026	unique
P27695	P61106	unique
P68400	P61289	unique
O60884	P61604	unique
Q9UK76	P61923	unique
Q14151	P61956	unique
Q9BRJ2	P62166	unique
P61326	P62191	unique
Q9Y295	P62258	unique
O14653	P62820	unique
P23396	P62826	unique
P50395	P62829	unique
P00492	P62979	unique
P63000	P62995	unique
O00330	P63104	unique
Q14677	P63165	unique
Q14008	P68104	unique
P68036	P68363	unique
O14908	P68366	unique
P30825	P68371	unique
Q5VTU8	P78337	unique
P00403	P78344	unique
Q8WZ42	P78346	unique
Q9NVJ2	P78347	unique
Q92542	P80303	unique
Q9BY44	P80723	unique
Q13423	P82921	unique
P14868	P82979	unique
Q96IU4	P98082	unique
Q99460	P99999	unique
Q92621	Q00688	unique
Q9NPQ8	Q00839	unique
Q13162	Q01518	unique
P62753	Q01813	unique
Q13509	Q01844	unique
Q13155	Q02413	unique
P04062	Q02809	unique
Q7Z4W1	Q04912	unique
Q9H3U1	Q05655	unique
O60518	Q06323	unique
Q16629	Q06587	unique
Q92688	Q07954	unique
P48729	Q08380	unique
Q7Z4V5	Q10570	unique
Q9H0D6	Q12769	unique
O60684	Q12857	unique
P62495	Q12872	unique
O14497	Q12931	unique
Q9UNE7	Q12996	unique
Q03701	Q13042	unique
O60488	Q13123	unique
Q8N1F7	Q13247	unique
P47813	Q13263	unique
P01892	Q13286	unique
Q9HD45	Q13393	unique
Q8WV24	Q13428	unique
P37837	Q13547	unique
Q02750	Q13561	unique
Q9BXP5	Q13643	unique
P00568	Q14061	unique
P00533	Q14247	unique
Q14651	Q14258	unique
Q9UGI8	Q14320	unique
Q96HC4	Q14687	unique
Q16836	Q14789	unique
Q32MK0	Q14974	unique
P31942	Q14978	unique
Q04446	Q14980	unique
P13796	Q15003	unique
P22314	Q15008	unique
Q9Y2Q9	Q15020	unique
Q96QR8	Q15118	unique
P17612	Q15155	unique
O00541	Q15291	unique
P09960	Q15366	unique
O95433	Q15393	unique
O95273	Q15643	unique
P22102	Q15648	unique
Q13868	Q15699	unique
P55084	Q16186	unique
Q9UBB5	Q16594	unique
P04844	Q16643	unique
Q96T88	Q16666	unique
P62913	Q32MZ4	unique
P30048	Q4VC31	unique
O00170	Q53F19	unique
P49588	Q58EX7	unique
P06703	Q5T0W9	unique
Q99661	Q5T200	unique
Q92990	Q5VTL8	unique
Q3MIT2	Q5XKP0	unique
Q9UNS2	Q6KC79	unique
Q06203	Q6P1A2	unique
P16070	Q6P2C8	unique
Q8WYA6	Q6P3W7	unique
Q92905	Q6PI48	unique
Q13501	Q6PKC3	unique
Q99735	Q6WCQ1	unique
P62280	Q6ZRP7	unique
Q9Y3B8	Q7KZ85	unique
Q9UBB4	Q7L5D6	unique
Q16576	Q7LBC6	unique
P39687	Q7Z7F7	unique
P34932	Q7Z7H8	unique
Q9H3K6	Q7Z7K0	unique
Q5JWF2	Q86SQ0	unique
P49257	Q86UK7	unique
P23921	Q86X95	unique
Q99497	Q86XP3	unique
Q96BW5	Q8IVT2	unique
Q9UNM6	Q8IWS0	unique
Q96QK1	Q8IXM3	unique
O43681	Q8IYB3	unique
P63279	Q8N3E9	unique
Q9NUQ9	Q8N5M9	unique
P61009	Q8NBP7	unique
P09382	Q8NCG7	unique
Q15427	Q8NEM7	unique
Q03154	Q8NFH3	unique
Q9H6Z4	Q8NI60	unique
P36871	Q8TAD4	unique
Q92896	Q8TBF4	unique
Q9Y371	Q8WUM0	unique
P40121	Q8WUM4	unique
Q9NVI7	Q8WVM8	unique
O00273	Q8WWI1	unique
Q9H0A0	Q8WXH0	unique
P40938	Q8WY22	unique
O15372	Q92499	unique
Q99829	Q92504	unique
O75340	Q92547	unique
Q5RKV6	Q92616	unique
Q2TAL8	Q92820	unique
P45985	Q92878	unique
Q9NRX1	Q92879	unique
P53611	Q93074	unique
Q9UBM7	Q969H8	unique
Q8N7Z5	Q969N2	unique
Q13620	Q96AA3	unique
P62333	Q96CB8	unique
P13693	Q96CP2	unique
O75369	Q96CS3	unique
O60841	Q96CW1	unique
P30153	Q96EE3	unique
Q9Y277	Q96EP5	unique
P50995	Q96EY1	unique
Q9UHY1	Q96HB5	unique
P35080	Q96HD1	unique
5	Q96IY1	unique
O94900	Q96PU8	unique
Q9NVP1	Q96S16	unique
Q9Y314	Q96S66	unique
O75436	Q96ST3	unique
P51991	Q96SU4	unique
P12081	Q96SZ6	unique
P55265	Q96T37	unique
Q02978	Q99536	unique
P12270	Q99627	unique
P35232	Q99633	unique
Q8TC12	Q99685	unique
P42677	Q99714	unique
P54687	Q99733	unique
398364523	Q99747	unique
Q15181	Q99798	unique
Q969V3	Q99832	unique
P31350	Q99848	unique
O00233	Q99942	unique
Q9NR30	Q99959	unique
Q14108	Q9BQ61	unique
Q9H2U2	Q9BQE3	unique
O15427	Q9BR76	unique
P35269	Q9BRQ8	unique
Q8TAX9	Q9BS26	unique
Q9GZT3	Q9BSD7	unique
P27635	Q9BSE5	unique
P46379	Q9BSJ6	unique
Q9Y617	Q9BSJ8	unique
Q13190	Q9BSR8	unique
Q14204	Q9BTZ2	unique
P27797	Q9BUF5	unique
Q15436	Q9BUH8	unique
Q92598	Q9BVC4	unique
Q08211	Q9BW19	unique
Q8TDN6	Q9BW27	unique
P40925	Q9BW60	unique
P53618	Q9BW92	unique
P22061	Q9BY77	unique
Q15773	Q9BYD2	unique
P42574	Q9BYN8	unique
P08195	Q9BYX2	unique
P02788	Q9BZV1	unique
P17844	Q9BZX2	unique
Q6NUK1	Q9C0D7	unique
Q14166	Q9C0D9	unique
Q96J01	Q9GZM5	unique
P49406	Q9GZZ9	unique
Q9Y2Z0	Q9H0U4	unique
P36551	Q9H1K1	unique
Q5JPE7	Q9H2F5	unique
Q9H3P7	Q9H307	unique
Q13630	Q9H3P2	unique
Q8NBQ5	Q9H4B6	unique
P62241	Q9H4K7	unique
O43776	Q9H6T0	unique
P10620	Q9H773	unique
P31939	Q9H7N4	unique
Q13409	Q9H9P8	unique
P10515	Q9H9Q2	unique
Q00796	Q9HCU5	unique
Q9NXS2	Q9NP72	unique
Q12906	Q9NQ29	unique
Q8NCA5	Q9NQG5	unique
Q9UKV3	Q9NR46	unique
Q9UBU9	Q9NR56	unique
P61619	Q9NRA8	unique
Q9NWB6	Q9NRG7	unique
Q15397	Q9NSD9	unique
O60313	Q9NTI5	unique
Q15382	Q9NUI1	unique
Q9UBT2	Q9NUM3	unique
Q6P1J9	Q9NVN8	unique
P78417	Q9NWU2	unique
P53992	Q9NX24	unique
Q9Y265	Q9NXF1	unique
P63010	Q9NZJ6	unique
P11413	Q9P0U3	unique
Q13451	Q9P2N5	unique
Q9BY42	Q9P2N6	unique
Q9NP77	Q9UBI1	unique
Q5JTH9	Q9UBW7	unique
O75533	Q9UGU0	unique
Q8N6T3	Q9UHB6	unique
P43034	Q9UHG3	unique
P62070	Q9UHR5	unique
P12268	Q9UHX1	unique
Q02543	Q9UJX3	unique
P14621	Q9UK45	unique
Q7L0Y3	Q9UK53	unique
P68402	Q9UKJ3	unique
P02751	Q9UKL0	unique
Q01650	Q9UL25	unique
Q9Y4L1	Q9UL26	unique
P30566	Q9ULF5	unique
P28074	Q9ULP9	unique
Q9BQG0	Q9ULV4	unique
P21333	Q9UNH7	unique
P63244	Q9UPN9	unique
Q13243	Q9UQ35	unique
Q07866	Q9UQE7	unique
Q9Y6C9	Q9Y2B0	unique
Q92973	Q9Y2L9	unique
P39023	Q9Y2R5	unique
Q96FW1	Q9Y2R9	unique
Q12904	Q9Y2W1	unique
P04181	Q9Y2X3	unique
Q14232	Q9Y375	unique
P31937	Q9Y383	unique
Q9BY50	Q9Y446	unique
Q9NY33	Q9Y5S9	unique
Q03252	Q9Y5U2	unique
O43865	Q9Y6B6	unique
O76003	Q9Y6E2	unique
Q9NS86	Q9Y6K0	unique
P45974	Q9Y6X3	unique
Q9NP79	Q9Y6Y8	unique
Q9NR28	P29400	unique
P49915	Q92928	unique
Q13296	Q9Y247	unique
O95782	Q5VTE0	unique
P15121	Q6EEV6	unique
Q14697	P55854	unique
Q9NQZ2	Q9NQ39	unique
Q6RFH5	Q969P6	unique
P48507	Q01081	unique
P36955	P0C0S5	unique
P53041	A6NMY6	unique
P25789	Q92481	unique
P09417	Q8NHW5	unique
Q15369		unique
O43660		unique
P48723		unique
P09543		unique
P02787		unique
Q08209		unique
O15357		unique
Q15631		unique
O15127		unique
Q9NTK5		unique
P00338		unique
O75947		unique
Q9Y2D5		unique
Q04637		unique
O43396		unique
P01111		unique
P30050		unique
Q9Y282		unique
O15355		unique
O43663		unique
Q6PJT7		unique
P18754		unique
P24666		unique
P51153		unique
P61163		unique
P47897		unique
Q9H9J2		unique
P35606		unique
Q12846		unique
Q6IV72		unique
O95478		unique
P08237		unique
Q9Y678		unique
P35613		unique
O14896		unique
Q9Y490		unique
Q8N766		unique
Q13885		unique
P11532		unique
P33316		unique
O43818		unique
Q86VM9		unique
P52789		unique
O95470		unique
Q06210		unique
P19823		unique
O15144		unique
P34897		unique
P29317		unique
O14744		unique
Q5T8D3		unique
P54105		unique
Q8NFH5		unique
Q9P2J5		unique
P16615		unique
P18827		unique
Q9BXJ9		unique
Q06033		unique
P06737		unique
O95573		unique
Q8NFB2		unique
O94906		unique
P13798		unique
Q9H0B6		unique
Q15654		unique
Q96A33		unique
O15143		unique
O15371		unique
Q02790		unique
P07195		unique
Q9NZM1		unique
Q8IWX8		unique
P01024		unique
P30049		unique
Q9NW64		unique
P39656		unique
Q9BV38		unique
P01023		unique
P30046		unique
P0C6C1		unique
Q01085		unique
P20700		unique
Q96I99		unique
O43143		unique
O95071		unique
P04004		unique
P31483		unique
P26640		unique
O75955		unique
P61313		unique
P26639		unique
P28066		unique
O95394		unique
P25788		unique
P28072		unique
Q53FA7		unique
O14530		unique
P15880		unique
P84090		unique
Q06830		unique
Q15046		unique
Q6N022		unique
O43150		unique
P14625		unique
P16083		unique
O75131		unique
Q8TEX9		unique
Q15185		unique
Q7L5N1		unique
P08243		unique
4557888		unique
P40616		unique
P50613		unique
Q9UBQ0		unique
Q9H0U3		unique
Q99873		unique
P31689		unique
P17655		unique
Q9Y5B9		unique
Q08170		unique
P09622		unique
P27708		unique
Q9BQ39		unique
Q9UHQ9		unique
Q9BUL8		unique
Q9UG63		unique
Q5SNV9		unique
Q9Y320		unique
P61221		unique
P22234		unique
P52597		unique
P20020		unique
67		unique
P49711		unique
Q8NEW0		unique
Q9HB07		unique
Q86VP6		unique
P0C7P4		unique
P31040		unique
P60983		unique
Q06124		unique
Q16658		unique
Q9Y230		unique
P04899		unique
Q9BXS5		unique
O95359		unique
P46926		unique
P15170		unique
Q08945		unique
Q9HA64		unique
Q9H223		unique
Q9Y296		unique
Q9NYF8		unique
Q16881		unique
P40429		unique
P04114		unique
P19367		unique
Q9BZE4		unique
P61970		unique
P50402		unique
Q15126		unique
P04424		unique
Q9Y255		unique
P05141		unique
P36507		unique
P07814		unique
Q16851		unique
P35250		unique
P0C0L4		unique
A2NJV5		unique

## Sheet: Fig. 5e Venn
PIPYlome	PITPα+β KO proteome (down reg)
O00487	P21964	common
P13667	Q99832	common
Q9NQT4	O75608	common
P07237	P21399	common
P53396	Q15084	common
P35580	P12429	common
P52292	Q8IZF2	common
Q13257	O94903	common
P0DMV9	Q9BUT1	common
P40227	Q9BQ69	common
Q99536	Q9BRX5	common
P10809	P55786	common
Q9BV86	O14745	common
P55786	P07858	common
P30626	O76070	common
Q32P28		common
P04183		common
P09972		common
Q96C36		common
P27694		common
O75643		common
P48643		common
Q15029		common
Q9UHB9		common
P21399		common
P08238		common
P23526		common
P78371		common
Q9UHD8		common
P30837		common
Q13011		common
Q9UNH7		common
P17812		common
O00159		common
Q14315		common
O43242		common
Q16204		common
P32322		common
P21980		common
P49327		common
P49593		common
Q16555		common
O94760		common
Q14974		common
Q99832		common
Q6NZI2		common
P48637		common
O15067		common
P46459		common
Q99733		common
P38919		common
O95810		common
Q15149	P08238	unique
O43491	P35659	unique
P62244	Q9H6S3	unique
P35244	Q8WVJ2	unique
P62829	Q9Y3E7	unique
P05023	P53597	unique
O00483	P49368	unique
P78330	P11021	unique
P47756	P0DMV9	unique
Q92890	P35221	unique
O94874	Q15008	unique
Q8WVK2	P40222	unique
Q92839	P40227	unique
P61224	Q16204	unique
O43172	Q9BWD1	unique
P49770	P30626	unique
Q9NUJ1	P35573	unique
O75477	P21980	unique
P51149	O43242	unique
Q53GQ0	P16152	unique
Q9NQR4	Q13257	unique
P26368	P10809	unique
Q8WWM7	O75083	unique
Q13177	Q8IXB1	unique
Q99426	P02545	unique
O95881	Q9UNH7	unique
Q9UJY5	P55268	unique
Q6P2Q9	O43290	unique
Q9BQA1	P09972	unique
P32119	Q16555	unique
62	P78371	unique
O60610	P49327	unique
P31943	P04439	unique
P60891	O75643	unique
Q14566	Q12882	unique
P22695	Q5JTV8	unique
P24752	O14974	unique
P41250	P63241	unique
P61158	O75439	unique
Q16531	Q6P2E9	unique
P54577	Q02252	unique
P82663	Q92626	unique
Q9UI30	Q6YN16	unique
P62195	Q9UK45	unique
P42224	O15067	unique
P62854	Q9P2T1	unique
P61204	Q9NYU2	unique
P24941	P17812	unique
P19525	P53396	unique
Q9UH65	P52292	unique
P68133	O60271	unique
P55036	P50213	unique
Q9NTJ3	Q6NZI2	unique
Q9Y3F4	P32455	unique
P43304	O00232	unique
Q6IBS0	O76094	unique
Q96TA1	Q8NI36	unique
P04083	P13667	unique
P42765	Q13405	unique
P49589	P22392	unique
Q05639	Q96AG4	unique
P26196	Q8TAT6	unique
P61289	Q99536	unique
P04406	Q9Y3C6	unique
P14618	P05091	unique
P06576	P46087	unique
P54578	Q9HD42	unique
P55769	Q2TAA2	unique
P19387	P27694	unique
Q15392	P46459	unique
Q12931	Q9NXA8	unique
P05161	P07737	unique
Q9BRA2	P13726	unique
P62826	O15400	unique
P30101	Q99747	unique
P52565	O00425	unique
Q96IJ6	P05783	unique
Q9NPA0	O43148	unique
P60660	P50990	unique
O43707	Q99470	unique
Q12765	Q15029	unique
P27695	P04183	unique
P68400	Q14974	unique
O60884	P22307	unique
Q9UK76	P48643	unique
P60709	Q16527	unique
Q14151	O94760	unique
P07099	P50897	unique
Q9BRJ2	P49407	unique
P61326	Q9Y3P9	unique
Q9Y295	Q9NZN4	unique
O14579	P78356	unique
O14653	P35222	unique
P23396	P01130	unique
P50395	Q6NZ67	unique
P00492	O00487	unique
P63000	Q13867	unique
O00330	Q32P28	unique
Q14677	O14879	unique
Q8NE71	Q9Y570	unique
Q14008	Q9H307	unique
P68036	Q8WWI1	unique
Q16630	Q7Z4H3	unique
O14908	Q96CV9	unique
P30825	Q9BV86	unique
Q5VTU8	P06396	unique
P00403	P07237	unique
Q8WZ42	Q9C0C9	unique
Q9NVJ2	P49593	unique
Q92542	P23526	unique
Q9BY44	P38919	unique
O00410	Q9BZF9	unique
Q13423	Q9UHB9	unique
P78347	Q63HN8	unique
P68363	Q86V81	unique
P14868	O76031	unique
Q6DD88	Q14315	unique
Q96IU4	O00592	unique
Q99460	P26006	unique
Q92621	O60234	unique
Q9NPQ8	Q8IZ69	unique
Q13162	P07305	unique
P62753	P30837	unique
Q13509	P16949	unique
Q13155	Q9H444	unique
P04062	P06756	unique
Q08J23	P43121	unique
Q7Z4W1	Q9NQT4	unique
Q9H3U1	Q9UII2	unique
O60518	P35580	unique
Q16629	Q9BTW9	unique
Q13148	Q96IZ0	unique
Q92688	Q3MHD2	unique
P48729	Q5T013	unique
Q7Z4V5	Q14344	unique
Q9H0D6	P17252	unique
O60684	Q07817	unique
P62495	P04637	unique
O14497	Q9UNN8	unique
Q9UNE7	P51003	unique
Q03701	Q96PU8	unique
O60488	Q96MW1	unique
P00505	Q92947	unique
Q8N1F7	P14923	unique
P47813	P45954	unique
P01892	P48509	unique
Q9HD45	Q9H488	unique
Q8WV24	Q96LJ7	unique
P49411	Q99733	unique
Q14103	P01889	unique
P23528	P51116	unique
P37837	P05026	unique
Q02750	O95208	unique
Q9BXP5	Q9Y2R0	unique
P26038	Q13011	unique
O00299	Q9UHD8	unique
P00568	Q9BU89	unique
P00533	Q6NVY1	unique
Q14651	P62993	unique
Q9UGI8	P51452	unique
P68371	Q96C36	unique
Q96HC4	O00622	unique
Q16836	Q9Y6X5	unique
Q32MK0	P05787	unique
P31942	P08729	unique
Q04446	O75880	unique
P13796	Q9Y6M1	unique
P22314	P10253	unique
Q9Y2Q9	O75616	unique
Q96QR8	O14773	unique
P17612	P48637	unique
Q9BS26	Q96ER9	unique
O00541	Q92522	unique
P09960	Q6WKZ4	unique
P38646	Q9BXS6	unique
O95433	P57678	unique
O95273	Q9BSH4	unique
P22102	P29279	unique
Q13868	Q9NVS9	unique
Q00839	Q99523	unique
P55084	O95551	unique
Q9UBB5	O00159	unique
P04844	O95825	unique
Q96T88	P32322	unique
P62913	P46108	unique
P30048	Q8IY81	unique
Q8WUM0	P51649	unique
O00170	P62258	unique
O75534	Q9Y2X7	unique
P49588	O75976	unique
P06703	O43760	unique
Q99661	O95810	unique
Q86XP3	Q9Y6K5	unique
Q92990	Q9UBG0	unique
Q3MIT2	Q9BRX8	unique
P40939	Q14116	unique
P50991	Q9HC38	unique
P62136	Q6DKJ4	unique
Q9UNS2	P18084	unique
Q06203	Q9UDR5	unique
P16070	P16144	unique
Q8WYA6	Q12979	unique
Q9BW60	P17050	unique
Q92905	Q9Y4B5	unique
Q13501	Q9BXW7	unique
Q99735	O60547	unique
P62280	Q96CM8	unique
Q9Y3B8	Q9H269	unique
Q9UBB4	P48739	unique
Q16576		unique
P39687		unique
Q7L014		unique
P34932		unique
Q9H3K6		unique
Q5JWF2		unique
P49257		unique
P23921		unique
Q99497		unique
Q96BW5		unique
Q9UNM6		unique
Q96QK1		unique
P50570		unique
O43681		unique
O15498		unique
P63279		unique
Q9NUQ9		unique
P61009		unique
P09382		unique
Q15427		unique
Q9BSJ8		unique
Q03154		unique
Q9H6Z4		unique
P36871		unique
Q92896		unique
Q9Y371		unique
P40121		unique
Q9NVI7		unique
O00273		unique
Q12996		unique
Q9H0A0		unique
P40938		unique
O15372		unique
Q99829		unique
O75340		unique
Q5RKV6		unique
Q16181		unique
P04075		unique
Q2TAL8		unique
P45985		unique
Q9NRX1		unique
P53611		unique
Q9UBM7		unique
Q8N7Z5		unique
P08621		unique
Q13620		unique
P62333		unique
P13693		unique
O75369		unique
O60841		unique
P40937		unique
P30153		unique
Q9Y277		unique
P50995		unique
Q9UQ35		unique
Q9UHY1		unique
P35080		unique
P18669		unique
5		unique
Q15366		unique
P29401		unique
O94900		unique
Q9NVP1		unique
Q9Y314		unique
P43243		unique
P35579		unique
O75436		unique
P51991		unique
P12081		unique
P55265		unique
Q02978		unique
P12004		unique
P12270		unique
P35232		unique
Q8TC12		unique
P42677		unique
P54687		unique
398364523		unique
Q15181		unique
Q969V3		unique
P33991		unique
P31350		unique
O00233		unique
Q9NR30		unique
P08240		unique
Q14108		unique
Q9H2U2		unique
O15427		unique
P35269		unique
Q8TAX9		unique
Q9GZT3		unique
P27635		unique
P46379		unique
P33992		unique
Q9Y617		unique
Q13190		unique
P04843		unique
Q1KMD3		unique
Q14204		unique
P27797		unique
Q15436		unique
Q92598		unique
Q08211		unique
Q8TDN6		unique
P40925		unique
P53618		unique
P22061		unique
Q15773		unique
P42574		unique
P08195		unique
Q9UL25		unique
P07900		unique
P02788		unique
P17844		unique
Q92499		unique
Q6NUK1		unique
Q14166		unique
Q13435		unique
Q96J01		unique
P49406		unique
Q9Y2Z0		unique
P36551		unique
Q5JPE7		unique
Q9UPN9		unique
Q9H3P7		unique
Q13630		unique
Q8NBQ5		unique
P62241		unique
O43776		unique
P10620		unique
Q9Y2W1		unique
P31939		unique
Q13409		unique
P10515		unique
Q9UHX1		unique
Q00796		unique
Q9NXS2		unique
Q00610		unique
Q12906		unique
Q8NCA5		unique
Q9BR76		unique
Q9UKV3		unique
Q9UBU9		unique
P61619		unique
Q9NWB6		unique
Q14980		unique
Q15397		unique
O60313		unique
O94776		unique
Q15382		unique
Q9UBT2		unique
P51114		unique
Q6P1J9		unique
P78417		unique
P53992		unique
P78527		unique
Q7KZ85		unique
Q9Y265		unique
P63010		unique
P11413		unique
P57740		unique
Q13451		unique
Q9BY42		unique
Q9NP77		unique
Q5JTH9		unique
O75533		unique
Q8N6T3		unique
P38117		unique
P43034		unique
P62070		unique
P12268		unique
Q9Y383		unique
Q02543		unique
P14621		unique
Q7L0Y3		unique
P68402		unique
P02751		unique
Q01650		unique
Q9Y4L1		unique
P30566		unique
P28074		unique
Q9BQG0		unique
P62191		unique
O76021		unique
P08133		unique
P21333		unique
P63244		unique
P33993		unique
P13639		unique
O00148		unique
Q13243		unique
P46976		unique
Q07866		unique
Q9Y6C9		unique
Q96HE7		unique
Q92973		unique
P39023		unique
Q96FW1		unique
O94979		unique
Q12904		unique
P04181		unique
Q14232		unique
P31937		unique
Q9ULV4		unique
P46060		unique
Q9BY50		unique
Q99798		unique
Q9NY33		unique
Q03252		unique
P61106		unique
Q8WUM4		unique
O43865		unique
O76003		unique
Q9NS86		unique
P45974		unique
Q9NP79		unique
Q9NR28		unique
P49915		unique
P55060		unique
Q13296		unique
O95782		unique
P15121		unique
Q14697		unique
P54136		unique
Q9NQZ2		unique
P48444		unique
P55072		unique
P05198		unique
P17987		unique
P26641		unique
Q9UMS4		unique
Q9BSR8		unique
P12956		unique
Q6RFH5		unique
P48507		unique
P36955		unique
P53041		unique
P25205		unique
P53621		unique
Q15717		unique
P25789		unique
P09417		unique
Q9NP72		unique
Q15369		unique
O43660		unique
P48723		unique
P09543		unique
P02787		unique
O00571		unique
P12814		unique
Q08209		unique
O15357		unique
Q15631		unique
O15127		unique
Q9NTK5		unique
Q09028		unique
P13861		unique
Q13200		unique
P00338		unique
O75947		unique
Q9Y2D5		unique
Q04637		unique
O43396		unique
P01111		unique
P30050		unique
P36776		unique
P51659		unique
Q13263		unique
Q00341		unique
P13674		unique
Q9Y282		unique
P35998		unique
O15355		unique
O43663		unique
Q6PJT7		unique
P18754		unique
P24666		unique
P51153		unique
Q14240		unique
P61163		unique
P47897		unique
Q9Y3I0		unique
P49736		unique
Q9H9J2		unique
P35606		unique
Q12846		unique
P61604		unique
Q6IV72		unique
O95478		unique
P08237		unique
Q13247		unique
Q9Y678		unique
P60842		unique
Q9Y696		unique
P35613		unique
Q13838		unique
O14896		unique
Q9Y490		unique
Q92616		unique
Q9BRX2		unique
Q8N766		unique
P43686		unique
Q13885		unique
P11532		unique
P13010		unique
P33316		unique
Q12905		unique
O43818		unique
Q86VM9		unique
P52789		unique
P35241		unique
O95470		unique
P25705		unique
Q06210		unique
P19823		unique
P42704		unique
O15144		unique
P34897		unique
P29317		unique
O14744		unique
Q9NSD9		unique
Q5T8D3		unique
Q14320		unique
Q8WVM8		unique
P51148		unique
P54105		unique
Q8NFH5		unique
Q9P2J5		unique
P16615		unique
P11586		unique
P18827		unique
Q9BXJ9		unique
Q7KZF4		unique
Q06033		unique
P06737		unique
O95573		unique
Q8NFB2		unique
O94906		unique
P13798		unique
Q9H0B6		unique
Q15654		unique
Q96A33		unique
O15143		unique
O15371		unique
O95373		unique
Q02790		unique
P07195		unique
Q9NZM1		unique
Q8IWX8		unique
P01024		unique
P30049		unique
P41252		unique
Q9Y262		unique
Q9NW64		unique
P39656		unique
Q9BV38		unique
Q9BW27		unique
P01023		unique
P30046		unique
P0C6C1		unique
P41091		unique
Q01085		unique
P20700		unique
Q96I99		unique
O43143		unique
O95071		unique
P04004		unique
P31483		unique
P46940		unique
P26640		unique
Q05048		unique
O75955		unique
P61313		unique
P26639		unique
P28066		unique
P11387		unique
O95394		unique
P07355		unique
O14980		unique
P25788		unique
P28072		unique
Q53FA7		unique
O14530		unique
Q14152		unique
Q9UQ80		unique
P15880		unique
P84090		unique
Q06830		unique
Q15046		unique
Q6N022		unique
Q01081		unique
O43150		unique
Q01813		unique
P14625		unique
P16083		unique
Q15393		unique
O75131		unique
Q8TEX9		unique
Q15185		unique
Q7L5N1		unique
P08243		unique
4557888		unique
B5ME19		unique
P40616		unique
P50613		unique
Q9UBQ0		unique
Q9H0U3		unique
Q99873		unique
P31689		unique
P17655		unique
Q9Y5B9		unique
Q08170		unique
P02786		unique
P09622		unique
P43246		unique
P27708		unique
Q9BQ39		unique
Q9UHQ9		unique
Q9BUL8		unique
Q9UG63		unique
P05388		unique
Q5SNV9		unique
Q9Y320		unique
P09874		unique
P61221		unique
P22234		unique
P52597		unique
P20020		unique
Q14258		unique
67		unique
P49711		unique
Q8NEW0		unique
Q9HB07		unique
Q86VP6		unique
P0C7P4		unique
P31040		unique
P60983		unique
Q06124		unique
Q16658		unique
P26358		unique
Q9Y230		unique
P04899		unique
Q9BXS5		unique
O95359		unique
P46926		unique
P15170		unique
Q08945		unique
Q9HA64		unique
P54886		unique
P60900		unique
Q9H223		unique
Q9Y296		unique
Q9NYF8		unique
P68104		unique
Q16881		unique
O43395		unique
P40429		unique
P04114		unique
P19367		unique
Q14978		unique
O43670		unique
Q9BZE4		unique
P61970		unique
P50402		unique
Q15126		unique
P04424		unique
Q9Y255		unique
P05141		unique
P36507		unique
P07814		unique
Q16851		unique
P35250		unique
P0C0L4		unique
Q13428		unique
A2NJV5		unique

## Sheet: Figure Legend
Extended Data Table 3 Comparison between proteomic data sets. PI4,5P2-linked proteins (PIPylome) were compared to a nuclear PI4,5P2 interactome (Sztacho et al. 2021 ref. #36), a nuclear PI3,4,5P3 interactome (Gavgani et al. 2021 ref. #37), and down regulated proteins in MDA-MB-231 PITPα+β KO cells.
